# Supplementary material for: ΔNp63 regulates a common landscape of enhancer associated genes in non-small cell lung cancer
Source: Nat Commun. 2022 Feb 1;13:614. doi: 10.1038/s41467-022-28202-1 (PMC8807845; doi:10.1038/s41467-022-28202-1)
Supplement: Supplementary file 4 — Supplementary Dataset 1 [file 41467_2022_28202_MOESM4_ESM.xlsx]

## Sheet: hkrg.all.DNp63Cre.vs.WT.LungBas
all.DNp63Cre.vs.WT.LungBasalCells-SJW.txt
Gene_set	P-value - FDR	#genes in universe	#Genes in Gene Set	#genes in comparison	#Genes in Overlap	Overlapped genes	Unadjusted p-value
GOBP_BIOLOGICAL_ADHESION	4.80096e-16	45956	1366	317	46	HOXA7;DDR2;CLDN7;RND1;EPHA7;ALOX12;PKP3;CELSR2;CCDC80;EPCAM;JAM3;IL12RB1;CELSR1;PCDHB16;PERP;SPINK5;EMILIN1;DSP;SGCE;NID1;FBN1;TIAM1;VCAN;JAG2;H2-DMB1;FBLN2;JUP;TLN2;CDH2;HAPLN4;COL1A1;CDH11;PLEKHA7;TGFBI;ITGA5;NRARP;PLXND1;CXCL12;LYPD3;CCL2;ANGPT1;SNAI2;LAMA3;LAMB3;SOX13;LOXL3	7.84471e-19
GOBP_LOCOMOTION	4.80096e-16	45956	1752	317	52	COL1A2;FAM110C;HOXA7;DDR2;CLDN7;RND1;EPHA7;ALOX12;VLDLR;CELSR2;GDNF;EPCAM;JAM3;CCL7;TNFSF12;FSTL1;CELSR1;LHX6;PLTP;CENPV;ZFP580;RBFOX2;CAMK2A;EPHB6;EMILIN1;CD248;MIIP;CMTM3;TIAM1;ARC;DRAXIN;JUP;SERPINF1;CDH2;COL1A1;ITGA5;PLXND1;PLCB1;CXCL12;CCL2;ANGPT1;ZEB2;SNAI2;EGR2;DCLK1;FAM89B;LAMA3;LAMB3;GRB10;GATA2;VEGFC;RHOV	7.31237e-19
GOBP_EPITHELIUM_DEVELOPMENT	2.40195e-15	45956	1132	317	41	HOXA7;IRF6;SLITRK6;EPHA7;ALOX12;PKP3;CELSR2;GDNF;FOXF2;FSTL1;CELSR1;XDH;VDR;THRA;PERP;SPINK5;DSP;TIAM1;JAG2;GRHL3;JUP;PDE2A;CDH2;SOCS3;ITGA5;NRARP;PLXND1;SFN;LCE1G;PLCB1;SNAI2;WNT10B;KRT5;LAMA3;GATA4;HEG1;RCN3;VEGFC;KRT4;ZEB1;LOXL3	5.88712e-18
HALLMARK_EPITHELIAL_MESENCHYMAL_TRANSITION	4.14118e-14	45956	192	317	19	COL1A2;MATN2;COL5A2;FSTL1;EMP3;FBN1;VCAN;FBLN2;CDH2;COL1A1;CDH11;TGFBI;ITGA5;CXCL12;ENO2;SNAI2;LAMA3;VEGFC;BGN	1.35333e-16
GOBP_CELL_MIGRATION	8.06257e-14	45956	1401	317	43	COL1A2;FAM110C;HOXA7;DDR2;RND1;ALOX12;CELSR2;GDNF;EPCAM;JAM3;CCL7;TNFSF12;FSTL1;CELSR1;LHX6;CENPV;ZFP580;RBFOX2;CAMK2A;EMILIN1;CD248;MIIP;TIAM1;ARC;JUP;SERPINF1;CDH2;COL1A1;ITGA5;PLXND1;PLCB1;CXCL12;CCL2;ANGPT1;ZEB2;SNAI2;DCLK1;FAM89B;LAMA3;LAMB3;GATA2;VEGFC;RHOV	3.29354e-16
GOBP_ANIMAL_ORGAN_MORPHOGENESIS	1.86745e-13	45956	1002	317	36	COL1A2;HOXA7;FJX1;SLITRK6;CELSR2;GDNF;COL5A2;FOXF2;CELSR1;MEIS3;THRA;PERP;CELA1;DSP;FBN1;TIAM1;TNNC1;JAG2;COL27A1;GRHL3;CDH2;COL1A1;PPP1R13L;PLXND1;CSGALNACT1;CCL2;PAX3;WNT10B;SNAI2;LAMA3;PHOSPHO1;LAMB3;GATA4;HEG1;GATA2;VEGFC	9.15415e-16
GOBP_REGULATION_OF_MULTICELLULAR_ORGANISMAL_DEVELOPMENT	3.33241e-13	45956	1275	317	40	HOXA7;SOX15;DDR2;SLITRK6;EPHA7;GDNF;TNFSF12;IL12RB1;XDH;VDR;RASSF2;RBFOX2;CELA1;SPINK5;PTGIS;EMILIN1;FBN1;TIAM1;DRAXIN;CREB3L1;SERPINF1;B2M;JUP;ITGA5;NRARP;PLXND1;SFN;CXCL12;PLCB1;SNAI2;WNT10B;EGR2;LAMA3;PHOSPHO1;GATA4;GATA2;VEGFC;SOX13;ZEB1;LOXL3	1.90579e-15
GOBP_EXTERNAL_ENCAPSULATING_STRUCTURE_ORGANIZATION	5.56471e-13	45956	378	317	23	COL1A2;DDR2;CCDC80;JAM3;COL5A2;FOXF2;AEBP1;SPINK5;EMILIN1;NID1;FBN1;VCAN;FBLN2;COL27A1;CREB3L1;COL1A1;TGFBI;ITGA5;CSGALNACT1;LAMA3;LAMB3;BGN;LOXL3	3.63706e-15
GOBP_REGULATION_OF_CELL_ADHESION	9.8851e-13	45956	674	317	29	HOXA7;CLDN7;RND1;EPHA7;ALOX12;CELSR2;CCDC80;EPCAM;JAM3;IL12RB1;SPINK5;EMILIN1;NID1;JAG2;H2-DMB1;FBLN2;JUP;COL1A1;TGFBI;ITGA5;NRARP;PLXND1;CXCL12;CCL2;ANGPT1;SNAI2;LAMA3;SOX13;LOXL3	7.26845e-15
GOBP_NEUROGENESIS	2.61014e-12	45956	1580	317	43	RND1;SLITRK6;EPHA7;CAMK1;CELSR2;GDNF;VLDLR;PAK6;JAM3;DUOXA1;CELSR1;LHX6;RBFOX2;CAMK2A;SPINK5;EPHB6;TNIK;TIAM1;JAG2;ARC;DRAXIN;SERPINF1;B2M;CDH2;IFT27;SARM1;SAMD14;CDH11;PLXND1;CXCL12;GAS7;CCL2;UBB;WNT10B;EGR2;DCLK1;LAMA3;SLC12A5;GRB10;GATA2;VEGFC;SOX13;ZEB1	2.13247e-14
GOBP_NEURON_DIFFERENTIATION	4.31122e-12	45956	1331	317	39	RND1;SLITRK6;EPHA7;CAMK1;CELSR2;GDNF;VLDLR;PAK6;JAM3;DUOXA1;LHX6;RBFOX2;CAMK2A;SPINK5;EPHB6;TNIK;TIAM1;JAG2;ARC;DRAXIN;SERPINF1;B2M;CDH2;IFT27;SARM1;SAMD14;CDH11;PLXND1;CXCL12;GAS7;UBB;WNT10B;EGR2;DCLK1;LAMA3;SLC12A5;GRB10;GATA2;ZEB1	3.87447e-14
REACTOME_DEVELOPMENTAL_BIOLOGY	1.09792e-11	45956	924	317	32	EBF1;RND1;MAP2K6;EPHA7;PKP3;VLDLR;GDNF;PAK6;COL5A2;CACNB3;PERP;SPINK5;EPHB6;DSP;TIAM1;JUP;CDH2;CACNB1;ITGA5;PLXND1;CXCL12;LCE1G;RPLP1;UBB;POLR2G;WNT10B;KRT5;EGR2;GATA4;GRB10;GATA2;KRT4	1.0764e-13
GOBP_REGULATION_OF_CELL_DIFFERENTIATION	2.40351e-11	45956	1484	317	40	HOXA7;DDR2;EPHA7;OCIAD2;TRIB2;GDNF;CAMK1;COL5A2;DUOXA1;IL12RB1;XDH;VDR;RASSF2;RBFOX2;CELA1;SPINK5;FBN1;TIAM1;DRAXIN;SERPINF1;B2M;CDH2;COL1A1;SOCS3;PPP1R13L;PLXND1;NRARP;PLCB1;SFN;CXCL12;ZEB2;SNAI2;WNT10B;EGR2;GATA4;GATA2;VEGFC;SOX13;ZEB1;LOXL3	2.55274e-13
GOBP_NEURON_DEVELOPMENT	2.77832e-11	45956	1088	317	34	RND1;SLITRK6;EPHA7;CAMK1;CELSR2;GDNF;VLDLR;PAK6;JAM3;LHX6;RBFOX2;CAMK2A;EPHB6;TNIK;TIAM1;ARC;DRAXIN;SERPINF1;B2M;CDH2;IFT27;SARM1;SAMD14;CDH11;PLXND1;CXCL12;GAS7;UBB;EGR2;DCLK1;LAMA3;SLC12A5;GRB10;GATA2	3.17781e-13
GOBP_POSITIVE_REGULATION_OF_MOLECULAR_FUNCTION	8.44756e-11	45956	1625	317	41	DDR2;MAP2K6;EPHA7;ALOX12;CACNA2D1;CAMK1;GDNF;VLDLR;PAK6;CCL7;XDH;ABR;ARHGAP29;CACNB3;VDR;RASSF2;RAP1GAP2;CCNT1;GNA15;PERP;CAMK2A;EPHB6;EHD3;TNIK;TIAM1;ARC;GRHL3;JUP;B2M;DGKQ;NLRP2;PLXND1;PLCB1;HSPA2;CCL2;RPLP1;UBB;ANGPT1;WNT10B;RCN3;VEGFC	1.03524e-12
GOBP_TUBE_DEVELOPMENT	9.50774e-11	45956	1013	317	32	HOXA7;EPHA7;ALOX12;GDNF;JAM3;TNFSF12;FOXF2;CELSR1;XDH;THRA;CELA1;PTGIS;SPINK5;EMILIN1;GRHL3;CREB3L1;SERPINF1;JUP;CDH2;TGFBI;ITGA5;NRARP;PLXND1;CCL2;UBB;ANGPT1;GATA4;HEG1;RCN3;GATA2;VEGFC;LOXL3	1.24284e-12
GOBP_CELL_PROJECTION_ORGANIZATION	1.38321e-10	45956	1510	317	39	FAM110C;SLITRK6;EPHA7;CAMK1;CELSR2;GDNF;VLDLR;PAK6;JAM3;KCTD17;FAM161A;RBFOX2;CAMK2A;EPHB6;EMP3;EHD3;TNIK;TIAM1;TMEM138;ARC;DRAXIN;SERPINF1;B2M;CDH2;IFT27;SARM1;SAMD14;CDH11;PLXND1;CXCL12;GAS7;UBB;RAB34;EGR2;DCLK1;LAMA3;SLC12A5;GRB10;RHOV	1.92112e-12
GOBP_CELL_CELL_SIGNALING	1.67984e-10	45956	1596	317	40	FJX1;MAP2K6;CACNA2D1;CELSR2;GDNF;CCL7;CELSR1;CYP46A1;ABR;CACNB3;PCDHB16;GNA15;CELA1;CAMK2A;TNIK;TIAM1;ARC;GRHL3;DRAXIN;JUP;CDH2;COL1A1;CDH11;CACNB1;SYT11;NRARP;CXCL12;NPTXR;PLCB1;CCL2;UBB;VSNL1;BICC1;WNT10B;EGR2;SNAI2;GATA4;SLC12A5;GRB10;SOX13	2.47035e-12
GOBP_CELL_JUNCTION_ORGANIZATION	1.76042e-10	45956	680	317	26	CLDN7;SLITRK6;EPHA7;PKP3;CAMK1;GDNF;JAM3;CACNB3;PCDHB16;PERP;DSP;TIAM1;ARC;JUP;TLN2;CDH2;CDH11;CACNB1;PLEKHA7;PLXND1;ITGA5;SNAI2;KRT5;LAMA3;LAMB3;HEG1	2.73268e-12
GOBP_CIRCULATORY_SYSTEM_DEVELOPMENT	2.3125e-10	45956	1057	317	32	COL1A2;HOXA7;JAM3;TNFSF12;XDH;CELA1;SPINK5;PTGIS;DSP;EMILIN1;FBN1;TNNC1;JUP;CREB3L1;SERPINF1;PDE2A;CDH2;COL1A1;SOCS3;PPP1R13L;TGFBI;ITGA5;NRARP;PLXND1;CCL2;ANGPT1;BICC1;SNAI2;GATA4;HEG1;GATA2;VEGFC	3.77859e-12
GOBP_SKIN_DEVELOPMENT	2.3749e-10	45956	297	317	18	COL1A2;HOXA7;JUP;VDR;GRHL3;IRF6;KRT5;ALOX12;COL1A1;PKP3;LCE1G;WNT10B;SPINK5;PERP;DSP;KRT4;COL5A2;SFN	4.07459e-12
GOBP_EPITHELIAL_CELL_DIFFERENTIATION	2.39471e-10	45956	638	317	25	HOXA7;IRF6;SLITRK6;PKP3;GDNF;FSTL1;XDH;VDR;THRA;PERP;SPINK5;DSP;JAG2;JUP;PDE2A;CDH2;PLCB1;LCE1G;SFN;WNT10B;KRT5;GATA4;HEG1;KRT4;ZEB1	4.30422e-12
GOBP_ANATOMICAL_STRUCTURE_FORMATION_INVOLVED_IN_MORPHOGENESIS	2.69574e-10	45956	1069	317	32	HOXA7;FJX1;CAMK1;GDNF;JAM3;COL5A2;TNFSF12;CELSR1;PERP;CELA1;PTGIS;SPINK5;EMILIN1;GRHL3;CREB3L1;SERPINF1;JUP;COL1A1;TGFBI;ITGA5;NRARP;PLXND1;CCL2;ANGPT1;SNAI2;WNT10B;EGR2;LAMA3;GATA4;LAMB3;GATA2;VEGFC	5.06553e-12
GOBP_REGULATION_OF_ANATOMICAL_STRUCTURE_MORPHOGENESIS	2.94573e-10	45956	945	317	30	RND1;EPHA7;ALOX12;CELSR2;GDNF;CCL7;TNFSF12;CELSR1;CELA1;SPINK5;PTGIS;EMILIN1;TNIK;TIAM1;ARC;GRHL3;DRAXIN;SERPINF1;CREB3L1;CDH2;SARM1;JUP;SH3D19;ITGA5;PLXND1;CXCL12;CCL2;GATA4;GATA2;VEGFC	5.77594e-12
GOBP_POSITIVE_REGULATION_OF_DEVELOPMENTAL_PROCESS	3.53014e-10	45956	1219	317	34	SOX15;DDR2;SLITRK6;ALOX12;CAMK1;VLDLR;GDNF;TNFSF12;DUOXA1;IL12RB1;VDR;CELA1;PTGIS;TIAM1;JUP;SERPINF1;B2M;CDH2;COL1A1;SOCS3;PPP1R13L;ITGA5;PLXND1;PLCB1;SFN;CXCL12;ZEB2;WNT10B;EGR2;GATA4;GATA2;VEGFC;SOX13;ZEB1	7.21025e-12
GOBP_VASCULATURE_DEVELOPMENT	3.79674e-10	45956	714	317	26	COL1A2;HOXA7;JAM3;TNFSF12;XDH;CELA1;SPINK5;PTGIS;EMILIN1;JUP;CREB3L1;SERPINF1;PDE2A;CDH2;COL1A1;SOCS3;TGFBI;PLXND1;ITGA5;NRARP;CCL2;ANGPT1;GATA4;HEG1;GATA2;VEGFC	8.06496e-12
GOBP_CELL_MORPHOGENESIS	6.39431e-10	45956	980	317	30	RND1;SLITRK6;EPHA7;VLDLR;CELSR2;GDNF;PAK6;CCL7;VDR;RBFOX2;EPHB6;TNIK;TIAM1;ARC;DRAXIN;CDH2;SARM1;CDH11;SH3D19;PLXND1;CXCL12;GAS7;CCL2;UBB;EGR2;DCLK1;LAMA3;LAMB3;GRB10;HEG1	1.41051e-11
GOBP_EPIDERMIS_DEVELOPMENT	1.50508e-09	45956	338	317	18	JAG2;HOXA7;GRHL3;VDR;JUP;IRF6;KRT5;SLITRK6;WNT10B;PKP3;LCE1G;LAMA3;PERP;LAMB3;SPINK5;DSP;KRT4;SFN	3.45908e-11
GOBP_NEGATIVE_REGULATION_OF_NUCLEOBASE_CONTAINING_COMPOUND_METABOLIC_PROCESS	1.50508e-09	45956	1294	317	34	PRDM11;HOXA7;SOX15;PKP3;GDNF;DNMT3L;TNFRSF4;FOXF2;CENPV;ZFP248;VDR;CCNT1;RBFOX2;ZFP37;AEBP1;THRA;CELA1;MYPOP;PARP10;BEND5;PDE2A;CREB3L1;PPP1R13L;NRARP;PLCB1;UBB;BCL7A;ZEB2;SNAI2;WNT10B;IGF2BP1;SOX13;ZEB1;LOXL3	3.56596e-11
GOBP_TUBE_MORPHOGENESIS	1.69181e-09	45956	831	317	27	HOXA7;EPHA7;ALOX12;GDNF;JAM3;TNFSF12;CELSR1;XDH;CELA1;SPINK5;PTGIS;EMILIN1;GRHL3;CREB3L1;SERPINF1;JUP;CDH2;TGFBI;PLXND1;ITGA5;NRARP;CCL2;ANGPT1;GATA4;HEG1;GATA2;VEGFC	4.14659e-11
GOBP_NEGATIVE_REGULATION_OF_BIOSYNTHETIC_PROCESS	3.43428e-09	45956	1412	317	35	PRDM11;HOXA7;SOX15;GLA;DNMT3L;TNFRSF4;FOXF2;CENPV;ZFP248;VDR;RBFOX2;ZFP37;AEBP1;THRA;CELA1;PTGIS;EMILIN1;MYPOP;PARP10;IGF2BP3;BEND5;PDE2A;CREB3L1;PPP1R13L;NRARP;PLCB1;UBB;BCL7A;ZEB2;SNAI2;WNT10B;IGF2BP1;SOX13;ZEB1;LOXL3	8.69793e-11
GOBP_REGULATION_OF_CELLULAR_COMPONENT_MOVEMENT	3.4588e-09	45956	991	317	29	FAM110C;HOXA7;DDR2;CLDN7;ALOX12;JAM3;CCL7;ZFP580;CAMK2A;EMILIN1;DSP;TIAM1;MIIP;TNNC1;JUP;SERPINF1;COL1A1;ITGA5;PLXND1;PLCB1;CXCL12;CCL2;ANGPT1;SNAI2;FAM89B;LAMA3;GATA4;GATA2;VEGFC	9.04262e-11
GOBP_APOPTOTIC_PROCESS	5.32002e-09	45956	1747	317	39	PRDM11;CLDN7;MAP2K6;EPHA7;ALOX12;LGALS9;GDNF;PAK6;TNFSF12;CLIP3;FSTL1;ABR;RASSF2;CAMK2A;THRA;PERP;PTGIS;CD248;TIAM1;JAG2;DRAXIN;CREB3L1;SARM1;RNF144B;NLRP2;SOCS3;PPP1R13L;ITGA5;SFN;CXCL12;CCL2;UBB;POLR2G;ANGPT1;PAX3;WNT10B;SNAI2;GATA4;GATA2	1.43432e-10
GOBP_CELL_POPULATION_PROLIFERATION	5.98602e-09	45956	1756	317	39	SOX15;DDR2;IRF6;CLDN7;ALOX12;GDNF;EPCAM;TNFRSF4;TNFSF12;IL12RB1;CRIP2;XDH;ZFP580;VDR;RBFOX2;MEIS3;CELA1;CD248;TIAM1;PARP10;JAG2;H2-DMB1;JUP;SERPINF1;B2M;CDH2;TGFBI;NRARP;SFN;CXCL12;CCL2;ANGPT1;SNAI2;CLEC11A;WNT10B;IGF2BP1;GATA2;VEGFC;KRT4	1.66278e-10
REACTOME_EXTRACELLULAR_MATRIX_ORGANIZATION	6.65242e-09	45956	284	317	16	COL1A2;FBLN2;COL27A1;DDR2;COL1A1;LAMA3;LAMB3;EMILIN1;ITGA5;JAM3;BGN;COL5A2;NID1;FBN1;LOXL3;VCAN	1.90224e-10
GOBP_CELL_PART_MORPHOGENESIS	1.31599e-08	45956	667	317	23	SLITRK6;EPHA7;VLDLR;CELSR2;GDNF;PAK6;RBFOX2;EPHB6;TNIK;TIAM1;ARC;DRAXIN;CDH2;SARM1;CDH11;PLXND1;CXCL12;GAS7;UBB;EGR2;DCLK1;LAMA3;GRB10	3.87055e-10
GOBP_BLOOD_VESSEL_MORPHOGENESIS	1.31608e-08	45956	609	317	22	HOXA7;JAM3;TNFSF12;XDH;CELA1;SPINK5;PTGIS;EMILIN1;JUP;CREB3L1;SERPINF1;CDH2;TGFBI;PLXND1;ITGA5;NRARP;CCL2;ANGPT1;GATA4;HEG1;GATA2;VEGFC	3.97833e-10
GOBP_POSITIVE_REGULATION_OF_CATALYTIC_ACTIVITY	1.9968e-08	45956	1295	317	32	DDR2;MAP2K6;EPHA7;ALOX12;CAMK1;VLDLR;GDNF;PAK6;CCL7;XDH;ABR;ARHGAP29;VDR;RASSF2;RAP1GAP2;CCNT1;GNA15;PERP;EPHB6;TNIK;TIAM1;GRHL3;DGKQ;NLRP2;PLCB1;HSPA2;CCL2;RPLP1;UBB;ANGPT1;RCN3;VEGFC	6.36234e-10
GOBP_CELL_CELL_ADHESION	1.9968e-08	45956	809	317	25	CLDN7;EPHA7;ALOX12;PKP3;CELSR2;EPCAM;JAM3;IL12RB1;CELSR1;PCDHB16;PERP;DSP;H2-DMB1;JUP;TLN2;CDH2;CDH11;PLEKHA7;ITGA5;NRARP;CXCL12;CCL2;LAMA3;SOX13;LOXL3	6.27603e-10
GOBP_CENTRAL_NERVOUS_SYSTEM_DEVELOPMENT	2.33114e-08	45956	949	317	27	EPHA7;VLDLR;CELSR2;GDNF;CELSR1;LHX6;RBFOX2;MEIS3;SPINK5;EPHB6;VCAN;GRHL3;DRAXIN;B2M;CDH2;HAPLN4;CDH11;PLCB1;CXCL12;UBB;EGR2;DCLK1;IGF2BP1;GATA2;SOX13;LOXL3;GNB4	7.61809e-10
GOBP_ENZYME_LINKED_RECEPTOR_PROTEIN_SIGNALING_PATHWAY	2.56813e-08	45956	1023	317	28	COL1A2;DDR2;EPHA7;FAM83G;FSTL1;XDH;TNK1;RASSF2;RBFOX2;EPHB6;EMILIN1;FBN1;CNKSR1;TIAM1;CREB3L1;COL1A1;DGKQ;SOCS3;ITGA5;PLCB1;UBB;POLR2G;GALNT3;ANGPT1;FAM89B;GATA4;GRB10;VEGFC	8.60239e-10
GOBP_SKELETAL_SYSTEM_DEVELOPMENT	2.78691e-08	45956	468	317	19	COL1A2;HOXA7;COL5A2;RASSF2;THRA;FBN1;VCAN;JAG2;COL27A1;HAPLN4;COL1A1;CDH11;TGFBI;CSGALNACT1;SNAI2;WNT10B;PHOSPHO1;BGN;PAPSS2	9.56291e-10
GOBP_REGULATION_OF_CELL_DEATH	3.59613e-08	45956	1485	317	34	PRDM11;CLDN7;MAP2K6;EPHA7;ALOX12;LGALS9;GDNF;TNFSF12;CLIP3;FSTL1;ABR;RASSF2;CAMK2A;THRA;PERP;PTGIS;CD248;TIAM1;DRAXIN;CREB3L1;SERPINF1;SARM1;RNF144B;SOCS3;ITGA5;SFN;CXCL12;CCL2;UBB;ANGPT1;SNAI2;WNT10B;GATA4;GATA2	1.26335e-09
GOBP_EPIDERMAL_CELL_DIFFERENTIATION	4.93552e-08	45956	241	317	14	JAG2;HOXA7;JUP;VDR;SLITRK6;IRF6;KRT5;PKP3;LCE1G;SPINK5;PERP;DSP;KRT4;SFN	1.77421e-09
GOBP_POSITIVE_REGULATION_OF_CELL_DIFFERENTIATION	7.28283e-08	45956	803	317	24	DDR2;CAMK1;GDNF;DUOXA1;IL12RB1;VDR;TIAM1;SERPINF1;CDH2;COL1A1;SOCS3;PPP1R13L;PLXND1;PLCB1;SFN;CXCL12;ZEB2;WNT10B;EGR2;GATA4;GATA2;VEGFC;SOX13;ZEB1	2.67751e-09
GOBP_CELL_CELL_SIGNALING_BY_WNT	7.76028e-08	45956	501	317	19	CELSR2;CELSR1;CAMK2A;CELA1;TNIK;TIAM1;GRHL3;DRAXIN;JUP;CDH2;COL1A1;PLCB1;NRARP;UBB;BICC1;WNT10B;SNAI2;GRB10;SOX13	2.91645e-09
GOBP_DESMOSOME_ORGANIZATION	9.61788e-08	45956	10	317	5	JUP;SNAI2;PKP3;PERP;DSP	3.70678e-09
GOBP_CELLULAR_COMPONENT_MORPHOGENESIS	9.61788e-08	45956	752	317	23	SLITRK6;EPHA7;VLDLR;CELSR2;GDNF;PAK6;RBFOX2;EPHB6;TNIK;TIAM1;ARC;DRAXIN;CDH2;SARM1;CDH11;PLXND1;CXCL12;GAS7;UBB;EGR2;DCLK1;LAMA3;GRB10	3.77172e-09
GOBP_CELL_MORPHOGENESIS_INVOLVED_IN_NEURON_DIFFERENTIATION	1.006e-07	45956	569	317	20	SLITRK6;EPHA7;VLDLR;CELSR2;GDNF;RBFOX2;EPHB6;TNIK;TIAM1;ARC;DRAXIN;CDH2;SARM1;CDH11;PLXND1;CXCL12;EGR2;DCLK1;LAMA3;GRB10	4.02728e-09
GOBP_CELL_JUNCTION_ASSEMBLY	1.42659e-07	45956	412	317	17	PLXND1;SNAI2;JUP;TLN2;CLDN7;SLITRK6;KRT5;EPHA7;CDH2;PKP3;PCDHB16;LAMA3;CDH11;LAMB3;HEG1;JAM3;ITGA5	5.82756e-09
GOBP_CELL_MORPHOGENESIS_INVOLVED_IN_DIFFERENTIATION	1.54002e-07	45956	709	317	22	SLITRK6;EPHA7;VLDLR;CELSR2;GDNF;RBFOX2;EPHB6;TNIK;TIAM1;ARC;DRAXIN;CDH2;SARM1;CDH11;PLXND1;CXCL12;EGR2;DCLK1;LAMA3;LAMB3;GRB10;HEG1	6.41675e-09
GOBP_NEGATIVE_REGULATION_OF_CELL_ADHESION	1.55134e-07	45956	267	317	14	HOXA7;ANGPT1;RND1;SNAI2;CLDN7;ALOX12;COL1A1;CXCL12;EPCAM;JAM3;TGFBI;PLXND1;NRARP;LOXL3	6.59066e-09
GOBP_KERATINOCYTE_DIFFERENTIATION	1.64861e-07	45956	184	317	12	HOXA7;JUP;VDR;IRF6;KRT5;PKP3;LCE1G;SPINK5;PERP;DSP;KRT4;SFN	7.13857e-09
GOBP_CELL_SURFACE_RECEPTOR_SIGNALING_PATHWAY_INVOLVED_IN_CELL_CELL_SIGNALING	2.03853e-07	45956	597	317	20	CELSR2;CELSR1;CACNB3;CAMK2A;CELA1;TNIK;TIAM1;GRHL3;DRAXIN;JUP;CDH2;COL1A1;NRARP;PLCB1;UBB;BICC1;WNT10B;SNAI2;GRB10;SOX13	8.99352e-09
GOBP_OSSIFICATION	2.04641e-07	45956	372	317	16	COL1A2;CREB3L1;DDR2;CLEC11A;EGR2;RASSF2;WNT10B;SNAI2;CDH11;PHOSPHO1;THRA;COL1A1;VEGFC;COL5A2;CSGALNACT1;VCAN	9.19546e-09
GOBP_RESPONSE_TO_OXYGEN_CONTAINING_COMPOUND	2.67914e-07	45956	1546	317	33	COL1A2;CLDN7;MAP2K6;CACNA2D1;COL5A2;CCL7;GRAMD1C;ZFP580;VDR;ZFP105;GNA15;CAMK2A;FBN1;TIAM1;JUP;PDE2A;SERPINF1;SARM1;SMARCD1;COL1A1;DGKQ;SOCS3;GLB1;CACNB1;PLCB1;CXCL12;CCL2;VSNL1;SNAI2;WNT10B;EGR2;GATA4;GRB10	1.22575e-08
GOBP_CELLULAR_RESPONSE_TO_OXYGEN_CONTAINING_COMPOUND	3.14412e-07	45956	1092	317	27	COL1A2;MAP2K6;CACNA2D1;COL5A2;CCL7;GRAMD1C;ZFP580;VDR;ZFP105;GNA15;CAMK2A;FBN1;TIAM1;JUP;PDE2A;SERPINF1;SMARCD1;COL1A1;SOCS3;CACNB1;PLCB1;CCL2;VSNL1;SNAI2;WNT10B;GATA4;GRB10	1.46417e-08
GOBP_EPITHELIAL_CELL_PROLIFERATION	3.37257e-07	45956	387	317	16	CCL2;ZFP580;VDR;SERPINF1;B2M;IRF6;WNT10B;SNAI2;CXCL12;GATA2;VEGFC;KRT4;NRARP;TNFSF12;SFN;XDH	1.59811e-08
GOBP_TISSUE_MORPHOGENESIS	3.77679e-07	45956	623	317	20	EPHA7;ALOX12;CELSR2;GDNF;FOXF2;CELSR1;DSP;TIAM1;TNNC1;JAG2;GRHL3;SOCS3;PLXND1;ITGA5;NRARP;SNAI2;LAMA3;GATA4;HEG1;VEGFC	1.82051e-08
GOBP_CELL_CELL_JUNCTION_ORGANIZATION	3.91097e-07	45956	201	317	12	JUP;TLN2;SNAI2;CLDN7;CDH2;PKP3;CDH11;PERP;HEG1;DSP;PLEKHA7;JAM3	1.91714e-08
GOBP_EMBRYO_DEVELOPMENT	4.53944e-07	45956	969	317	25	HOXA7;SOX15;SLITRK6;GDNF;COL5A2;FOXF2;CELSR1;MEIS3;FBN1;JAG2;GRHL3;COL1A1;SOCS3;PPP1R13L;ITGA5;NRARP;PLCB1;ANGPT1;LAMA3;GATA4;LAMB3;HEG1;GATA2;VEGFC;LOXL3	2.2623e-08
GOBP_POSITIVE_REGULATION_OF_PROTEIN_METABOLIC_PROCESS	4.56657e-07	45956	1426	317	31	DDR2;MAP2K6;EPHA7;ALOX12;CAMK1;TRIB2;VLDLR;PAK6;TNFSF12;CLIP3;XDH;FAM161A;RASSF2;CCNT1;PERP;TNIK;TIAM1;DGKQ;RNF144B;NLRP2;SOCS3;SH3D19;ITGA5;PLCB1;HSPA2;RPLP1;UBB;POLR2G;ANGPT1;RCN3;VEGFC	2.31313e-08
GOBP_CELL_ACTIVATION	5.07883e-07	45956	1276	317	29	COL1A2;SOX15;MGAM;ALOX12;GLA;TNFRSF4;IL12RB1;GNA15;SPINK5;EMILIN1;DSP;ALDH3B1;JAG2;H2-DMB1;JUP;B2M;COL1A1;DGKQ;CYB5R3;GHDC;GLB1;SYT11;NRARP;PLCB1;CCL2;GCA;GATA2;SOX13;LOXL3	2.61411e-08
GOBP_TRANSMEMBRANE_RECEPTOR_PROTEIN_TYROSINE_KINASE_SIGNALING_PATHWAY	5.4804e-07	45956	705	317	21	DDR2;EPHA7;XDH;TNK1;RASSF2;RBFOX2;EPHB6;EMILIN1;CNKSR1;TIAM1;CREB3L1;COL1A1;DGKQ;SOCS3;ITGA5;PLCB1;POLR2G;GALNT3;ANGPT1;GRB10;VEGFC	2.86557e-08
GOBP_CIRCULATORY_SYSTEM_PROCESS	5.70489e-07	45956	580	317	19	COL1A2;MAP2K6;CACNA2D1;CACNB3;THRA;DSP;KCNH2;EHD3;TNNC1;JUP;PDE2A;CYB5R3;PPP1R13L;CACNB1;CXCL12;ANGPT1;GATA4;HEG1;VEGFC	3.02956e-08
GOBP_POSITIVE_REGULATION_OF_TRANSPORT	6.5002e-07	45956	849	317	23	MAP2K6;CACNA2D1;CAMK1;GDNF;CLIP3;PLTP;CACNB3;ABCA8B;CAMK2A;KCNH2;EHD3;ARC;JUP;B2M;CDH2;CXCL12;SFN;HSPA2;CCL2;VSNL1;ANGPT1;GATA2;VEGFC	3.50501e-08
GOBP_NEGATIVE_REGULATION_OF_RESPONSE_TO_STIMULUS	7.5466e-07	45956	1545	317	32	UBXN1;ALOX12;GDNF;RNF113A2;XDH;CACNB3;RASSF2;SPINK5;PTGIS;EMILIN1;FBN1;DRAXIN;CREB3L1;SERPINF1;PDE2A;CDH2;SARM1;SOCS3;SYT11;NRARP;CXCL12;CCL2;UBB;BICC1;SNAI2;FAM89B;GATA4;GRB10;HEG1;GATA2;SOX13;LOXL3	4.1309e-08
REACTOME_MET_ACTIVATES_PTK2_SIGNALING	7.68613e-07	45956	29	317	6	COL1A2;COL27A1;COL1A1;LAMA3;LAMB3;COL5A2	4.27007e-08
GOBP_LIPID_METABOLIC_PROCESS	9.54847e-07	45956	1320	317	29	RGL1;ALOX12;GLA;RBP1;VLDLR;LGALS9;LCAT;CWH43;PLTP;CYP46A1;VDR;ABCA8B;THRA;PTGIS;ACSS2;CERS4;ECHDC2;ALDH3B1;HSD17B14;DGKQ;CYB5R3;SOCS3;GLB1;PLCB1;SNAI2;WNT10B;B3GALNT1;PHOSPHO1;RETSAT	5.38271e-08
GOBP_POSITIVE_REGULATION_OF_TRANSCRIPTION_BY_RNA_POLYMERASE_II	1.36014e-06	45956	1109	317	26	HOXA7;SOX15;IRF6;CAMK1;GDNF;EPCAM;FOXF2;ZFP580;VDR;CCNT1;MEIS3;THRA;CELA1;GRHL3;CREB3L1;JUP;SMARCD1;PLXND1;UBB;ZEB2;PAX3;WNT10B;EGR2;GATA4;GATA2;RFXAP	7.77855e-08
REACTOME_SIGNALING_BY_RECEPTOR_TYROSINE_KINASES	1.36092e-06	45956	493	317	17	UBB;COL1A2;GALNT3;ARC;POLR2G;COL27A1;JUP;EGR2;COL1A1;RBFOX2;CXCL12;LAMA3;LAMB3;GRB10;VEGFC;COL5A2;TIAM1	7.89425e-08
GOBP_COLLAGEN_FIBRIL_ORGANIZATION	1.38849e-06	45956	53	317	7	COL1A2;DDR2;COL1A1;AEBP1;EMILIN1;COL5A2;LOXL3	8.1676e-08
GOBP_RESPONSE_TO_GROWTH_FACTOR	1.39334e-06	45956	684	317	20	COL1A2;FAM83G;FSTL1;XDH;RBFOX2;EMILIN1;FBN1;PDE2A;CREB3L1;COL1A1;ITGA5;CCL2;UBB;GALNT3;POLR2G;SNAI2;FAM89B;GATA4;GRB10;VEGFC	8.30995e-08
REACTOME_ASSEMBLY_OF_COLLAGEN_FIBRILS_AND_OTHER_MULTIMERIC_STRUCTURES	1.75767e-06	45956	55	317	7	COL1A2;COL27A1;COL1A1;LAMA3;LAMB3;COL5A2;LOXL3	1.06264e-07
GOBP_HOMEOSTATIC_PROCESS	1.98687e-06	45956	1792	317	34	MAP2K6;ALOX12;CACNA2D1;RBP1;JAM3;KCTD17;CCL7;LCAT;FSTL1;CACNB3;RASSF2;RBFOX2;GNA15;THRA;KCNH2;TIAM1;POLE4;GRHL3;SERPINF1;B2M;CDH2;PPP1R13L;SFN;CXCL12;CCL2;UBB;VSNL1;ANGPT1;WNT10B;GATA4;SLC12A5;GRB10;RCN3;GATA2	1.21745e-07
GOBP_POSITIVE_REGULATION_OF_ION_TRANSPORT	2.04123e-06	45956	636	317	19	MAP2K6;CACNA2D1;CAMK1;GDNF;CLIP3;PLTP;CACNB3;ABCA8B;CAMK2A;KCNH2;EHD3;ARC;JUP;CXCL12;SFN;HSPA2;CCL2;VSNL1;VEGFC	1.26743e-07
GOBP_KERATINIZATION	2.15812e-06	45956	117	317	9	JUP;KRT5;PKP3;LCE1G;SPINK5;PERP;DSP;KRT4;SFN	1.35764e-07
HALLMARK_ESTROGEN_RESPONSE_LATE	2.183e-06	45956	196	317	11	TIAM1;GLA;PKP3;CELSR2;CXCL12;PERP;HR;PAPSS2;SFN;ALDH3B1;TNNC1	1.40897e-07
HALLMARK_APICAL_JUNCTION	2.183e-06	45956	196	317	11	JUP;CLDN7;CDH11;LAMA3;LAMB3;JAM3;SGCE;TGFBI;FBN1;KCNH2;VCAN	1.40897e-07
HALLMARK_ESTROGEN_RESPONSE_EARLY	2.24817e-06	45956	197	317	11	TIAM1;CLDN7;GLA;CXCL12;CELSR2;OLFML3;HR;ALDH3B1;PAPSS2;SFN;CELSR1	1.48323e-07
GOBP_CELL_SUBSTRATE_ADHESION	2.24817e-06	45956	343	317	14	FBLN2;HOXA7;ANGPT1;JUP;COL1A1;LAMB3;CCDC80;EMILIN1;JAM3;SGCE;NID1;ITGA5;LYPD3;TIAM1	1.48776e-07
GOBP_POSITIVE_REGULATION_OF_MULTICELLULAR_ORGANISMAL_PROCESS	2.29968e-06	45956	1307	317	28	SLITRK6;ALOX12;GDNF;TNFSF12;IL12RB1;ZFP580;VDR;THRA;CELA1;PTGIS;TIAM1;JUP;SERPINF1;B2M;COL1A1;NLRP2;PLXND1;ITGA5;PLCB1;CXCL12;WNT10B;EGR2;GATA4;GRB10;HEG1;GATA2;VEGFC;SOX13	1.54063e-07
GOBP_REGULATION_OF_VASCULATURE_DEVELOPMENT	2.4612e-06	45956	294	317	13	JUP;CREB3L1;SERPINF1;GATA4;CELA1;SPINK5;EMILIN1;PTGIS;GATA2;VEGFC;ITGA5;PLXND1;TNFSF12	1.66895e-07
GOBP_TAXIS	2.52079e-06	45956	584	317	18	CCL2;ZFP580;ANGPT1;DRAXIN;EGR2;EPHA7;CXCL12;VLDLR;GDNF;LAMA3;EPHB6;GRB10;JAM3;VEGFC;PLXND1;CCL7;TIAM1;CMTM3	1.72995e-07
REACTOME_FORMATION_OF_THE_CORNIFIED_ENVELOPE	2.69101e-06	45956	88	317	8	JUP;KRT5;PKP3;SPINK5;PERP;DSP;KRT4;LCE1G	1.86876e-07
REACTOME_NERVOUS_SYSTEM_DEVELOPMENT	3.55715e-06	45956	535	317	17	RPLP1;UBB;PLXND1;CACNB3;RND1;EGR2;EPHA7;CXCL12;VLDLR;GDNF;EPHB6;PAK6;GRB10;CACNB1;COL5A2;ITGA5;TIAM1	2.4993e-07
GOBP_CARDIAC_MUSCLE_CONTRACTION	4.12619e-06	45956	128	317	9	JUP;MAP2K6;CACNA2D1;GATA4;DSP;PPP1R13L;KCNH2;EHD3;TNNC1	2.93283e-07
GOBP_PROTEIN_PHOSPHORYLATION	4.14913e-06	45956	1517	317	30	DDR2;MAP2K6;EPHA7;CAMK1;TRIB2;VLDLR;PAK6;CLIP3;XDH;TNK1;RASSF2;CCNT1;CAMK2A;EPHB6;EMILIN1;TNIK;TIAM1;DGKQ;SOCS3;ITGA5;DCLK2;SFN;HSPA2;CCL2;RPLP1;UBB;ANGPT1;DCLK1;HEG1;VEGFC	2.98304e-07
GOBP_AMEBOIDAL_TYPE_CELL_MIGRATION	4.3317e-06	45956	422	317	15	ZFP580;ANGPT1;JUP;SERPINF1;DDR2;CDH2;ALOX12;ZEB2;GDNF;GATA2;VEGFC;PLXND1;TNFSF12;FSTL1;CENPV	3.14968e-07
REACTOME_MET_PROMOTES_CELL_MOTILITY	4.35413e-06	45956	40	317	6	COL1A2;COL27A1;COL1A1;LAMA3;LAMB3;COL5A2	3.23711e-07
GOBP_NEGATIVE_REGULATION_OF_DEVELOPMENTAL_PROCESS	4.35413e-06	45956	816	317	21	HOXA7;SOX15;EPHA7;OCIAD2;TRIB2;COL5A2;XDH;SPINK5;EMILIN1;FBN1;DRAXIN;CREB3L1;SERPINF1;B2M;NRARP;SNAI2;WNT10B;GATA2;VEGFC;ZEB1;LOXL3	3.23714e-07
GOBP_RESPONSE_TO_ENDOGENOUS_STIMULUS	4.61511e-06	45956	1528	317	30	COL1A2;CACNA2D1;COL5A2;FAM83G;FSTL1;RBFOX2;GNA15;THRA;CAMK2A;EMILIN1;FBN1;JUP;CREB3L1;SERPINF1;PDE2A;COL1A1;SOCS3;GLB1;CACNB1;CXCL12;CCL2;UBB;GALNT3;POLR2G;SNAI2;WNT10B;EGR2;FAM89B;GATA4;GRB10	3.46887e-07
GOBP_NEGATIVE_REGULATION_OF_EPITHELIAL_CELL_PROLIFERATION	6.39004e-06	45956	136	317	9	CCL2;VDR;SERPINF1;SNAI2;B2M;WNT10B;KRT4;SFN;XDH	4.90738e-07
GOBP_AXON_DEVELOPMENT	6.39004e-06	45956	498	317	16	DRAXIN;SLITRK6;CDH2;EPHA7;EGR2;CXCL12;VLDLR;GDNF;LAMA3;CDH11;GRB10;DCLK1;JAM3;EPHB6;PLXND1;TIAM1	4.88706e-07
GOBP_POSITIVE_REGULATION_OF_CELL_POPULATION_PROLIFERATION	7.04914e-06	45956	843	317	21	SOX15;DDR2;CLDN7;ALOX12;GDNF;EPCAM;TNFRSF4;TNFSF12;IL12RB1;CRIP2;ZFP580;MEIS3;CD248;TIAM1;H2-DMB1;NRARP;CXCL12;CLEC11A;WNT10B;GATA2;VEGFC	5.47115e-07
GOBP_REGULATION_OF_IMMUNE_SYSTEM_PROCESS	7.2361e-06	45956	1313	317	27	COL1A2;HOXA7;TNFRSF4;JAM3;CCL7;IL12RB1;ZFP580;CACNB3;RASSF2;RBFOX2;SPINK5;EMILIN1;FBN1;H2-DMB1;B2M;COL1A1;SOCS3;SYT11;NRARP;CXCL12;PLCB1;CCL2;ANGPT1;GATA2;VEGFC;SOX13;LOXL3	5.71597e-07
GOBP_POSITIVE_REGULATION_OF_BIOSYNTHETIC_PROCESS	7.2361e-06	45956	1828	317	33	PRDM11;HOXA7;SOX15;IRF6;MAP2K6;CAMK1;GDNF;EPCAM;DUOXA1;FOXF2;ZFP580;VDR;CCNT1;MEIS3;THRA;CELA1;GRHL3;CREB3L1;JUP;SMARCD1;COL1A1;PLXND1;PLCB1;CCL2;UBB;POLR2G;ZEB2;PAX3;WNT10B;EGR2;GATA4;GATA2;RFXAP	5.73449e-07
GOBP_HEART_PROCESS	8.27317e-06	45956	279	317	12	JUP;CACNB3;MAP2K6;CACNA2D1;GATA4;THRA;DSP;PPP1R13L;KCNH2;CACNB1;EHD3;TNNC1	6.69153e-07
GOBP_CELL_CELL_JUNCTION_ASSEMBLY	8.27317e-06	45956	141	317	9	JUP;TLN2;SNAI2;CLDN7;CDH2;PKP3;CDH11;HEG1;JAM3	6.65519e-07
GOBP_DENDRITE_DEVELOPMENT	8.50304e-06	45956	230	317	11	ARC;DCLK1;SARM1;RBFOX2;CAMK1;VLDLR;CELSR2;SLC12A5;CAMK2A;TNIK;TIAM1	6.94693e-07
KEGG_ARRHYTHMOGENIC_RIGHT_VENTRICULAR_CARDIOMYOPATHY_ARVC	1.01535e-05	45956	74	317	7	JUP;CACNB3;CDH2;CACNA2D1;DSP;CACNB1;ITGA5	8.42518e-07
REACTOME_KERATINIZATION	1.01535e-05	45956	107	317	8	JUP;KRT5;PKP3;SPINK5;PERP;DSP;KRT4;LCE1G	8.46128e-07
GOBP_DEVELOPMENTAL_GROWTH	1.09174e-05	45956	588	317	17	COL27A1;DRAXIN;SOX15;DDR2;SLITRK6;WNT10B;EPHA7;DCLK1;CXCL12;GATA4;SLC12A5;CELA1;HEG1;PAK6;PPP1R13L;PLCB1;TIAM1	9.18703e-07
GOBP_REGULATION_OF_PROTEIN_MODIFICATION_PROCESS	1.10293e-05	45956	1517	317	29	UBXN1;DDR2;MAP2K6;EPHA7;CAMK1;TRIB2;VLDLR;PAK6;FOXF2;CLIP3;XDH;FAM161A;RASSF2;CCNT1;EMILIN1;TNIK;TIAM1;PARP10;DGKQ;SOCS3;ITGA5;SFN;HSPA2;RPLP1;UBB;ANGPT1;HEG1;GATA2;VEGFC	9.37133e-07
GOBP_MORPHOGENESIS_OF_AN_EPITHELIUM	1.15423e-05	45956	526	317	16	TIAM1;JAG2;PLXND1;GRHL3;EPHA7;ALOX12;CELSR2;GDNF;LAMA3;GATA4;SOCS3;VEGFC;ITGA5;NRARP;FOXF2;CELSR1	9.99574e-07
GOBP_LEUKOCYTE_MIGRATION	1.15423e-05	45956	402	317	14	CCL2;COL1A2;ZFP580;HOXA7;ANGPT1;COL1A1;EPCAM;EMILIN1;JAM3;VEGFC;ITGA5;CCL7;CXCL12;PLCB1	9.93924e-07
GOBP_POSITIVE_REGULATION_OF_CELL_DEATH	1.26258e-05	45956	596	317	17	CCL2;ABR;PRDM11;UBB;CLIP3;RASSF2;SARM1;EPHA7;MAP2K6;WNT10B;ALOX12;LGALS9;CAMK2A;PTGIS;TNFSF12;TIAM1;CD248	1.10373e-06
GOBP_POSITIVE_REGULATION_OF_LOCOMOTION	1.34466e-05	45956	533	317	16	ZFP580;FAM110C;ANGPT1;DDR2;CLDN7;SNAI2;ALOX12;FAM89B;CXCL12;COL1A1;GATA2;VEGFC;JAM3;ITGA5;CCL7;TIAM1	1.18646e-06
REACTOME_SIGNALING_BY_MET	1.34955e-05	45956	78	317	7	UBB;COL1A2;COL27A1;COL1A1;LAMA3;LAMB3;COL5A2	1.20808e-06
GOBP_POSITIVE_REGULATION_OF_SIGNALING	1.34955e-05	45956	1624	317	30	FAM110C;MAP2K6;OCIAD2;CCL7;TNFSF12;XDH;CYP46A1;S100A4;CACNB3;RASSF2;PTGIS;TNIK;TIAM1;JAG2;ARC;JUP;CDH2;COL1A1;ITGA5;NRARP;PLCB1;CCL2;UBB;VSNL1;ANGPT1;RAB34;WNT10B;GATA4;GRB10;LOXL3	1.21283e-06
GOBP_NERVOUS_SYSTEM_PROCESS	1.36979e-05	45956	1202	317	25	SLITRK6;VLDLR;PAK6;JAM3;CACNB3;FAM161A;RBFOX2;THRA;ARC;SERPINF1;B2M;COL1A1;TGFBI;ITGA5;SYT11;PLCB1;CXCL12;NPTXR;CCL2;PAX3;WNT10B;EGR2;SNAI2;SLC12A5;NDUFB9	1.24221e-06
GOBP_REGULATION_OF_PROTEIN_PHOSPHORYLATION	1.50868e-05	45956	1128	317	24	DDR2;MAP2K6;EPHA7;CAMK1;TRIB2;VLDLR;PAK6;CLIP3;XDH;RASSF2;CCNT1;EMILIN1;TNIK;TIAM1;DGKQ;SOCS3;ITGA5;SFN;HSPA2;RPLP1;UBB;ANGPT1;HEG1;VEGFC	1.38049e-06
GOBP_NEGATIVE_REGULATION_OF_MULTICELLULAR_ORGANISMAL_PROCESS	1.54229e-05	45956	972	317	22	HOXA7;SOX15;MAP2K6;EPHA7;ALOX12;TRIB2;CACNB3;SPINK5;EMILIN1;FBN1;DRAXIN;CREB3L1;SERPINF1;B2M;JUP;SYT11;NRARP;ANGPT1;SNAI2;WNT10B;GATA2;LOXL3	1.42384e-06
GOBP_REGULATION_OF_TRANSPORT	1.58707e-05	45956	1640	317	30	MAP2K6;CACNA2D1;ANKRD13D;CAMK1;GDNF;CLIP3;PLTP;CACNB3;ABCA8B;CAMK2A;KCNH2;EHD3;TIAM1;TNNC1;ARC;JUP;B2M;CDH2;DGKQ;CACNB1;SYT11;CXCL12;SFN;HSPA2;CCL2;VSNL1;ANGPT1;GRB10;GATA2;VEGFC	1.47815e-06
GOBP_CENTRAL_NERVOUS_SYSTEM_NEURON_DEVELOPMENT	1.66274e-05	45956	81	317	7	UBB;DRAXIN;DCLK1;CDH11;EPHB6;GATA2;LHX6	1.56221e-06
REACTOME_COLLAGEN_FORMATION	1.79168e-05	45956	82	317	7	COL1A2;COL27A1;COL1A1;LAMA3;LAMB3;COL5A2;LOXL3	1.69799e-06
GOBP_POSITIVE_REGULATION_OF_NUCLEOBASE_CONTAINING_COMPOUND_METABOLIC_PROCESS	1.83079e-05	45956	1743	317	31	PRDM11;HOXA7;SOX15;IRF6;CAMK1;GDNF;DNMT3L;EPCAM;FOXF2;ZFP580;VDR;CCNT1;MEIS3;THRA;CELA1;GRHL3;CREB3L1;JUP;SMARCD1;COL1A1;PLXND1;PLCB1;UBB;POLR2G;ZEB2;PAX3;WNT10B;EGR2;GATA4;GATA2;RFXAP	1.75002e-06
GOBP_EMBRYONIC_MORPHOGENESIS	1.97768e-05	45956	553	317	16	JAG2;HOXA7;GRHL3;SLITRK6;GDNF;LAMA3;LAMB3;GATA4;SOCS3;GATA2;VEGFC;COL5A2;ITGA5;FBN1;FOXF2;CELSR1	1.90659e-06
GOBP_NEGATIVE_REGULATION_OF_SIGNALING	2.07654e-05	45956	1319	317	26	GDNF;RNF113A2;XDH;RASSF2;EMILIN1;FBN1;ARC;DRAXIN;CREB3L1;PDE2A;CDH2;SARM1;SOCS3;SYT11;NRARP;CXCL12;UBB;VSNL1;BICC1;SNAI2;FAM89B;GATA4;GRB10;HEG1;GATA2;SOX13	2.01886e-06
GOBP_REGULATION_OF_INTRACELLULAR_SIGNAL_TRANSDUCTION	2.09144e-05	45956	1667	317	30	PRDM11;FAM110C;MAP2K6;EPHA7;CCL7;XDH;ABR;S100A4;ARHGAP29;RASSF2;RAP1GAP2;EMILIN1;TNIK;TIAM1;PDE2A;CREB3L1;CDH2;PSD4;DGKQ;PPP1R13L;PLCB1;CXCL12;CCL2;UBB;ANGPT1;SNAI2;GATA4;HEG1;RCN3;RHOV	2.05043e-06
REACTOME_ANCHORING_FIBRIL_FORMATION	2.13009e-05	45956	14	317	4	COL1A2;COL1A1;LAMB3;LAMA3	2.10572e-06
GOBP_POSITIVE_REGULATION_OF_PROTEIN_PHOSPHORYLATION	2.28503e-05	45956	772	317	19	DDR2;MAP2K6;EPHA7;CAMK1;VLDLR;PAK6;CLIP3;RASSF2;CCNT1;TNIK;TIAM1;DGKQ;SOCS3;ITGA5;HSPA2;RPLP1;UBB;ANGPT1;VEGFC	2.27756e-06
GOBP_REGULATION_OF_ION_TRANSPORT	2.30052e-05	45956	1245	317	25	MAP2K6;CACNA2D1;CAMK1;GDNF;CLIP3;PLTP;CACNB3;ABCA8B;CAMK2A;KCNH2;EHD3;TIAM1;ARC;JUP;B2M;CACNB1;SYT11;CXCL12;SFN;HSPA2;CCL2;VSNL1;ANGPT1;GRB10;VEGFC	2.31179e-06
GOBP_STRIATED_MUSCLE_CONTRACTION	2.68009e-05	45956	167	317	9	JUP;MAP2K6;CACNA2D1;GATA4;DSP;PPP1R13L;KCNH2;EHD3;TNNC1	2.72079e-06
GOBP_CORNIFICATION	2.68009e-05	45956	88	317	7	JUP;KRT5;PKP3;SPINK5;PERP;DSP;KRT4	2.73702e-06
GOBP_NEGATIVE_REGULATION_OF_TRANSCRIPTION_BY_RNA_POLYMERASE_II	2.85396e-05	45956	786	317	19	HOXA7;SOX15;ZFP248;VDR;ZFP37;AEBP1;THRA;CELA1;MYPOP;PDE2A;CREB3L1;PPP1R13L;NRARP;UBB;ZEB2;SNAI2;WNT10B;SOX13;ZEB1	2.95056e-06
GOBP_COGNITION	2.85396e-05	45956	267	317	11	ARC;SERPINF1;B2M;EGR2;VLDLR;THRA;SLC12A5;PAK6;ITGA5;SYT11;PLCB1	2.96122e-06
REACTOME_NON_INTEGRIN_MEMBRANE_ECM_INTERACTIONS	2.93504e-05	45956	58	317	6	COL1A2;DDR2;COL1A1;LAMA3;LAMB3;COL5A2	3.07555e-06
GOBP_GROWTH	2.93504e-05	45956	864	317	20	PRDM11;SOX15;DDR2;SLITRK6;EPHA7;PAK6;CELA1;TIAM1;COL27A1;DRAXIN;SOCS3;PPP1R13L;PLCB1;CXCL12;SFN;WNT10B;DCLK1;GATA4;SLC12A5;HEG1	3.0933e-06
REACTOME_CELL_JUNCTION_ORGANIZATION	3.22816e-05	45956	91	317	7	JUP;CLDN7;CDH2;KRT5;CDH11;LAMA3;LAMB3	3.4286e-06
GOBP_DERMATAN_SULFATE_PROTEOGLYCAN_METABOLIC_PROCESS	3.51704e-05	45956	16	317	4	CSGALNACT1;VCAN;BGN;CHST12	3.78706e-06
GOBP_REGULATION_OF_CELLULAR_RESPONSE_TO_GROWTH_FACTOR_STIMULUS	3.51704e-05	45956	274	317	11	UBB;CREB3L1;FAM89B;GATA4;EMILIN1;GRB10;VEGFC;FBN1;ITGA5;FSTL1;XDH	3.79288e-06
GOBP_NEGATIVE_REGULATION_OF_CELL_DIFFERENTIATION	3.63695e-05	45956	586	317	16	HOXA7;DRAXIN;B2M;WNT10B;SNAI2;EPHA7;OCIAD2;TRIB2;GATA2;VEGFC;COL5A2;FBN1;NRARP;ZEB1;LOXL3;XDH	3.98163e-06
GOBP_ORGANIC_HYDROXY_COMPOUND_METABOLIC_PROCESS	3.63695e-05	45956	518	317	15	VDR;SNAI2;ZEB2;ALOX12;VLDLR;DGKQ;CYB5R3;ACSS2;RETSAT;PLCB1;LCAT;DUOXA1;PLTP;ALDH3B1;CYP46A1	3.95588e-06
HALLMARK_ANGIOGENESIS	3.75821e-05	45956	35	317	5	JAG2;S100A4;COL5A2;VCAN;FSTL1	4.14508e-06
GOBP_RESPONSE_TO_NITROGEN_COMPOUND	4.14105e-05	45956	1046	317	22	UBXN1;COL1A2;CACNA2D1;FOXRED2;COL5A2;GNA15;CAMK2A;FBN1;TIAM1;JUP;PDE2A;SERPINF1;COL1A1;DGKQ;SOCS3;CACNB1;PLCB1;CXCL12;WNT10B;EGR2;GRB10;RCN3	4.60117e-06
GOBP_DENDRITE_MORPHOGENESIS	4.59236e-05	45956	136	317	8	ARC;DCLK1;SARM1;RBFOX2;VLDLR;CELSR2;TNIK;TIAM1	5.14014e-06
GOBP_REGULATION_OF_EPITHELIAL_CELL_DIFFERENTIATION	4.8131e-05	45956	137	317	8	HOXA7;VDR;WNT10B;GDNF;PLCB1;ZEB1;SFN;XDH	5.42653e-06
GOBP_REGULATION_OF_PROTEIN_KINASE_ACTIVITY	4.86292e-05	45956	746	317	18	TIAM1;RPLP1;UBB;ANGPT1;DDR2;RASSF2;MAP2K6;CCNT1;CAMK1;TRIB2;DGKQ;VLDLR;PAK6;HEG1;SOCS3;VEGFC;TNIK;SFN	5.52244e-06
GOBP_ENDOTHELIAL_CELL_MIGRATION	4.91481e-05	45956	232	317	10	ZFP580;JUP;ANGPT1;SERPINF1;ALOX12;GATA2;VEGFC;PLXND1;TNFSF12;FSTL1	5.62152e-06
GOBP_ADHERENS_JUNCTION_ORGANIZATION	5.2322e-05	45956	65	317	6	JUP;CDH2;CDH11;DSP;JAM3;PLEKHA7	6.02729e-06
GOBP_REGULATION_OF_LEUKOCYTE_MIGRATION	5.87636e-05	45956	187	317	9	CCL2;ZFP580;HOXA7;EMILIN1;JAM3;VEGFC;PLCB1;CCL7;CXCL12	6.83946e-06
GOBP_SYNAPTIC_SIGNALING	5.87636e-05	45956	684	317	17	CCL2;ABR;ARC;CACNB3;PCDHB16;CDH2;EGR2;CDH11;GDNF;GNA15;SLC12A5;CAMK2A;CACNB1;PLCB1;SYT11;NPTXR;CYP46A1	6.86536e-06
GOBP_CYTOKINE_MEDIATED_SIGNALING_PATHWAY	6.17641e-05	45956	687	317	17	CCL2;UBB;COL1A2;ANGPT1;B2M;IRF6;CXCL12;CAMK2A;TNFSF12;TNFRSF4;SOCS3;PLCB1;CCL7;ZEB1;IL12RB1;CLIP3;RNF113A2	7.26637e-06
GOBP_POSITIVE_REGULATION_OF_PHOSPHORUS_METABOLIC_PROCESS	6.78268e-05	45956	922	317	20	DDR2;MAP2K6;EPHA7;CAMK1;VLDLR;PAK6;CLIP3;RASSF2;CCNT1;EPHB6;TNIK;TIAM1;DGKQ;SOCS3;ITGA5;HSPA2;RPLP1;UBB;ANGPT1;VEGFC	8.03503e-06
GOBP_REGULATION_OF_HYDROLASE_ACTIVITY	6.79703e-05	45956	1168	317	23	UBXN1;EPHA7;ALOX12;CCL7;XDH;ABR;ARHGAP29;RAP1GAP2;GNA15;PERP;SPINK5;CAMK2A;TIAM1;TNNC1;GRHL3;SERPINF1;NLRP2;PLXND1;PLCB1;SFN;HSPA2;CCL2;RCN3	8.10756e-06
KEGG_FOCAL_ADHESION	7.34382e-05	45956	193	317	9	COL1A2;TLN2;COL1A1;LAMA3;PAK6;LAMB3;VEGFC;COL5A2;ITGA5	8.82084e-06
GOBP_MEMORY	7.34382e-05	45956	105	317	7	ARC;SERPINF1;VLDLR;PAK6;ITGA5;SYT11;PLCB1	8.87978e-06
GOBP_REGULATION_OF_NEURON_PROJECTION_DEVELOPMENT	7.4598e-05	45956	422	317	13	ARC;DRAXIN;SERPINF1;B2M;CDH2;EPHA7;SARM1;CXCL12;CAMK1;VLDLR;PLXND1;TNIK;TIAM1	9.08097e-06
REACTOME_HEMOSTASIS	7.81736e-05	45956	558	317	15	COL1A2;PDE5A;ANGPT1;PDE2A;COL1A1;DGKQ;GNA15;GATA4;EPCAM;GATA2;VEGFC;JAM3;ITGA5;EHD3;GNB4	9.5801e-06
REACTOME_CHONDROITIN_SULFATE_BIOSYNTHESIS	7.99585e-05	45956	20	317	4	CSGALNACT1;VCAN;BGN;CHST12	9.86417e-06
GOBP_NEGATIVE_REGULATION_OF_LEUKOCYTE_MIGRATION	8.40763e-05	45956	42	317	5	CCL2;HOXA7;EMILIN1;PLCB1;CXCL12	1.04409e-05
GOBP_NEGATIVE_REGULATION_OF_IMMUNE_SYSTEM_PROCESS	8.427e-05	45956	365	317	12	CCL2;HOXA7;ANGPT1;NRARP;SPINK5;EMILIN1;GATA2;LOXL3;FBN1;PLCB1;SYT11;CXCL12	1.05337e-05
GOBP_MULTICELLULAR_ORGANISMAL_HOMEOSTASIS	8.78055e-05	45956	496	317	14	UBB;ANGPT1;GRHL3;B2M;MAP2K6;WNT10B;ALOX12;THRA;GRB10;RCN3;GATA2;PPP1R13L;JAM3;SFN	1.10474e-05
GOBP_ENDODERM_DEVELOPMENT	9.36604e-05	45956	73	317	6	ARC;LAMA3;GATA4;LAMB3;COL5A2;ITGA5	1.18606e-05
GOBP_REGULATION_OF_TRANSFERASE_ACTIVITY	9.55835e-05	45956	949	317	20	DDR2;MAP2K6;EPHA7;CAMK1;TRIB2;VLDLR;PAK6;RASSF2;CCNT1;EPHB6;TNIK;TIAM1;DGKQ;SOCS3;SFN;RPLP1;UBB;ANGPT1;HEG1;VEGFC	1.21822e-05
GOBP_POSITIVE_REGULATION_OF_CALCIUM_ION_TRANSPORT	9.97262e-05	45956	111	317	7	CCL2;CACNB3;CACNA2D1;CAMK2A;EHD3;CXCL12;HSPA2	1.27917e-05
REACTOME_ELASTIC_FIBRE_FORMATION	0.000102101	45956	44	317	5	FBLN2;EMILIN1;FBN1;ITGA5;LOXL3	1.31798e-05
GOBP_POSITIVE_REGULATION_OF_PROTEIN_KINASE_ACTIVITY	0.000103374	45956	505	317	14	RPLP1;UBB;ANGPT1;DDR2;RASSF2;MAP2K6;CCNT1;CAMK1;DGKQ;VLDLR;PAK6;VEGFC;TNIK;TIAM1	1.34916e-05
GOBP_POSITIVE_REGULATION_OF_TRANSFERASE_ACTIVITY	0.000103374	45956	647	317	16	RPLP1;UBB;ANGPT1;DDR2;RASSF2;MAP2K6;EPHA7;CCNT1;CAMK1;DGKQ;VLDLR;EPHB6;PAK6;VEGFC;TNIK;TIAM1	1.35975e-05
GOBP_HEAD_DEVELOPMENT	0.000103374	45956	721	317	17	UBB;DRAXIN;B2M;CDH2;EPHA7;EGR2;RBFOX2;CELSR2;IGF2BP1;MEIS3;DCLK1;COL1A1;GATA2;PLCB1;CXCL12;GNB4;LHX6	1.35198e-05
REACTOME_ECM_PROTEOGLYCANS	0.000104783	45956	75	317	6	COL1A2;COL1A1;LAMA3;BGN;COL5A2;VCAN	1.38683e-05
GOBP_POSITIVE_REGULATION_OF_VASCULATURE_DEVELOPMENT	0.000110566	45956	157	317	8	JUP;GATA4;CELA1;PTGIS;GATA2;VEGFC;ITGA5;TNFSF12	1.47241e-05
GOBP_RESPONSE_TO_CYTOKINE	0.000111048	45956	1045	317	21	COL1A2;IRF6;TNFRSF4;CCL7;TNFSF12;IL12RB1;CLIP3;RNF113A2;CAMK2A;PTGIS;PDE2A;B2M;COL1A1;SOCS3;PLCB1;CXCL12;CCL2;UBB;ANGPT1;VEGFC;ZEB1	1.49697e-05
GOBP_TISSUE_MIGRATION	0.000111048	45956	317	317	11	ZFP580;ANGPT1;JUP;SERPINF1;ZEB2;ALOX12;GATA2;VEGFC;PLXND1;TNFSF12;FSTL1	1.493e-05
GOBP_POSITIVE_REGULATION_OF_GENE_EXPRESSION	0.000112379	45956	964	317	20	ALOX12;PKP3;GDNF;TNFRSF4;IL12RB1;ZFP580;VDR;EMILIN1;PDE2A;B2M;SMARCD1;DGKQ;NLRP2;PLCB1;POLR2G;ANGPT1;IGF2BP1;GATA4;HEG1;GATA2	1.5241e-05
GOBP_ENDOTHELIAL_CELL_PROLIFERATION	0.000113001	45956	158	317	8	CCL2;ZFP580;GATA2;VEGFC;NRARP;TNFSF12;CXCL12;XDH	1.54176e-05
GOBP_REGULATION_OF_PROTEOLYSIS	0.0001194	45956	657	317	16	UBB;UBXN1;SERPINF1;WNT10B;EPHA7;ALOX12;TRIB2;PERP;SPINK5;RNF144B;NLRP2;RCN3;SH3D19;SFN;FOXF2;XDH	1.63883e-05
GOBP_REGULATION_OF_BODY_FLUID_LEVELS	0.000141726	45956	454	317	13	COL1A2;GRHL3;ALOX12;COL1A1;CELSR2;GNA15;DGKQ;GATA4;HEG1;GATA2;EHD3;SFN;XDH	1.95684e-05
GOBP_IMMUNE_SYSTEM_DEVELOPMENT	0.000143685	45956	901	317	19	HOXA7;OCIAD2;JAM3;IL12RB1;CRIP2;RASSF2;RBFOX2;THRA;SPINK5;FBN1;CD248;JAG2;B2M;NRARP;ANGPT1;WNT10B;GATA2;SOX13;LOXL3	1.99563e-05
GOBP_POSITIVE_REGULATION_OF_PROTEIN_MODIFICATION_PROCESS	0.000145946	45956	984	317	20	DDR2;MAP2K6;EPHA7;CAMK1;VLDLR;PAK6;CLIP3;FAM161A;RASSF2;CCNT1;TNIK;TIAM1;DGKQ;SOCS3;ITGA5;HSPA2;RPLP1;UBB;ANGPT1;VEGFC	2.03895e-05
GOBP_BEHAVIOR	0.000150414	45956	526	317	14	ARC;SERPINF1;B2M;EGR2;SLITRK6;VLDLR;GDNF;THRA;SLC12A5;PAK6;ITGA5;SYT11;CXCL12;PLCB1	2.11366e-05
REACTOME_INTEGRIN_CELL_SURFACE_INTERACTIONS	0.000152761	45956	81	317	6	COL1A2;COL1A1;ITGA5;JAM3;FBN1;COL5A2	2.15912e-05
GOBP_POSITIVE_REGULATION_OF_CELL_ADHESION	0.000153677	45956	393	317	12	CCL2;H2-DMB1;FBLN2;ANGPT1;JUP;CXCL12;CCDC80;EMILIN1;SOX13;NID1;ITGA5;IL12RB1	2.18462e-05
GOBP_NEURON_PROJECTION_GUIDANCE	0.000160997	45956	273	317	10	DRAXIN;EGR2;EPHA7;VLDLR;GDNF;EPHB6;LAMA3;GRB10;PLXND1;CXCL12	2.30183e-05
KEGG_ECM_RECEPTOR_INTERACTION	0.000172632	45956	83	317	6	COL1A2;COL1A1;LAMA3;LAMB3;COL5A2;ITGA5	2.48229e-05
GOBP_CHONDROITIN_SULFATE_BIOSYNTHETIC_PROCESS	0.000173319	45956	25	317	4	CSGALNACT1;VCAN;BGN;CHST12	2.50633e-05
GOBP_REGULATION_OF_TRANS_SYNAPTIC_SIGNALING	0.000174159	45956	399	317	12	CCL2;ABR;ARC;CACNB3;CDH2;EGR2;CDH11;CAMK2A;PLCB1;SYT11;NPTXR;CYP46A1	2.53271e-05
GOBP_REGULATION_OF_CELL_PROJECTION_ORGANIZATION	0.000187553	45956	611	317	15	ARC;FAM110C;DRAXIN;SERPINF1;B2M;CDH2;EPHA7;SARM1;CXCL12;CAMK1;VLDLR;KCTD17;PLXND1;TNIK;TIAM1	2.74281e-05
REACTOME_CELL_CELL_COMMUNICATION	0.000198017	45956	126	317	7	JUP;CLDN7;CDH2;KRT5;CDH11;LAMA3;LAMB3	2.91201e-05
GOBP_CENTRAL_NERVOUS_SYSTEM_PROJECTION_NEURON_AXONOGENESIS	0.000198123	45956	26	317	4	EPHB6;DCLK1;CDH11;DRAXIN	2.94595e-05
GOBP_REGULATION_OF_RESPONSE_TO_EXTERNAL_STIMULUS	0.000198123	45956	927	317	19	SOX15;ALOX12;JAM3;CCL7;DUOXA1;IL12RB1;ZFP580;CACNB3;SPINK5;PTGIS;TIAM1;PDE2A;SERPINF1;SOCS3;SYT11;CXCL12;CCL2;SNAI2;VEGFC	2.93348e-05
GOBP_SMALL_MOLECULE_METABOLIC_PROCESS	0.000207271	45956	1730	317	28	UGT1A6A;ALOX12;RBP1;VLDLR;LCAT;PLTP;XDH;CYP46A1;VDR;PTGIS;ACSS2;PARP10;ECHDC2;ALDH3B1;PDE5A;PDE2A;SARM1;DGKQ;CYB5R3;ALDH1L1;GLB1;PLCB1;CSGALNACT1;ENO2;SNAI2;NMNAT2;PAPSS2;RETSAT	3.0989e-05
GOBP_ENDOTHELIUM_DEVELOPMENT	0.000214344	45956	128	317	7	PDE2A;ALOX12;HEG1;PLCB1;ZEB1;FSTL1;XDH	3.22217e-05
GOBP_CARTILAGE_DEVELOPMENT	0.000221401	45956	176	317	8	COL27A1;SNAI2;WNT10B;COL1A1;THRA;BGN;TGFBI;CSGALNACT1	3.34634e-05
GOBP_SECRETION	0.000224944	45956	1370	317	24	MGAM;EXOC3L4;MAP2K6;GLA;CELSR2;GDNF;XDH;CAMK2A;DSP;TIAM1;ALDH3B1;JUP;CREB3L1;B2M;CYB5R3;GHDC;GLB1;SYT11;CXCL12;VSNL1;GCA;RCN3;GATA2;VEGFC	3.41826e-05
GOBP_CENTRAL_NERVOUS_SYSTEM_NEURON_DIFFERENTIATION	0.000228044	45956	177	317	8	UBB;DRAXIN;B2M;DCLK1;CDH11;EPHB6;GATA2;LHX6	3.48401e-05
GOBP_REGULATION_OF_METAL_ION_TRANSPORT	0.000230024	45956	230	317	9	CCL2;CACNB3;CACNA2D1;CAMK2A;KCNH2;CACNB1;EHD3;CXCL12;HSPA2	3.53306e-05
REACTOME_DEGRADATION_OF_THE_EXTRACELLULAR_MATRIX	0.000230486	45956	130	317	7	COL1A2;COL1A1;LAMA3;LAMB3;NID1;FBN1;COL5A2	3.55897e-05
GOBP_CONNECTIVE_TISSUE_DEVELOPMENT	0.000243456	45956	232	317	9	UBB;COL27A1;SNAI2;WNT10B;COL1A1;THRA;BGN;TGFBI;CSGALNACT1	3.77914e-05
GOBP_REGULATION_OF_WNT_SIGNALING_PATHWAY	0.000262294	45956	354	317	11	DRAXIN;JUP;BICC1;WNT10B;CDH2;SNAI2;COL1A1;GRB10;SOX13;NRARP;TIAM1	4.09298e-05
GOBP_CARBOHYDRATE_DERIVATIVE_CATABOLIC_PROCESS	0.00027065	45956	182	317	8	PDE5A;PDE2A;GLA;CELA1;GLB1;BGN;VCAN;XDH	4.24548e-05
GOBP_REGULATION_OF_HEART_CONTRACTION	0.000271949	45956	236	317	9	JUP;CACNB3;CACNA2D1;GATA4;THRA;DSP;KCNH2;CACNB1;EHD3	4.31503e-05
GOBP_HETEROTYPIC_CELL_CELL_ADHESION	0.000271949	45956	56	317	5	JUP;PERP;DSP;JAM3;ITGA5	4.33253e-05
GOBP_POSITIVE_REGULATION_OF_CATION_TRANSMEMBRANE_TRANSPORT	0.000271949	45956	134	317	7	CCL2;ARC;CACNB3;CACNA2D1;KCNH2;EHD3;HSPA2	4.31956e-05
GOBP_ENDOCYTOSIS	0.000280977	45956	564	317	14	ARC;ANGPT1;B2M;RAB34;AP3M2;ANKRD13D;VLDLR;DGKQ;GATA2;RHOV;SYT11;LOXL3;CLIP3;EHD3	4.4993e-05
GOBP_REGULATION_OF_VASCULAR_ENDOTHELIAL_GROWTH_FACTOR_RECEPTOR_SIGNALING_PATHWAY	0.000286087	45956	29	317	4	GRB10;EMILIN1;VEGFC;ITGA5	4.6045e-05
GOBP_POSITIVE_REGULATION_OF_ENDOTHELIAL_CELL_PROLIFERATION	0.000292525	45956	93	317	6	ZFP580;GATA2;VEGFC;NRARP;TNFSF12;CXCL12	4.73202e-05
REACTOME_RNA_POLYMERASE_II_TRANSCRIPTION	0.000301266	45956	1048	317	20	MAP2K6;ZFP248;VDR;CCNT1;ZFP37;CAMK2A;THRA;PERP;SMARCD1;COL1A1;SOCS3;PPP1R13L;ITGA5;SFN;UBB;POLR2G;ZFP382;GATA4;GATA2;ZFP605	4.89803e-05
REACTOME_TYPE_I_HEMIDESMOSOME_ASSEMBLY	0.000313543	45956	11	317	3	LAMB3;KRT5;LAMA3	5.14887e-05
GOBP_REGULATION_OF_HEMOPOIESIS	0.000313543	45956	363	317	11	HOXA7;B2M;RASSF2;RBFOX2;SPINK5;GATA2;SOX13;FBN1;LOXL3;NRARP;IL12RB1	5.12862e-05
GOBP_REGULATION_OF_MAPK_CASCADE	0.000315949	45956	647	317	15	CCL2;UBB;PRDM11;ANGPT1;RASSF2;CDH2;EPHA7;MAP2K6;GATA4;EMILIN1;PLCB1;CCL7;TNIK;TIAM1;XDH	5.24001e-05
GOBP_REGULATION_OF_PHOSPHORUS_METABOLIC_PROCESS	0.000315949	45956	1500	317	25	DDR2;MAP2K6;EPHA7;CAMK1;TRIB2;VLDLR;PAK6;CLIP3;XDH;RASSF2;CCNT1;EPHB6;EMILIN1;TNIK;TIAM1;DGKQ;SOCS3;ITGA5;SFN;HSPA2;RPLP1;UBB;ANGPT1;HEG1;VEGFC	5.23401e-05
GOBP_CHONDROITIN_SULFATE_PROTEOGLYCAN_BIOSYNTHETIC_PROCESS	0.000317045	45956	30	317	4	CSGALNACT1;VCAN;BGN;CHST12	5.28409e-05
GOBP_MACROMOLECULE_CATABOLIC_PROCESS	0.000346324	45956	1327	317	23	UBXN1;MGAM;PKP3;TRIB2;GDNF;VLDLR;FOXRED2;KCTD17;TNFSF12;FOXF2;CELA1;VCAN;IGF2BP3;RNF144B;GLB1;SH3D19;RPLP1;UBB;POLR2G;WNT10B;IGF2BP1;RCN3;BGN	5.85347e-05
GOBP_REGULATION_OF_ANION_TRANSPORT	0.000346324	45956	811	317	17	TIAM1;VSNL1;ARC;ANGPT1;CACNB3;JUP;MAP2K6;CXCL12;CAMK1;GDNF;ABCA8B;GRB10;VEGFC;SYT11;SFN;CLIP3;PLTP	5.85696e-05
GOBP_ORGANIC_CYCLIC_COMPOUND_CATABOLIC_PROCESS	0.000346324	45956	578	317	14	RPLP1;UBB;PDE5A;POLR2G;HSD17B14;PDE2A;SARM1;PKP3;IGF2BP1;GDNF;CYP46A1;ALDH1L1;IGF2BP3;XDH	5.84399e-05
GOBP_NEGATIVE_REGULATION_OF_CELL_DEATH	0.00035052	45956	894	317	18	CCL2;UBB;ANGPT1;DRAXIN;SERPINF1;CLDN7;CREB3L1;ALOX12;SNAI2;CXCL12;GDNF;GATA4;RNF144B;SOCS3;GATA2;ITGA5;SFN;FSTL1	5.95655e-05
GOBP_STEM_CELL_DIFFERENTIATION	0.000359028	45956	247	317	9	HOXA7;SNAI2;CDH2;OCIAD2;GDNF;GATA4;DNMT3L;EPCAM;GATA2	6.13046e-05
GOBP_ORGANONITROGEN_COMPOUND_CATABOLIC_PROCESS	0.000373955	45956	1245	317	22	UBXN1;GLA;VLDLR;TRIB2;FOXRED2;KCTD17;TNFSF12;FOXF2;XDH;CELA1;VCAN;PDE5A;PDE2A;SARM1;ALDH1L1;RNF144B;GLB1;SH3D19;UBB;WNT10B;RCN3;BGN	6.4159e-05
GOBP_CELLULAR_LIPID_METABOLIC_PROCESS	0.000375869	45956	984	317	19	ALOX12;GLA;RBP1;LGALS9;LCAT;CWH43;ABCA8B;PTGIS;ACSS2;ECHDC2;CERS4;ALDH3B1;DGKQ;SOCS3;GLB1;PLCB1;B3GALNT1;PHOSPHO1;RETSAT	6.47945e-05
GOBP_NEURON_MIGRATION	0.000376733	45956	143	317	7	DCLK1;CELSR2;CAMK2A;GATA2;CXCL12;CELSR1;LHX6	6.52512e-05
GOBP_SPINAL_CORD_DEVELOPMENT	0.000386157	45956	99	317	6	DRAXIN;VLDLR;GDNF;GATA2;SOX13;LOXL3	6.71989e-05
GOBP_HEMIDESMOSOME_ASSEMBLY	0.000388837	45956	12	317	3	LAMB3;KRT5;LAMA3	6.83007e-05
GOBP_POSITIVE_REGULATION_OF_VOLTAGE_GATED_CALCIUM_CHANNEL_ACTIVITY	0.000388837	45956	12	317	3	EHD3;CACNA2D1;CACNB3	6.83007e-05
GOBP_DEFENSE_RESPONSE	0.000393332	45956	1434	317	24	IRF6;LSP1;OCIAD2;TNFRSF4;JAM3;CCL7;DUOXA1;IL12RB1;ZFP580;TNK1;CAMK2A;CELA1;SPINK5;PTGIS;PDE2A;SERPINF1;B2M;SARM1;NLRP2;SOCS3;SYT11;CXCL12;CCL2;LOXL3	6.94116e-05
GOBP_CARDIAC_CONDUCTION	0.00040175	45956	145	317	7	JUP;CACNB3;CACNA2D1;DSP;KCNH2;CACNB1;EHD3	7.12254e-05
GOBP_RESPONSE_TO_WOUNDING	0.000407825	45956	590	317	14	COL1A2;GRHL3;SARM1;ALOX12;COL1A1;DGKQ;GNA15;GATA4;DSP;GATA2;JAM3;ITGA5;SYT11;EHD3	7.26355e-05
GOBP_POSITIVE_REGULATION_OF_TRANSMEMBRANE_TRANSPORT	0.000414037	45956	197	317	8	CCL2;ARC;CACNB3;CACNA2D1;KCNH2;HSPA2;EHD3;CLIP3	7.40801e-05
GOBP_UROGENITAL_SYSTEM_DEVELOPMENT	0.000436279	45956	316	317	10	ANGPT1;SERPINF1;BICC1;IFT27;EPHA7;GDNF;GATA2;NID1;FBN1;PLXND1	7.8477e-05
GOBP_RESPONSE_TO_MECHANICAL_STIMULUS	0.000436279	45956	199	317	8	PDE2A;CACNB3;JUP;SLITRK6;CDH2;COL1A1;GATA4;CXCL12	7.94855e-05
GOBP_REGULATION_OF_ENDOCYTOSIS	0.000436279	45956	199	317	8	ARC;ANGPT1;B2M;ANKRD13D;DGKQ;GATA2;SYT11;CLIP3	7.94855e-05
GOBP_MULTICELLULAR_ORGANISMAL_SIGNALING	0.000436279	45956	199	317	8	JUP;CACNB3;CACNA2D1;DSP;JAM3;KCNH2;CACNB1;EHD3	7.94855e-05
GOBP_CARDIAC_CHAMBER_DEVELOPMENT	0.000442703	45956	148	317	7	PDE2A;GATA4;HEG1;DSP;PPP1R13L;PLXND1;TNNC1	8.10176e-05
GOBP_OSTEOBLAST_DIFFERENTIATION	0.000447758	45956	200	317	8	CREB3L1;SNAI2;RASSF2;DDR2;COL1A1;WNT10B;VEGFC;VCAN	8.23085e-05
GOBP_CELLULAR_MACROMOLECULE_LOCALIZATION	0.000453187	45956	1833	317	28	EXOC3L4;PKP3;CAMK1;JAM3;TRAM1L1;DUOXA1;CLIP3;CELSR1;CYP46A1;CACNB3;AP3M2;EHD3;TNIK;TIAM1;ARC;JUP;IFFO1;IFT27;CDH2;COL1A1;SYT11;SFN;RPLP1;UBB;ANGPT1;RAB34;EGR2;DCLK1	8.36768e-05
GOBP_REGULATION_OF_CELL_ACTIVATION	0.000454281	45956	524	317	13	CCL2;H2-DMB1;SOX15;SYT11;ALOX12;SPINK5;EMILIN1;TNFRSF4;GATA2;SOX13;LOXL3;NRARP;IL12RB1	8.42499e-05
GOBP_SENSORY_ORGAN_DEVELOPMENT	0.000460951	45956	525	317	13	JAG2;GRHL3;FJX1;SERPINF1;SLITRK6;IFT27;WNT10B;MEIS3;GATA2;PPP1R13L;COL5A2;FBN1;FOXF2	8.58635e-05
GOBP_DERMATAN_SULFATE_METABOLIC_PROCESS	0.000466055	45956	13	317	3	VCAN;BGN;CHST12	8.83372e-05
GOBP_RESPONSE_TO_INTERFERON_GAMMA	0.000466055	45956	150	317	7	CCL2;B2M;IRF6;CAMK2A;SOCS3;CCL7;IL12RB1	8.81353e-05
GOBP_CALCIUM_ION_TRANSMEMBRANE_TRANSPORT_VIA_HIGH_VOLTAGE_GATED_CALCIUM_CHANNEL	0.000466055	45956	13	317	3	CACNA2D1;CACNB1;CACNB3	8.83372e-05
GOBP_REGULATION_OF_VOLTAGE_GATED_CALCIUM_CHANNEL_ACTIVITY	0.000466055	45956	34	317	4	EHD3;CACNA2D1;CACNB1;CACNB3	8.74979e-05
GOBP_REGULATION_OF_LEUKOCYTE_DIFFERENTIATION	0.000504806	45956	262	317	9	HOXA7;RASSF2;SPINK5;LOXL3;GATA2;SOX13;FBN1;NRARP;IL12RB1	9.60947e-05
GOBP_REGULATION_OF_LEUKOCYTE_CHEMOTAXIS	0.000509638	45956	106	317	6	CCL2;ZFP580;JAM3;VEGFC;CCL7;CXCL12	9.82636e-05
GOBP_CENTRAL_NERVOUS_SYSTEM_NEURON_AXONOGENESIS	0.000509638	45956	35	317	4	EPHB6;DCLK1;CDH11;DRAXIN	9.82531e-05
GOBP_REGULATION_OF_ACTIN_FILAMENT_BASED_MOVEMENT	0.000509638	45956	35	317	4	DSP;GATA4;JUP;TNNC1	9.82531e-05
GOBP_REGULATION_OF_CELL_SUBSTRATE_ADHESION	0.00052187	45956	206	317	8	FBLN2;HOXA7;JUP;COL1A1;CCDC80;EMILIN1;NID1;ITGA5	0.000101048
GOBP_CARDIAC_MUSCLE_CELL_CONTRACTION	0.00052732	45956	67	317	5	JUP;CACNA2D1;GATA4;DSP;KCNH2	0.000102965
GOBP_POSITIVE_REGULATION_OF_CATION_CHANNEL_ACTIVITY	0.00052732	45956	67	317	5	CCL2;ARC;CACNB3;CACNA2D1;EHD3	0.000102965
GOBP_POSITIVE_REGULATION_OF_TRANSPORTER_ACTIVITY	0.000527869	45956	107	317	6	CCL2;ARC;CACNB3;CACNA2D1;EHD3;HSPA2	0.000103504
GOBP_REGULATION_OF_CELL_CELL_ADHESION	0.000550371	45956	395	317	11	CCL2;H2-DMB1;EPHA7;ALOX12;CXCL12;CELSR2;EPCAM;LOXL3;SOX13;NRARP;IL12RB1	0.000108366
GOBP_CARDIAC_VENTRICLE_MORPHOGENESIS	0.000558964	45956	68	317	5	GATA4;HEG1;DSP;PPP1R13L;TNNC1	0.000110514
GOBP_LIPID_BIOSYNTHETIC_PROCESS	0.000559145	45956	693	317	15	HSD17B14;SNAI2;LCAT;ALOX12;RBP1;DGKQ;PHOSPHO1;ABCA8B;CYB5R3;PTGIS;ACSS2;CWH43;CERS4;ALDH3B1;CYP46A1	0.00011192
GOBP_ESTABLISHMENT_OF_PLANAR_POLARITY_OF_EMBRYONIC_EPITHELIUM	0.000559145	45956	14	317	3	FOXF2;CELSR1;GRHL3	0.000111855
GOBP_BUNDLE_OF_HIS_CELL_TO_PURKINJE_MYOCYTE_COMMUNICATION	0.000559145	45956	14	317	3	DSP;CACNA2D1;JUP	0.000111855
GOBP_POSITIVE_REGULATION_OF_ANION_TRANSPORT	0.000564324	45956	467	317	12	VSNL1;JUP;CACNB3;MAP2K6;CXCL12;CAMK1;GDNF;ABCA8B;VEGFC;SFN;CLIP3;PLTP	0.000113418
GOBP_MUSCLE_CONTRACTION	0.000566422	45956	331	317	10	JUP;MAP2K6;CACNA2D1;GDNF;GATA4;DSP;PPP1R13L;KCNH2;EHD3;TNNC1	0.000114765
GOBP_CHEMICAL_HOMEOSTASIS	0.000566422	45956	1116	317	20	ALOX12;CACNA2D1;RBP1;KCTD17;CCL7;LCAT;CACNB3;GNA15;KCNH2;TIAM1;GRHL3;SERPINF1;B2M;CXCL12;SFN;VSNL1;GATA4;SLC12A5;RCN3;GATA2	0.000114387
GOBP_NEGATIVE_REGULATION_OF_GENE_EXPRESSION	0.000594237	45956	1121	317	20	PKP3;TRIB2;GDNF;CENPV;XDH;VDR;SPINK5;EMILIN1;PARP10;IGF2BP3;CREB3L1;SERPINF1;DGKQ;SYT11;RPLP1;UBB;POLR2G;ANGPT1;IGF2BP1;GATA2	0.000121372
GOBP_SYNAPSE_ORGANIZATION	0.000594237	45956	400	317	11	ARC;CACNB3;SLITRK6;CDH2;EPHA7;PCDHB16;CAMK1;GDNF;CACNB1;PLXND1;TIAM1	0.000120953
GOBP_POSITIVE_REGULATION_OF_HYDROLASE_ACTIVITY	0.000594729	45956	699	317	15	CCL2;ABR;GRHL3;ARHGAP29;RAP1GAP2;ALOX12;GNA15;PERP;NLRP2;RCN3;PLCB1;CCL7;TIAM1;HSPA2;XDH	0.00012293
GOBP_REGULATION_OF_HEART_RATE_BY_CARDIAC_CONDUCTION	0.000594729	45956	37	317	4	DSP;CACNA2D1;KCNH2;JUP	0.000122595
GOBP_POSITIVE_REGULATION_OF_CALCIUM_ION_TRANSMEMBRANE_TRANSPORTER_ACTIVITY	0.000594729	45956	37	317	4	EHD3;CACNA2D1;HSPA2;CACNB3	0.000122595
GOBP_CARDIAC_VENTRICLE_DEVELOPMENT	0.000605913	45956	111	317	6	PDE2A;GATA4;HEG1;DSP;PPP1R13L;TNNC1	0.000126727
GOBP_ACTIN_MEDIATED_CELL_CONTRACTION	0.000605913	45956	111	317	6	JUP;CACNA2D1;GATA4;DSP;KCNH2;TNNC1	0.000126727
GOBP_MUCOPOLYSACCHARIDE_METABOLIC_PROCESS	0.000605913	45956	111	317	6	ANGPT1;GLB1;BGN;CSGALNACT1;VCAN;CHST12	0.000126727
GOBP_MESENCHYME_DEVELOPMENT	0.000624056	45956	273	317	9	TIAM1;S100A4;SNAI2;CDH2;COL1A1;GDNF;GATA4;LOXL3;FOXF2	0.000131031
GOBP_EMBRYONIC_ORGAN_DEVELOPMENT	0.00062576	45956	404	317	11	HOXA7;GRHL3;SOX15;SLITRK6;GDNF;GATA4;SOCS3;GATA2;PPP1R13L;FBN1;FOXF2	0.0001319
GOBP_AMINOGLYCAN_BIOSYNTHETIC_PROCESS	0.000629166	45956	112	317	6	ANGPT1;B3GALNT1;BGN;CSGALNACT1;VCAN;CHST12	0.000133132
GOBP_WOUND_HEALING	0.000637384	45956	476	317	12	COL1A2;GRHL3;ALOX12;COL1A1;DGKQ;GNA15;GATA4;DSP;GATA2;ITGA5;SYT11;EHD3	0.000135392
REACTOME_COLLAGEN_CHAIN_TRIMERIZATION	0.00063909	45956	38	317	4	COL1A2;COL1A1;COL27A1;COL5A2	0.000136277
GOBP_NEGATIVE_REGULATION_OF_KERATINOCYTE_PROLIFERATION	0.000649863	45956	15	317	3	SNAI2;SFN;VDR	0.000139105
GOBP_POSITIVE_REGULATION_OF_MAPK_CASCADE	0.000707346	45956	482	317	12	CCL2;UBB;ANGPT1;RASSF2;CDH2;MAP2K6;GATA4;PLCB1;CCL7;TNIK;TIAM1;XDH	0.000151987
GOBP_CELL_MATRIX_ADHESION	0.00073347	45956	220	317	8	HOXA7;JUP;EMILIN1;JAM3;SGCE;NID1;LYPD3;TIAM1	0.000158799
GOBP_REGULATION_OF_BLOOD_CIRCULATION	0.00073347	45956	280	317	9	JUP;CACNB3;CACNA2D1;GATA4;THRA;DSP;KCNH2;CACNB1;EHD3	0.000158361
GOBP_FOREBRAIN_DEVELOPMENT	0.000738758	45956	345	317	10	UBB;DRAXIN;B2M;CDH2;DCLK1;IGF2BP1;GATA2;PLCB1;CXCL12;LHX6	0.000160547
GOBP_VITAMIN_METABOLIC_PROCESS	0.00073974	45956	116	317	6	VDR;SNAI2;RBP1;CYB5R3;ALDH1L1;PLTP	0.000161365
GOBP_ORGANOPHOSPHATE_METABOLIC_PROCESS	0.000740178	45956	969	317	18	PDE5A;PDE2A;SARM1;LCAT;LGALS9;DGKQ;PHOSPHO1;ABCA8B;NMNAT2;PTGIS;SOCS3;ACSS2;PAPSS2;PLCB1;CWH43;PARP10;ENO2;XDH	0.000162065
GOBP_SENSORY_PERCEPTION_OF_MECHANICAL_STIMULUS	0.000752833	45956	166	317	7	CACNB3;PAX3;SLITRK6;SNAI2;COL1A1;CXCL12;NDUFB9	0.000165451
GOBP_SMALL_GTPASE_MEDIATED_SIGNAL_TRANSDUCTION	0.000757599	45956	487	317	12	ABR;COL1A2;ARHGAP29;RND1;RAP1GAP2;RGL1;PSD4;HEG1;RHOV;CNKSR1;TIAM1;CELSR1	0.000167117
GOBP_POSITIVE_REGULATION_OF_CELL_SUBSTRATE_ADHESION	0.000763815	45956	117	317	6	FBLN2;JUP;CCDC80;EMILIN1;NID1;ITGA5	0.000169113
GOBP_EPITHELIAL_CELL_CELL_ADHESION	0.000766493	45956	16	317	3	DSP;PLEKHA7;JUP	0.000170332
GOBP_AMINOGLYCAN_METABOLIC_PROCESS	0.000769747	45956	167	317	7	ANGPT1;B3GALNT1;GLB1;BGN;CSGALNACT1;VCAN;CHST12	0.000171684
GOBP_MESENCHYMAL_CELL_DIFFERENTIATION	0.000778022	45956	223	317	8	TIAM1;S100A4;SNAI2;CDH2;COL1A1;GDNF;LOXL3;FOXF2	0.000174165
REACTOME_NCAM1_INTERACTIONS	0.000815764	45956	41	317	4	CACNB3;CACNB1;COL5A2;GDNF	0.000183947
GOBP_PYRIDINE_CONTAINING_COMPOUND_METABOLIC_PROCESS	0.000815764	45956	41	317	4	NMNAT2;PTGIS;PARP10;SARM1	0.000183947
GOBP_CELL_ACTIVATION_INVOLVED_IN_IMMUNE_RESPONSE	0.000835059	45956	647	317	14	H2-DMB1;JUP;GCA;B2M;MGAM;GLA;CYB5R3;GHDC;DSP;GATA2;GLB1;LOXL3;IL12RB1;ALDH3B1	0.00018898
GOBP_SMALL_MOLECULE_BIOSYNTHETIC_PROCESS	0.000845245	45956	648	317	14	PDE5A;PDE2A;SNAI2;SARM1;ALOX12;RBP1;DGKQ;CYP46A1;CYB5R3;PTGIS;ACSS2;ENO2;PLTP;XDH	0.000191976
GOBP_MUSCLE_SYSTEM_PROCESS	0.000878176	45956	424	317	11	JUP;MAP2K6;CACNA2D1;GDNF;GATA4;DSP;KCNH2;PPP1R13L;EHD3;TIAM1;TNNC1	0.000200173
GOBP_ENDODERMAL_CELL_DIFFERENTIATION	0.000880803	45956	42	317	4	LAMB3;LAMA3;COL5A2;ITGA5	0.000202211
GOBP_CHONDROITIN_SULFATE_PROTEOGLYCAN_METABOLIC_PROCESS	0.000880803	45956	42	317	4	CSGALNACT1;VCAN;BGN;CHST12	0.000202211
REACTOME_CELL_SURFACE_INTERACTIONS_AT_THE_VASCULAR_WALL	0.000881503	45956	121	317	6	COL1A2;ANGPT1;COL1A1;EPCAM;JAM3;ITGA5	0.000203091
GOBP_REGULATION_OF_CALCIUM_ION_TRANSMEMBRANE_TRANSPORTER_ACTIVITY	0.000915149	45956	78	317	5	CACNB3;CACNA2D1;CACNB1;EHD3;HSPA2	0.000211591
REACTOME_GLYCOSAMINOGLYCAN_METABOLISM	0.000915297	45956	122	317	6	GLB1;BGN;PAPSS2;CSGALNACT1;VCAN;CHST12	0.000212373
GOBP_FAT_SOLUBLE_VITAMIN_METABOLIC_PROCESS	0.000952337	45956	43	317	4	SNAI2;RBP1;PLTP;VDR	0.000221745
GOBP_CELLULAR_RESPONSE_TO_NITROGEN_COMPOUND	0.000974625	45956	659	317	14	COL1A2;JUP;PDE2A;WNT10B;CACNA2D1;COL1A1;GNA15;CAMK2A;GRB10;SOCS3;CACNB1;FBN1;COL5A2;PLCB1	0.000227731
GOBP_SULFUR_COMPOUND_BIOSYNTHETIC_PROCESS	0.00100982	45956	176	317	7	ANGPT1;ACSS2;BGN;PAPSS2;CSGALNACT1;VCAN;CHST12	0.00023678
KEGG_ANTIGEN_PROCESSING_AND_PRESENTATION	0.00102749	45956	44	317	4	B2M;H2-DMB1;HSPA2;RFXAP	0.000242602
GOBP_COCHLEA_DEVELOPMENT	0.00102749	45956	44	317	4	IFT27;SLITRK6;GATA2;GRHL3	0.000242602
REACTOME_CROSSLINKING_OF_COLLAGEN_FIBRILS	0.0010298	45956	18	317	3	COL1A2;LOXL3;COL1A1	0.000245672
GOBP_PROTEIN_REFOLDING	0.0010298	45956	18	317	3	B2M;HSPA2;ST13	0.000245672
GOBP_MYELOID_LEUKOCYTE_MIGRATION	0.0010298	45956	177	317	7	CCL2;EMILIN1;JAM3;VEGFC;PLCB1;CCL7;CXCL12	0.000245096
REACTOME_METABOLISM_OF_VITAMINS_AND_COFACTORS	0.00105599	45956	178	317	7	RBP1;CYB5R3;ALDH1L1;PTGIS;NMNAT2;RETSAT;PARP10	0.000253644
GOBP_INFLAMMATORY_RESPONSE	0.00105599	45956	666	317	14	CCL2;ZFP580;CCL7;PDE2A;SERPINF1;CELA1;NLRP2;TNFRSF4;SOCS3;JAM3;PTGIS;LOXL3;SYT11;DUOXA1	0.000253353
GOBP_PROTEIN_CONTAINING_COMPLEX_SUBUNIT_ORGANIZATION	0.00109062	45956	1765	317	26	COL1A2;CLDN7;JAM3;KCTD17;SMIM20;LCAT;CLIP3;PLTP;CENPV;THRA;EHD3;TIAM1;ARC;H2-DMB1;B2M;SMARCD1;DGKQ;KCTD14;PLEKHA7;CXCL12;GAS7;UBB;ANGPT1;WNT10B;ST13;NDUFB9	0.000263745
GOBP_HOMEOSTASIS_OF_NUMBER_OF_CELLS	0.00109062	45956	237	317	8	B2M;RASSF2;CDH2;RBFOX2;THRA;JAM3;GATA2;FSTL1	0.000262951
GOBP_KERATINOCYTE_PROLIFERATION	0.00109143	45956	45	317	4	SNAI2;IRF6;SFN;VDR	0.000264832
KEGG_HYPERTROPHIC_CARDIOMYOPATHY_HCM	0.00109834	45956	82	317	5	CACNB3;CACNA2D1;CACNB1;ITGA5;TNNC1	0.000267405
REACTOME_SPHINGOLIPID_METABOLISM	0.00115832	45956	83	317	5	B3GALNT1;GLA;GLB1;CERS4;ALDH3B1	0.000282955
GOBP_ACTION_POTENTIAL	0.00117131	45956	129	317	6	JUP;CACNB3;CACNA2D1;GNA15;DSP;KCNH2	0.000287085
GOBP_RHO_PROTEIN_SIGNAL_TRANSDUCTION	0.00121287	45956	130	317	6	COL1A2;ARHGAP29;HEG1;RHOV;CNKSR1;CELSR1	0.000299254
GOBP_SUPRAMOLECULAR_FIBER_ORGANIZATION	0.00121287	45956	677	317	14	COL1A2;DDR2;B2M;RND1;SAMD14;COL1A1;AEBP1;EMILIN1;DSP;LOXL3;COL5A2;CXCL12;CLIP3;GAS7	0.000298619
GOBP_MAPK_CASCADE	0.00121721	45956	845	317	16	CCL2;UBB;PRDM11;ANGPT1;RASSF2;CDH2;EPHA7;MAP2K6;GDNF;GATA4;EMILIN1;PLCB1;CCL7;TNIK;TIAM1;XDH	0.00030132
GOBP_COLLAGEN_BIOSYNTHETIC_PROCESS	0.00126274	45956	47	317	4	EMILIN1;COL1A1;RCN3;CREB3L1	0.000313621
GOBP_ORGANONITROGEN_COMPOUND_BIOSYNTHETIC_PROCESS	0.00128787	45956	1590	317	24	LCAT;CWH43;CLIP3;ABCA8B;PTGIS;ACSS2;PARP10;CERS4;VCAN;ALDH3B1;CHST12;IGF2BP3;PLCB1;CSGALNACT1;RPLP1;POLR2G;GALNT3;ANGPT1;B3GALNT1;IGF2BP1;PHOSPHO1;NMNAT2;BGN;PAPSS2	0.000320915
GOBP_PROTEIN_LOCALIZATION_TO_MEMBRANE	0.0013388	45956	604	317	13	TIAM1;RPLP1;JUP;CACNB3;RAB34;CDH2;PKP3;TRAM1L1;EHD3;TNIK;SFN;CLIP3;CYP46A1	0.000334701
GOBP_RESPONSE_TO_FIBROBLAST_GROWTH_FACTOR	0.00134841	45956	133	317	6	CCL2;POLR2G;GALNT3;CREB3L1;COL1A1;RBFOX2	0.000338204
GOBP_REGULATION_OF_ENDOTHELIAL_CELL_MIGRATION	0.00140308	45956	188	317	7	ZFP580;ANGPT1;JUP;SERPINF1;ALOX12;GATA2;VEGFC	0.000353062
GOBP_REPRODUCTION	0.00145152	45956	1315	317	21	SOX15;MAP2K6;DNMT3L;JAM3;FOXF2;PLTP;VDR;ZFP105;THRA;JAG2;SERPINF1;IFT27;SOCS3;ITGA5;CALR3;SMC3;PLCB1;HSPA2;UBB;GATA4;GATA2	0.000366438
GOBP_DETECTION_OF_MECHANICAL_STIMULUS	0.00145511	45956	49	317	4	CDH2;CXCL12;JUP;CACNB3	0.000368532
KEGG_DILATED_CARDIOMYOPATHY	0.00146107	45956	88	317	5	CACNB3;CACNA2D1;CACNB1;ITGA5;TNNC1	0.000371237
GOBP_CARBOHYDRATE_DERIVATIVE_METABOLIC_PROCESS	0.00151575	45956	1042	317	18	PDE5A;GALNT3;ANGPT1;PDE2A;B3GALNT1;GLA;CHST12;CELA1;GLB1;ACSS2;BGN;CWH43;PAPSS2;PLCB1;CSGALNACT1;VCAN;ENO2;XDH	0.000386368
REACTOME_CHONDROITIN_SULFATE_DERMATAN_SULFATE_METABOLISM	0.00155306	45956	50	317	4	CSGALNACT1;VCAN;BGN;CHST12	0.000398417
GOBP_VENTRICULAR_CARDIAC_MUSCLE_TISSUE_DEVELOPMENT	0.00155306	45956	50	317	4	HEG1;DSP;PPP1R13L;TNNC1	0.000398417
REACTOME_CYTOKINE_SIGNALING_IN_IMMUNE_SYSTEM	0.00161354	45956	618	317	13	CCL2;UBB;COL1A2;B2M;IRF6;MAP2K6;CAMK2A;TNFSF12;TNFRSF4;SOCS3;GRB10;ZEB1;IL12RB1	0.000415249
GOBP_REGULATION_OF_PEPTIDASE_ACTIVITY	0.00164236	45956	390	317	10	UBXN1;SERPINF1;EPHA7;ALOX12;PERP;SPINK5;NLRP2;RCN3;SFN;XDH	0.000424007
GOBP_ENDODERM_FORMATION	0.00164472	45956	51	317	4	LAMB3;LAMA3;COL5A2;ITGA5	0.000429992
GOBP_ENDOCHONDRAL_BONE_MORPHOGENESIS	0.00164472	45956	51	317	4	CSGALNACT1;COL1A1;COL27A1;PHOSPHO1	0.000429992
GOBP_CARDIAC_MUSCLE_CELL_ACTION_POTENTIAL_INVOLVED_IN_CONTRACTION	0.00164472	45956	51	317	4	DSP;CACNA2D1;KCNH2;JUP	0.000429992
GOBP_REGULATION_OF_ACTION_POTENTIAL	0.00164472	45956	51	317	4	DSP;CACNA2D1;JUP;CACNB3	0.000429992
GOBP_ACTIN_FILAMENT_BASED_MOVEMENT	0.00176035	45956	141	317	6	JUP;CACNA2D1;GATA4;DSP;KCNH2;TNNC1	0.000461659
GOBP_POSITIVE_REGULATION_OF_EPITHELIAL_CELL_DIFFERENTIATION	0.00176116	45956	52	317	4	WNT10B;SFN;VDR;GDNF	0.000463313
GOBP_CANONICAL_WNT_SIGNALING_PATHWAY	0.00182699	45956	326	317	9	DRAXIN;JUP;BICC1;WNT10B;CDH2;SNAI2;COL1A1;SOX13;NRARP	0.000482124
GOBP_REGULATION_OF_CELL_DEVELOPMENT	0.00183377	45956	471	317	11	DRAXIN;SERPINF1;B2M;EGR2;EPHA7;CXCL12;VEGFC;FBN1;PLXND1;PLCB1;TIAM1	0.00048541
GOBP_MORPHOGENESIS_OF_A_POLARIZED_EPITHELIUM	0.0018733	45956	143	317	6	GRHL3;CELSR2;LAMA3;TIAM1;FOXF2;CELSR1	0.000497405
REACTOME_CELLULAR_RESPONSE_TO_HEAT_STRESS	0.00188846	45956	94	317	5	UBB;HSPA12B;CAMK2A;ST13;HSPA2	0.000502971
GOBP_REGULATION_OF_CHEMOTAXIS	0.00191339	45956	200	317	7	CCL2;TIAM1;ZFP580;JAM3;VEGFC;CCL7;CXCL12	0.000511176
GOBP_MALE_MEIOSIS_I	0.00193953	45956	23	317	3	UBB;HSPA2;DNMT3L	0.000519743
GOBP_MEMBRANE_LIPID_METABOLIC_PROCESS	0.0019523	45956	201	317	7	B3GALNT1;GLA;ABCA8B;GLB1;CWH43;CERS4;ALDH3B1	0.000526546
GOBP_DENDRITIC_SPINE_DEVELOPMENT	0.0019523	45956	95	317	5	ARC;CAMK1;CAMK2A;SLC12A5;TIAM1	0.000527951
GOBP_NEGATIVE_REGULATION_OF_HEMOPOIESIS	0.0019523	45956	95	317	5	HOXA7;GATA2;FBN1;NRARP;LOXL3	0.000527951
GOBP_SPROUTING_ANGIOGENESIS	0.00196797	45956	145	317	6	ANGPT1;CREB3L1;GATA2;VEGFC;ITGA5;NRARP	0.000535269
GOBP_POSITIVE_CHEMOTAXIS	0.00196797	45956	54	317	4	CXCL12;VEGFC;ANGPT1;GDNF	0.000535404
GOBP_EPITHELIAL_TO_MESENCHYMAL_TRANSITION	0.00203397	45956	146	317	6	TIAM1;S100A4;SNAI2;COL1A1;LOXL3;FOXF2	0.000555021
GOBP_PROTEIN_LOCALIZATION_TO_PLASMA_MEMBRANE	0.00206581	45956	266	317	8	JUP;CACNB3;RAB34;CDH2;PKP3;EHD3;TNIK;CLIP3	0.000565396
GOBP_FOREBRAIN_GENERATION_OF_NEURONS	0.00208843	45956	55	317	4	B2M;UBB;GATA2;LHX6	0.000574285
GOBP_REGULATION_OF_SYSTEM_PROCESS	0.00208843	45956	559	317	12	JUP;CACNB3;EGR2;CACNA2D1;GATA4;THRA;DSP;KCNH2;CACNB1;EHD3;NPTXR;TNNC1	0.000575001
GOBP_SKELETAL_SYSTEM_MORPHOGENESIS	0.00226933	45956	207	317	7	COL27A1;HOXA7;WNT10B;COL1A1;PHOSPHO1;THRA;CSGALNACT1	0.000626662
GOBP_LEUKOCYTE_DIFFERENTIATION	0.00230313	45956	487	317	11	JAG2;HOXA7;B2M;RASSF2;SPINK5;GATA2;SOX13;FBN1;LOXL3;NRARP;IL12RB1	0.000639004
GOBP_REGULATION_OF_AXONOGENESIS	0.00230313	45956	150	317	6	DRAXIN;CDH2;EPHA7;CXCL12;PLXND1;TIAM1	0.000639757
GOBP_ALCOHOL_METABOLIC_PROCESS	0.00233551	45956	340	317	9	VLDLR;DGKQ;CYB5R3;ACSS2;PLCB1;LCAT;RETSAT;ALDH3B1;CYP46A1	0.000650662
KEGG_PURINE_METABOLISM	0.00237079	45956	151	317	6	PDE5A;POLR2G;POLE4;PDE2A;PAPSS2;XDH	0.000662428
GOBP_MEMBRANE_REPOLARIZATION_DURING_ACTION_POTENTIAL	0.00238426	45956	25	317	3	CACNA2D1;KCNH2;CACNB3	0.000668137
GOBP_PEPTIDYL_AMINO_ACID_MODIFICATION	0.00239615	45956	1187	317	19	DDR2;MAP2K6;EPHA7;CAMK1;CLIP3;RNF113A2;RASSF2;CAMK2A;EPHB6;DGKQ;SOCS3;ITGA5;GALNT3;ANGPT1;EGR2;DCLK1;GATA2;BGN;LOXL3	0.000673429
GOBP_PATTERN_SPECIFICATION_PROCESS	0.00242577	45956	415	317	10	ARC;HOXA7;GRHL3;BICC1;EGR2;CELSR2;GDNF;MEIS3;GATA4;NRARP	0.000684245
GOBP_NON_CANONICAL_WNT_SIGNALING_PATHWAY	0.00242577	45956	152	317	6	GRHL3;CELSR2;CAMK2A;PLCB1;TIAM1;CELSR1	0.000685716
GOBP_EXOCYTOSIS	0.00243439	45956	824	317	15	VSNL1;JUP;GCA;B2M;MGAM;EXOC3L4;GLA;CYB5R3;GHDC;DSP;GATA2;VEGFC;GLB1;SYT11;ALDH3B1	0.000690142
GOBP_REGULATION_OF_NEUROGENESIS	0.00243533	45956	343	317	9	DRAXIN;SERPINF1;B2M;EGR2;EPHA7;CXCL12;VEGFC;PLXND1;TIAM1	0.000692399
GOBP_COLLAGEN_METABOLIC_PROCESS	0.00244074	45956	101	317	5	COL1A2;CREB3L1;COL1A1;EMILIN1;RCN3	0.000697925
GOBP_REGULATION_OF_NERVOUS_SYSTEM_DEVELOPMENT	0.00244074	45956	416	317	10	DRAXIN;SERPINF1;B2M;EGR2;EPHA7;SLITRK6;CXCL12;VEGFC;PLXND1;TIAM1	0.000696913
GOBP_FAT_CELL_DIFFERENTIATION	0.00244425	45956	211	317	7	WNT10B;EGR2;TRIB2;GATA2;SOX13;PLCB1;CLIP3	0.000701399
GOBP_ENDOTHELIAL_CELL_APOPTOTIC_PROCESS	0.00244425	45956	58	317	4	CCL2;CD248;GATA2;ANGPT1	0.000702921
GOBP_REGULATION_OF_RECEPTOR_MEDIATED_ENDOCYTOSIS	0.00253056	45956	102	317	5	ARC;ANGPT1;B2M;ANKRD13D;SYT11	0.000729809
KEGG_GALACTOSE_METABOLISM	0.00256918	45956	26	317	3	MGAM;GLB1;GLA	0.000751443
GOBP_REGULATION_OF_WATER_LOSS_VIA_SKIN	0.00256918	45956	26	317	3	SFN;ALOX12;GRHL3	0.000751443
GOBP_T_CELL_ACTIVATION	0.00256918	45956	420	317	10	CCL2;JAG2;H2-DMB1;B2M;SPINK5;TNFRSF4;LOXL3;SOX13;NRARP;IL12RB1	0.000749534
GOBP_POSITIVE_REGULATION_OF_BLOOD_VESSEL_ENDOTHELIAL_CELL_MIGRATION	0.00256918	45956	59	317	4	ALOX12;GATA2;VEGFC;ANGPT1	0.000749983
GOBP_CELL_CELL_ADHESION_MEDIATED_BY_CADHERIN	0.00256918	45956	26	317	3	CDH2;EPCAM;PLEKHA7	0.000751443
GOBP_SPHINGOLIPID_METABOLIC_PROCESS	0.00258914	45956	155	317	6	B3GALNT1;GLA;ABCA8B;GLB1;CERS4;ALDH3B1	0.000759397
REACTOME_METABOLISM_OF_CARBOHYDRATES	0.0026214	45956	279	317	8	UBB;GLB1;BGN;PAPSS2;CSGALNACT1;VCAN;ENO2;CHST12	0.000771
GOBP_MYELOID_LEUKOCYTE_MEDIATED_IMMUNITY	0.00268482	45956	500	317	11	JUP;GCA;B2M;MGAM;GLA;CYB5R3;GHDC;DSP;GATA2;GLB1;ALDH3B1	0.000791847
GOBP_HEART_VALVE_DEVELOPMENT	0.00270236	45956	60	317	4	SNAI2;EMILIN1;PDE2A;GATA4	0.000799227
GOBP_DEVELOPMENTAL_CELL_GROWTH	0.00278275	45956	217	317	7	TIAM1;DRAXIN;DCLK1;EPHA7;GATA4;PAK6;CXCL12	0.00082656
GOBP_MUSCLE_STRUCTURE_DEVELOPMENT	0.00278275	45956	583	317	12	SOX15;PAX3;WNT10B;CDH2;EGR2;CAMK1;GATA4;HEG1;DSP;SGCE;PLCB1;TNNC1	0.00082755
REACTOME_SYNDECAN_INTERACTIONS	0.00281277	45956	27	317	3	COL1A2;COL1A1;COL5A2	0.000841074
GOBP_REPLACEMENT_OSSIFICATION	0.00281277	45956	27	317	3	CSGALNACT1;COL1A1;PHOSPHO1	0.000841074
GOBP_ACTIN_FILAMENT_BASED_PROCESS	0.00281628	45956	753	317	14	GRHL3;JUP;RND1;SAMD14;CACNA2D1;GATA4;DSP;KCNH2;JAM3;TNIK;CXCL12;GAS7;CELSR1;TNNC1	0.000844424
REACTOME_COLLAGEN_BIOSYNTHESIS_AND_MODIFYING_ENZYMES	0.00282186	45956	61	317	4	COL1A2;COL1A1;COL27A1;COL5A2	0.000850709
REACTOME_NCAM_SIGNALING_FOR_NEURITE_OUT_GROWTH	0.00282186	45956	61	317	4	CACNB3;CACNB1;COL5A2;GDNF	0.000850709
GOBP_CYTOSKELETON_ORGANIZATION	0.00283748	45956	1308	317	20	RND1;PAK6;JAM3;CCL7;CLIP3;CELSR1;DSP;TNIK;ARC;GRHL3;TLN2;SAMD14;SH3D19;DCLK2;SMC3;CXCL12;GAS7;CCL2;KRT5;KRT4	0.000857734
GOBP_EPITHELIAL_CELL_APOPTOTIC_PROCESS	0.00286479	45956	106	317	5	CCL2;JAG2;ANGPT1;GATA2;CD248	0.000868331
KEGG_CYTOKINE_CYTOKINE_RECEPTOR_INTERACTION	0.00286911	45956	219	317	7	CCL2;IL12RB1;TNFRSF4;VEGFC;CCL7;TNFSF12;CXCL12	0.000871983
GOBP_PROTEOGLYCAN_BIOSYNTHETIC_PROCESS	0.00296807	45956	62	317	4	CSGALNACT1;VCAN;BGN;CHST12	0.000904485
GOBP_CELLULAR_RESPONSE_TO_LIPID	0.00299297	45956	509	317	11	CCL2;VDR;SERPINF1;WNT10B;SNAI2;ZFP105;RBFOX2;SMARCD1;ALOX12;COL1A1;GRAMD1C	0.000914518
KEGG_CHEMOKINE_SIGNALING_PATHWAY	0.00301918	45956	161	317	6	CCL2;TIAM1;CCL7;PLCB1;CXCL12;GNB4	0.000924995
REACTOME_NEUTROPHIL_DEGRANULATION	0.00311055	45956	434	317	10	JUP;GCA;B2M;MGAM;GLA;CYB5R3;GHDC;DSP;GLB1;ALDH3B1	0.000960139
GOBP_CELLULAR_EXTRAVASATION	0.00311055	45956	63	317	4	PLCB1;CXCL12;CCL2;JAM3	0.00096061
GOBP_CELLULAR_RESPONSE_TO_RETINOIC_ACID	0.00311055	45956	63	317	4	SERPINF1;WNT10B;ZFP105;COL1A1	0.00096061
GOBP_NEGATIVE_REGULATION_OF_PROTEIN_MODIFICATION_PROCESS	0.00319261	45956	514	317	11	UBXN1;ANGPT1;RASSF2;TRIB2;DGKQ;HEG1;SOCS3;EMILIN1;SFN;PARP10;XDH	0.000989202
GOBP_SENSORY_SYSTEM_DEVELOPMENT	0.00319261	45956	361	317	9	GRHL3;FJX1;SERPINF1;SLITRK6;MEIS3;PPP1R13L;COL5A2;FBN1;FOXF2	0.000991168
GOBP_PROTEIN_AUTOPHOSPHORYLATION	0.00319392	45956	224	317	7	TNK1;RASSF2;DDR2;EPHA7;CAMK2A;VEGFC;TNIK	0.000994185
REACTOME_CELL_CELL_JUNCTION_ORGANIZATION	0.00326551	45956	64	317	4	CLDN7;CDH2;CDH11;JUP	0.00101914
REACTOME_LAMININ_INTERACTIONS	0.00330652	45956	29	317	3	LAMB3;NID1;LAMA3	0.00104004
GOBP_NAD_BIOSYNTHETIC_PROCESS	0.00330652	45956	29	317	3	NMNAT2;PTGIS;PARP10	0.00104004
GOBP_PEPTIDE_CROSS_LINKING	0.00330652	45956	29	317	3	DSP;BGN;RNF113A2	0.00104004
GOBP_REGULATION_OF_ACTIN_FILAMENT_BASED_PROCESS	0.00332903	45956	364	317	9	GRHL3;JUP;RND1;GATA4;DSP;JAM3;CXCL12;CELSR1;TNNC1	0.00104984
GOBP_MYELOID_LEUKOCYTE_ACTIVATION	0.00333652	45956	600	317	12	JUP;GCA;B2M;MGAM;GLA;CYB5R3;GHDC;DSP;GATA2;GLB1;SYT11;ALDH3B1	0.00105765
GOBP_STEROID_METABOLIC_PROCESS	0.00333652	45956	293	317	8	HSD17B14;VDR;SNAI2;VLDLR;DGKQ;CYB5R3;LCAT;CYP46A1	0.00105564
GOBP_CYTOKINE_PRODUCTION	0.00347984	45956	688	317	13	ZFP580;ANGPT1;B2M;SNAI2;IGF2BP1;TRIB2;GATA4;NLRP2;HEG1;PLCB1;SYT11;IL12RB1;IGF2BP3	0.00110915
GOBP_CARDIAC_CHAMBER_MORPHOGENESIS	0.00347984	45956	112	317	5	GATA4;HEG1;DSP;PPP1R13L;TNNC1	0.00111162
GOBP_POSITIVE_REGULATION_OF_ENDOTHELIAL_CELL_MIGRATION	0.00347984	45956	112	317	5	ZFP580;ANGPT1;ALOX12;GATA2;VEGFC	0.00111162
GOBP_REGULATION_OF_CATION_CHANNEL_ACTIVITY	0.00348801	45956	167	317	6	CCL2;ARC;CACNB3;CACNA2D1;CACNB1;EHD3	0.00111708
GOBP_DEVELOPMENTAL_PROCESS_INVOLVED_IN_REPRODUCTION	0.00352708	45956	866	317	15	UBB;JAG2;VDR;SERPINF1;IFT27;SOX15;ZFP105;DNMT3L;GATA4;SOCS3;GATA2;JAM3;CALR3;FOXF2;HSPA2	0.00113247
GOBP_REGULATION_OF_CELLULAR_EXTRAVASATION	0.00356271	45956	30	317	3	PLCB1;CXCL12;JAM3	0.00114973
GOBP_CELLULAR_RESPONSE_TO_VITAMIN	0.00356271	45956	30	317	3	SNAI2;COL1A1;VDR	0.00114973
GOBP_HEART_MORPHOGENESIS	0.00357082	45956	230	317	7	SNAI2;GATA4;HEG1;DSP;PPP1R13L;PLXND1;TNNC1	0.00115818
GOBP_CELLULAR_HORMONE_METABOLIC_PROCESS	0.00357082	45956	113	317	5	HSD17B14;RBP1;DGKQ;RETSAT;CYP46A1	0.00115661
GOBP_REGULATION_OF_CELLULAR_LOCALIZATION	0.00362283	45956	780	317	14	TIAM1;VSNL1;ARC;ANGPT1;CACNB3;JUP;CDH2;DCLK1;CAMK1;GATA2;SYT11;SFN;CLIP3;TNNC1	0.00117801
REACTOME_METABOLISM_OF_WATER_SOLUBLE_VITAMINS_AND_COFACTORS	0.0036902	45956	114	317	5	CYB5R3;ALDH1L1;PTGIS;NMNAT2;PARP10	0.00120293
GOBP_CELLULAR_RESPONSE_TO_ORGANIC_CYCLIC_COMPOUND	0.00369427	45956	527	317	11	CCL2;JUP;VDR;SERPINF1;WNT10B;PDE2A;SNAI2;RBFOX2;COL1A1;GNA15;GRAMD1C	0.00120728
KEGG_CELL_ADHESION_MOLECULES_CAMS	0.00380785	45956	115	317	5	H2-DMB1;CLDN7;CDH2;JAM3;VCAN	0.00125062
GOBP_REGULATION_OF_OSTEOBLAST_DIFFERENTIATION	0.00380785	45956	115	317	5	SNAI2;RASSF2;WNT10B;DDR2;VEGFC	0.00125062
REACTOME_NICOTINATE_METABOLISM	0.00382749	45956	31	317	3	NMNAT2;PTGIS;PARP10	0.00126645
GOBP_AORTIC_VALVE_MORPHOGENESIS	0.00382749	45956	31	317	3	SNAI2;EMILIN1;GATA4	0.00126645
GOBP_REGULATION_OF_MEMBRANE_REPOLARIZATION	0.00382749	45956	31	317	3	CACNA2D1;KCNH2;CACNB3	0.00126645
GOBP_T_CELL_DIFFERENTIATION	0.00384582	45956	234	317	7	JAG2;B2M;SPINK5;LOXL3;SOX13;NRARP;IL12RB1	0.0012788
GOBP_POSITIVE_REGULATION_OF_CALCIUM_ION_TRANSMEMBRANE_TRANSPORT	0.00384582	45956	68	317	4	EHD3;CACNA2D1;HSPA2;CACNB3	0.0012784
GOBP_HEART_DEVELOPMENT	0.0039615	45956	533	317	11	PDE2A;BICC1;SNAI2;GATA4;HEG1;DSP;PPP1R13L;EMILIN1;FBN1;PLXND1;TNNC1	0.0013205
REACTOME_BIOLOGICAL_OXIDATIONS	0.00397605	45956	173	317	6	UGT1A6A;CYB5R3;PTGIS;ACSS2;PAPSS2;CYP46A1	0.00133834
GOBP_NEGATIVE_REGULATION_OF_PHOSPHORYLATION	0.00397605	45956	377	317	9	ANGPT1;RASSF2;TRIB2;DGKQ;HEG1;SOCS3;EMILIN1;SFN;XDH	0.0013375
GOBP_COAGULATION	0.00397605	45956	304	317	8	COL1A2;ALOX12;COL1A1;DGKQ;GATA4;GNA15;GATA2;EHD3	0.00133357
GOBP_REGULATION_OF_PROTEASOMAL_PROTEIN_CATABOLIC_PROCESS	0.00397605	45956	173	317	6	UBB;UBXN1;WNT10B;TRIB2;RNF144B;FOXF2	0.00133834
GOBP_EPITHELIAL_TUBE_MORPHOGENESIS	0.00403497	45956	305	317	8	GRHL3;ALOX12;EPHA7;GDNF;GATA4;PLXND1;NRARP;CELSR1	0.00136147
GOBP_IMMUNE_EFFECTOR_PROCESS	0.00416267	45956	1072	317	17	H2-DMB1;ANGPT1;GCA;B2M;MGAM;JUP;GLA;SPINK5;CYB5R3;GHDC;DSP;TNFRSF4;GATA2;GLB1;LOXL3;IL12RB1;ALDH3B1	0.00140796
REACTOME_INTERFERON_GAMMA_SIGNALING	0.00416951	45956	70	317	4	B2M;IRF6;SOCS3;CAMK2A	0.0014239
GOBP_NOTCH_SIGNALING_PATHWAY	0.00416951	45956	175	317	6	JAG2;SNAI2;PERP;GATA2;PLXND1;NRARP	0.00141907
GOBP_CELL_ADHESION_MEDIATED_BY_INTEGRIN	0.00416951	45956	70	317	4	SNAI2;JAM3;FBN1;ITGA5	0.0014239
GOBP_REGULATION_OF_CARDIAC_MUSCLE_CONTRACTION	0.00416951	45956	70	317	4	EHD3;DSP;JUP;GATA4	0.0014239
GOBP_POSITIVE_REGULATION_OF_CELLULAR_COMPONENT_ORGANIZATION	0.00430941	45956	1077	317	17	TIAM1;ANGPT1;SERPINF1;DDR2;B2M;SLITRK6;WNT10B;CXCL12;CAMK1;VLDLR;EMILIN1;GATA2;KCTD17;PLXND1;PLCB1;SFN;CLIP3	0.00147872
GOBP_ORGANIC_HYDROXY_COMPOUND_BIOSYNTHETIC_PROCESS	0.00430941	45956	240	317	7	ZEB2;SNAI2;ALOX12;DGKQ;CYB5R3;PLTP;CYP46A1	0.00147791
REACTOME_ADHERENS_JUNCTIONS_INTERACTIONS	0.00435161	45956	33	317	3	CDH2;CDH11;JUP	0.00152164
GOBP_DOPAMINE_SECRETION	0.00435161	45956	33	317	3	SYT11;CXCL12;GDNF	0.00152164
GOBP_PEPTIDYL_SERINE_MODIFICATION	0.00435161	45956	310	317	8	GALNT3;ANGPT1;RASSF2;DCLK1;CAMK1;DGKQ;CAMK2A;BGN	0.00150802
GOBP_INTERFERON_GAMMA_MEDIATED_SIGNALING_PATHWAY	0.00435161	45956	71	317	4	B2M;IRF6;SOCS3;CAMK2A	0.00150081
GOBP_REGULATION_OF_RESPONSE_TO_STRESS	0.00435161	45956	1273	317	19	UBXN1;ALOX12;DUOXA1;IL12RB1;XDH;RASSF2;CAMK2A;SPINK5;PTGIS;PDE2A;CREB3L1;SERPINF1;B2M;SOCS3;PLCB1;SYT11;CXCL12;SNAI2;GATA4	0.00151259
GOBP_CARDIAC_MUSCLE_CELL_ACTION_POTENTIAL	0.00435161	45956	71	317	4	DSP;CACNA2D1;KCNH2;JUP	0.00150081
GOBP_VENTRICULAR_CARDIAC_MUSCLE_CELL_ACTION_POTENTIAL	0.00435161	45956	33	317	3	DSP;KCNH2;JUP	0.00152164
GOBP_SENSORY_ORGAN_MORPHOGENESIS	0.00435161	45956	241	317	7	GRHL3;FJX1;SLITRK6;GATA2;COL5A2;FBN1;FOXF2	0.00151332
GOBP_MUSCLE_ORGAN_DEVELOPMENT	0.00439035	45956	311	317	8	SOX15;PAX3;WNT10B;EGR2;HEG1;DSP;SGCE;TNNC1	0.00153878
GOBP_POSITIVE_REGULATION_OF_LEUKOCYTE_MIGRATION	0.00445933	45956	121	317	5	ZFP580;JAM3;VEGFC;CCL7;CXCL12	0.0015666
GOBP_CELL_FATE_COMMITMENT	0.00450443	45956	243	317	7	JAG2;WNT10B;GATA4;GATA2;LOXL3;SOX13;IL12RB1	0.00158612
GOBP_ESTABLISHMENT_OF_TISSUE_POLARITY	0.00460266	45956	122	317	5	GRHL3;CELSR2;TIAM1;FOXF2;CELSR1	0.00162447
REACTOME_HSF1_DEPENDENT_TRANSACTIVATION	0.00468287	45956	34	317	3	UBB;HSPA2;CAMK2A	0.00166043
GOBP_REGULATION_OF_KERATINOCYTE_PROLIFERATION	0.00468287	45956	34	317	3	SNAI2;SFN;VDR	0.00166043
GOBP_RESPONSE_TO_LIPID	0.0047579	45956	811	317	14	CCL2;VDR;SERPINF1;WNT10B;SNAI2;ZFP105;RBFOX2;SMARCD1;ALOX12;GATA4;COL1A1;GLB1;GATA2;GRAMD1C	0.00169092
GOBP_REGULATION_OF_CELLULAR_COMPONENT_BIOGENESIS	0.00485488	45956	905	317	15	FAM110C;PARP10;CLIP3;CLDN7;SLITRK6;WNT10B;EPHA7;SNAI2;THRA;EMILIN1;JAM3;KCTD17;SYT11;LCAT;HSPA2	0.00173729
GOBP_POSITIVE_REGULATION_OF_EPITHELIAL_CELL_PROLIFERATION	0.00485488	45956	182	317	6	ZFP580;GATA2;VEGFC;NRARP;TNFSF12;CXCL12	0.00173113
GOBP_REGULATION_OF_MRNA_METABOLIC_PROCESS	0.00485488	45956	317	317	8	UBB;POLR2G;CCNT1;RBFOX2;IGF2BP1;PKP3;GDNF;IGF2BP3	0.00173391
GOBP_POST_EMBRYONIC_DEVELOPMENT	0.00486488	45956	74	317	4	CELA1;HEG1;PPP1R13L;FBN1	0.00174881
GOBP_RESPONSE_TO_CHEMOKINE	0.00486488	45956	74	317	4	CCL7;CXCL12;CCL2;RNF113A2	0.00174881
GOBP_MORPHOGENESIS_OF_A_BRANCHING_STRUCTURE	0.00492944	45956	183	317	6	EPHA7;GDNF;SOCS3;PLXND1;NRARP;CELSR1	0.00177964
GOBP_RESPONSE_TO_TRANSFORMING_GROWTH_FACTOR_BETA	0.00492944	45956	248	317	7	UBB;COL1A2;PDE2A;COL1A1;FAM89B;EMILIN1;FBN1	0.00178008
GOBP_PYRIDINE_CONTAINING_COMPOUND_BIOSYNTHETIC_PROCESS	0.00498114	45956	35	317	3	NMNAT2;PTGIS;PARP10	0.00180688
GOBP_PROTEIN_LOCALIZATION_TO_CELL_PERIPHERY	0.00498114	45956	319	317	8	JUP;CACNB3;RAB34;CDH2;PKP3;EHD3;TNIK;CLIP3	0.00180313
GOBP_REGULATION_OF_EPITHELIAL_CELL_MIGRATION	0.00500873	45956	249	317	7	ZFP580;ANGPT1;JUP;SERPINF1;ALOX12;GATA2;VEGFC	0.00182099
KEGG_CARDIAC_MUSCLE_CONTRACTION	0.0050344	45956	75	317	4	TNNC1;CACNA2D1;CACNB1;CACNB3	0.00183743
GOBP_REGULATION_OF_CATION_TRANSMEMBRANE_TRANSPORT	0.0050344	45956	320	317	8	CCL2;ARC;CACNB3;CACNA2D1;KCNH2;CACNB1;EHD3;HSPA2	0.00183854
GOBP_LEUKOCYTE_CHEMOTAXIS	0.00511292	45956	185	317	6	CCL2;ZFP580;JAM3;VEGFC;CCL7;CXCL12	0.00187975
GOBP_CELLULAR_MACROMOLECULE_CATABOLIC_PROCESS	0.00511292	45956	1102	317	17	RPLP1;UBXN1;UBB;POLR2G;WNT10B;PKP3;TRIB2;GDNF;IGF2BP1;VLDLR;RNF144B;FOXRED2;CELA1;KCTD17;RCN3;FOXF2;IGF2BP3	0.00187927
GOBP_POSITIVE_REGULATION_OF_CHEMOTAXIS	0.00511292	45956	126	317	5	TIAM1;ZFP580;VEGFC;CCL7;CXCL12	0.00187175
GOBP_NEGATIVE_REGULATION_OF_LOCOMOTION	0.00518646	45956	322	317	8	CCL2;HOXA7;JUP;SERPINF1;EMILIN1;PLCB1;CXCL12;MIIP	0.00191102
REACTOME_REGULATION_OF_INSULIN_SECRETION	0.00520705	45956	76	317	4	PLCB1;GNB4;GNA15;CACNB3	0.0019291
GOBP_REGULATION_OF_NEURON_DIFFERENTIATION	0.00520705	45956	186	317	6	DUOXA1;B2M;CXCL12;GATA2;ZEB1;TIAM1	0.00193137
GOBP_BONE_DEVELOPMENT	0.00520705	45956	186	317	6	COL27A1;COL1A1;PHOSPHO1;BGN;FBN1;CSGALNACT1	0.00193137
KEGG_AXON_GUIDANCE	0.00538244	45956	128	317	5	RND1;EPHA7;EPHB6;PAK6;CXCL12	0.00200522
GOBP_MULTICELLULAR_ORGANISM_GROWTH	0.00538244	45956	128	317	5	SLITRK6;CELA1;SLC12A5;HEG1;PPP1R13L	0.00200522
REACTOME_REGULATION_OF_HSF1_MEDIATED_HEAT_SHOCK_RESPONSE	0.00540884	45956	77	317	4	UBB;HSPA12B;HSPA2;ST13	0.0020239
GOBP_PRIMARY_ALCOHOL_METABOLIC_PROCESS	0.00540884	45956	77	317	4	ALDH3B1;RETSAT;ACSS2;DGKQ	0.0020239
GOBP_ORGANIC_HYDROXY_COMPOUND_TRANSPORT	0.00543091	45956	254	317	7	ABCA8B;GDNF;SYT11;LCAT;CXCL12;PLTP;GRAMD1C	0.00203659
GOBP_REGULATION_OF_PROTEASOMAL_UBIQUITIN_DEPENDENT_PROTEIN_CATABOLIC_PROCESS	0.00551591	45956	129	317	5	UBXN1;WNT10B;TRIB2;RNF144B;FOXF2	0.0020745
GOBP_CELL_CHEMOTAXIS	0.00551591	45956	255	317	7	CCL2;TIAM1;ZFP580;JAM3;VEGFC;CCL7;CXCL12	0.00208199
GOBP_CELL_CELL_ADHESION_VIA_PLASMA_MEMBRANE_ADHESION_MOLECULES	0.00551591	45956	255	317	7	CLDN7;PCDHB16;CDH2;CDH11;CELSR2;ITGA5;CELSR1	0.00208199
HALLMARK_P53_PATHWAY	0.00553231	45956	189	317	6	S100A4;JAG2;VDR;PERP;RETSAT;SFN	0.0020927
REACTOME_MOLECULES_ASSOCIATED_WITH_ELASTIC_FIBRES	0.00558927	45956	37	317	3	EMILIN1;FBLN2;FBN1	0.00212338
GOBP_REGULATION_OF_ENDOTHELIAL_CELL_DIFFERENTIATION	0.00558927	45956	37	317	3	PLCB1;ZEB1;XDH	0.00212338
GOBP_LEUKOCYTE_CELL_CELL_ADHESION	0.00562639	45956	328	317	8	CCL2;H2-DMB1;CXCL12;LOXL3;SOX13;ITGA5;NRARP;IL12RB1	0.00214207
GOBP_RAS_PROTEIN_SIGNAL_TRANSDUCTION	0.00572063	45956	329	317	8	COL1A2;ARHGAP29;PSD4;HEG1;RHOV;CNKSR1;TIAM1;CELSR1	0.00218263
GOBP_NUCLEOBASE_CONTAINING_SMALL_MOLECULE_METABOLIC_PROCESS	0.00581309	45956	570	317	11	PDE5A;PDE2A;SARM1;NMNAT2;PTGIS;ACSS2;PAPSS2;CSGALNACT1;PARP10;ENO2;XDH	0.0022274
GOBP_NEURON_DEATH	0.00581309	45956	330	317	8	CCL2;UBB;ANGPT1;DRAXIN;SERPINF1;SARM1;EPHA7;GDNF	0.00222378
GOBP_HORMONE_METABOLIC_PROCESS	0.00589601	45956	192	317	6	HSD17B14;DUOXA1;RBP1;DGKQ;RETSAT;CYP46A1	0.00226399
GOBP_REGULATION_OF_VESICLE_MEDIATED_TRANSPORT	0.00590727	45956	488	317	10	CCL2;VSNL1;ARC;ANGPT1;B2M;ANKRD13D;DGKQ;GATA2;SYT11;CLIP3	0.00227314
GOBP_RIBONUCLEOTIDE_CATABOLIC_PROCESS	0.00593549	45956	38	317	3	PDE5A;PDE2A;XDH	0.0022937
GOBP_MEMBRANE_BIOGENESIS	0.00593549	45956	38	317	3	SYT11;CDH2;CLIP3	0.0022937
HALLMARK_KRAS_SIGNALING_DN	0.00598501	45956	193	317	6	PAX3;KRT5;CELSR2;GDNF;KRT4;LYPD3	0.00232337
GOBP_INTRACELLULAR_RECEPTOR_SIGNALING_PATHWAY	0.00598501	45956	260	317	7	UBB;VDR;SNAI2;MAP2K6;RBFOX2;THRA;PTGIS	0.00232081
GOBP_NUCLEOSIDE_PHOSPHATE_CATABOLIC_PROCESS	0.00598501	45956	80	317	4	PDE5A;SARM1;PDE2A;XDH	0.00232751
GOBP_REGULATION_OF_PROTEIN_LOCALIZATION	0.00603625	45956	841	317	14	TIAM1;VSNL1;ARC;ANGPT1;CACNB3;JUP;CDH2;DCLK1;CAMK1;CELSR2;VEGFC;SYT11;SFN;CLIP3	0.00235236
GOBP_POSITIVE_REGULATION_OF_NERVOUS_SYSTEM_DEVELOPMENT	0.00607139	45956	261	317	7	TIAM1;SERPINF1;SLITRK6;EGR2;VEGFC;PLXND1;CXCL12	0.00237102
GOBP_REGULATION_OF_MEMBRANE_POTENTIAL	0.00612731	45956	411	317	9	UBB;JUP;CACNB3;ALOX12;CACNA2D1;GNA15;DSP;KCNH2;EHD3	0.00239786
GOBP_POSITIVE_REGULATION_OF_LEUKOCYTE_CHEMOTAXIS	0.0061971	45956	81	317	4	CCL7;CXCL12;ZFP580;VEGFC	0.0024353
GOBP_NEGATIVE_REGULATION_OF_MRNA_METABOLIC_PROCESS	0.0061971	45956	81	317	4	IGF2BP1;CCNT1;PKP3;GDNF	0.0024353
HALLMARK_INFLAMMATORY_RESPONSE	0.00620201	45956	195	317	6	CCL2;GNA15;RNF144B;EMP3;ITGA5;CCL7	0.00244564
GOBP_CELLULAR_RESPONSE_TO_CARBOHYDRATE_STIMULUS	0.00620201	45956	134	317	5	VSNL1;SERPINF1;MAP2K6;GATA4;TIAM1	0.00244736
REACTOME_GLYCOSPHINGOLIPID_METABOLISM	0.00625215	45956	39	317	3	B3GALNT1;GLB1;GLA	0.00247226
HALLMARK_MYOGENESIS	0.00633087	45956	196	317	6	LSP1;COL1A1;AEBP1;PTGIS;KCNH2;TNNC1	0.00250856
GOBP_REGULATION_OF_DNA_BINDING_TRANSCRIPTION_FACTOR_ACTIVITY	0.00633824	45956	414	317	9	UBB;JUP;DDR2;WNT10B;CAMK2A;NLRP2;TNFRSF4;PTGIS;PARP10	0.00251665
GOBP_BLOOD_VESSEL_ENDOTHELIAL_CELL_MIGRATION	0.00635224	45956	135	317	5	ANGPT1;JUP;ALOX12;GATA2;VEGFC	0.0025274
REACTOME_DISEASES_OF_GLYCOSYLATION	0.00653132	45956	136	317	5	GALNT3;GLB1;BGN;PAPSS2;VCAN	0.00260933
GOBP_REGULATION_OF_CALCIUM_ION_TRANSMEMBRANE_TRANSPORT	0.00653132	45956	136	317	5	CACNB3;CACNA2D1;CACNB1;EHD3;HSPA2	0.00260933
REACTOME_SIGNALING_BY_FGFR	0.0065382	45956	83	317	4	UBB;POLR2G;GALNT3;RBFOX2	0.00266108
REACTOME_DISEASES_ASSOCIATED_WITH_GLYCOSAMINOGLYCAN_METABOLISM	0.0065382	45956	40	317	3	VCAN;BGN;PAPSS2	0.00265918
GOBP_TRANSMEMBRANE_RECEPTOR_PROTEIN_SERINE_THREONINE_KINASE_SIGNALING_PATHWAY	0.0065382	45956	340	317	8	UBB;COL1A2;FAM89B;GATA4;EMILIN1;FBN1;FAM83G;FSTL1	0.00266976
GOBP_NEGATIVE_REGULATION_OF_CELL_POPULATION_PROLIFERATION	0.0065382	45956	670	317	12	CCL2;VDR;SERPINF1;B2M;IRF6;WNT10B;SNAI2;GATA2;KRT4;SFN;PARP10;XDH	0.00263605
GOBP_RESPONSE_TO_ORGANIC_CYCLIC_COMPOUND	0.0065382	45956	853	317	14	CCL2;JUP;VDR;SERPINF1;WNT10B;PDE2A;SNAI2;RBFOX2;COL1A1;DGKQ;GNA15;GLB1;TIAM1;GRAMD1C	0.00267083
GOBP_NEGATIVE_REGULATION_OF_EPITHELIAL_CELL_DIFFERENTIATION	0.0065382	45956	40	317	3	ZEB1;HOXA7;XDH	0.00265918
GOBP_REGULATION_OF_TRANSPORTER_ACTIVITY	0.0065382	45956	266	317	7	CCL2;ARC;CACNB3;CACNA2D1;CACNB1;EHD3;HSPA2	0.00263469
GOBP_POSITIVE_REGULATION_OF_PROTEOLYSIS	0.0065382	45956	340	317	8	ALOX12;TRIB2;PERP;RNF144B;NLRP2;RCN3;SH3D19;XDH	0.00266976
GOBP_REGULATION_OF_MEMBRANE_PERMEABILITY	0.0065382	45956	83	317	4	SFN;JAM3;HEG1;CAMK2A	0.00266108
GOBP_REGULATION_OF_POSTSYNAPSE_ORGANIZATION	0.0065382	45956	83	317	4	TIAM1;CDH2;EPHA7;ARC	0.00266108
GOBP_RESPONSE_TO_PEPTIDE	0.0065382	45956	499	317	10	SERPINF1;EGR2;CACNA2D1;COL1A1;CAMK2A;GRB10;SOCS3;CACNB1;FBN1;CXCL12	0.00266596
GOBP_MYELOID_CELL_HOMEOSTASIS	0.00657834	45956	137	317	5	B2M;RBFOX2;THRA;JAM3;GATA2	0.00269316
GOBP_NEGATIVE_REGULATION_OF_MOLECULAR_FUNCTION	0.00657834	45956	1044	317	16	UBXN1;CACNB3;SERPINF1;B2M;GLA;CAMK1;TRIB2;CAMK2A;SPINK5;NLRP2;TNFRSF4;SOCS3;PTGIS;HEG1;SFN;PARP10	0.00269798
GOBP_NEGATIVE_REGULATION_OF_TRANSFORMING_GROWTH_FACTOR_BETA_RECEPTOR_SIGNALING_PATHWAY	0.00669628	45956	84	317	4	UBB;EMILIN1;FAM89B;FBN1	0.00277917
GOBP_NEGATIVE_REGULATION_OF_RESPONSE_TO_EXTERNAL_STIMULUS	0.00669628	45956	342	317	8	CCL2;CACNB3;SERPINF1;ALOX12;SPINK5;PTGIS;SOCS3;SYT11	0.00276679
GOBP_REGULATION_OF_T_CELL_DIFFERENTIATION	0.00669628	45956	138	317	5	SPINK5;LOXL3;SOX13;NRARP;IL12RB1	0.00277892
GOBP_MEMBRANE_DEPOLARIZATION	0.00669628	45956	84	317	4	CACNA2D1;ALOX12;KCNH2;CACNB3	0.00277917
GOBP_REGULATION_OF_MRNA_CATABOLIC_PROCESS	0.00669628	45956	200	317	6	UBB;POLR2G;PKP3;IGF2BP1;GDNF;IGF2BP3	0.00277246
GOBP_REGULATION_OF_EPITHELIAL_CELL_APOPTOTIC_PROCESS	0.00669628	45956	84	317	4	CCL2;CD248;GATA2;ANGPT1	0.00277917
GOBP_EMBRYO_DEVELOPMENT_ENDING_IN_BIRTH_OR_EGG_HATCHING	0.00670203	45956	587	317	11	JAG2;HOXA7;ANGPT1;GRHL3;SOX15;COL1A1;HEG1;SOCS3;GATA2;NRARP;CELSR1	0.00278704
GOBP_CALCIUM_DEPENDENT_CELL_CELL_ADHESION_VIA_PLASMA_MEMBRANE_CELL_ADHESION_MOLECULES	0.0068376	45956	41	317	3	PCDHB16;CDH2;CDH11	0.00285459
GOBP_SEMI_LUNAR_VALVE_DEVELOPMENT	0.0068376	45956	41	317	3	SNAI2;EMILIN1;GATA4	0.00285459
GOBP_REGULATION_OF_STRIATED_MUSCLE_CONTRACTION	0.00693474	45956	85	317	4	EHD3;DSP;JUP;GATA4	0.00290081
GOBP_SULFUR_COMPOUND_METABOLIC_PROCESS	0.006961	45956	345	317	8	ANGPT1;GLB1;ACSS2;BGN;PAPSS2;CSGALNACT1;VCAN;CHST12	0.00291748
GOBP_MORPHOGENESIS_OF_EMBRYONIC_EPITHELIUM	0.00704003	45956	140	317	5	JAG2;GRHL3;GDNF;VEGFC;CELSR1	0.00295635
GOBP_REGULATION_OF_CYSTEINE_TYPE_ENDOPEPTIDASE_ACTIVITY	0.00709119	45956	203	317	6	EPHA7;ALOX12;PERP;NLRP2;SFN;XDH	0.00298363
REACTOME_PHASE_I_FUNCTIONALIZATION_OF_COMPOUNDS	0.00714456	45956	86	317	4	CYB5R3;PTGIS;ACSS2;CYP46A1	0.00302603
REACTOME_CHEMOKINE_RECEPTORS_BIND_CHEMOKINES	0.00714456	45956	42	317	3	CCL7;CXCL12;CCL2	0.00305862
GOBP_EPITHELIAL_CELL_DEVELOPMENT	0.00714456	45956	204	317	6	PDE2A;SLITRK6;CDH2;HEG1;PLCB1;SFN	0.00305662
GOBP_PROTEOGLYCAN_METABOLIC_PROCESS	0.00714456	45956	86	317	4	CSGALNACT1;VCAN;BGN;CHST12	0.00302603
GOBP_PROTEIN_FOLDING	0.00714456	45956	204	317	6	UBXN1;B2M;CALR3;ST13;HSPA2;GNB4	0.00305662
GOBP_CELLULAR_RESPONSE_TO_NUTRIENT	0.00714456	45956	42	317	3	SNAI2;COL1A1;VDR	0.00305862
GOBP_HAIR_CELL_DIFFERENTIATION	0.00714456	45956	42	317	3	SPINK5;SLITRK6;JAG2	0.00305862
GOBP_ROOF_OF_MOUTH_DEVELOPMENT	0.00714456	45956	86	317	4	IRF6;LOXL3;FOXF2;JAG2	0.00302603
GOBP_MEMBRANE_REPOLARIZATION	0.00714456	45956	42	317	3	CACNA2D1;KCNH2;CACNB3	0.00305862
GOBP_REGULATION_OF_CATABOLIC_PROCESS	0.00727205	45956	963	317	15	UBB;UBXN1;POLR2G;WNT10B;PKP3;TRIB2;GDNF;THRA;IGF2BP1;RNF144B;GATA4;SH3D19;TNFSF12;FOXF2;IGF2BP3	0.00311914
HALLMARK_UV_RESPONSE_DN	0.007311	45956	142	317	5	COL1A2;SNAI2;COL1A1;VLDLR;COL5A2	0.00314182
GOBP_BONE_MORPHOGENESIS	0.0073275	45956	87	317	4	CSGALNACT1;COL1A1;COL27A1;PHOSPHO1	0.00315489
GOBP_EMBRYONIC_ORGAN_MORPHOGENESIS	0.00733808	45956	275	317	7	HOXA7;GRHL3;SLITRK6;GATA4;GATA2;FBN1;FOXF2	0.00316545
GOBP_NEGATIVE_REGULATION_OF_WNT_SIGNALING_PATHWAY	0.00740543	45956	206	317	6	DRAXIN;BICC1;SNAI2;CDH2;GRB10;SOX13	0.0032066
GOBP_REGULATION_OF_SYNAPSE_STRUCTURE_OR_ACTIVITY	0.00740543	45956	206	317	6	ARC;SLITRK6;CDH2;EPHA7;CAMK1;TIAM1	0.0032066
GOBP_RESPONSE_TO_ABIOTIC_STIMULUS	0.00749898	45956	1163	317	17	UBB;JUP;CACNB3;SERPINF1;SLITRK6;CDH2;PDE2A;COL1A1;GATA4;THRA;SLC12A5;PTGIS;CAMK2A;VEGFC;CCL7;CXCL12;HSPA2	0.00325324
GOBP_REGULATION_OF_ERYTHROCYTE_DIFFERENTIATION	0.00751252	45956	43	317	3	B2M;RBFOX2;GATA2	0.00327138
GOBP_TRABECULA_MORPHOGENESIS	0.00751252	45956	43	317	3	WNT10B;HEG1;COL1A1	0.00327138
GOBP_RESPONSE_TO_VITAMIN	0.00753528	45956	88	317	4	SNAI2;COL1A1;VDR;GATA4	0.00328745
GOBP_ERK1_AND_ERK2_CASCADE	0.00768574	45956	278	317	7	CCL2;ANGPT1;EPHA7;GATA4;EMILIN1;CCL7;TIAM1	0.00335937
REACTOME_ESTROGEN_DEPENDENT_GENE_EXPRESSION	0.00780385	45956	89	317	4	SMC3;POLR2G;CXCL12;CCNT1	0.00342375
GOBP_VASCULAR_ENDOTHELIAL_GROWTH_FACTOR_RECEPTOR_SIGNALING_PATHWAY	0.00780385	45956	89	317	4	GRB10;EMILIN1;VEGFC;ITGA5	0.00342375
GOBP_ANATOMICAL_STRUCTURE_MATURATION	0.00783033	45956	209	317	6	RND1;WNT10B;PHOSPHO1;SPINK5;GATA2;LHX6	0.00344176
GOBP_NEGATIVE_REGULATION_OF_MYELOID_LEUKOCYTE_DIFFERENTIATION	0.00788825	45956	44	317	3	GATA2;HOXA7;FBN1	0.003493
GOBP_REGULATION_OF_GTPASE_ACTIVITY	0.00788825	45956	435	317	9	CCL2;ABR;GRHL3;ARHGAP29;RAP1GAP2;PLXND1;CCL7;TIAM1;PLCB1	0.0034848
GOBP_REGULATION_OF_NEURONAL_SYNAPTIC_PLASTICITY	0.00788825	45956	44	317	3	EGR2;ARC;CAMK2A	0.003493
GOBP_EXTRACELLULAR_MATRIX_ASSEMBLY	0.00788825	45956	44	317	3	COL1A2;EMILIN1;LAMB3	0.003493
GOBP_NEGATIVE_REGULATION_OF_PROTEIN_METABOLIC_PROCESS	0.0080297	45956	977	317	15	UBXN1;ANGPT1;SERPINF1;RASSF2;IGF2BP1;TRIB2;DGKQ;SPINK5;HEG1;SOCS3;EMILIN1;SFN;PARP10;IGF2BP3;XDH	0.00356219
GOBP_PEPTIDYL_TYROSINE_MODIFICATION	0.00817303	45956	358	317	8	ANGPT1;DDR2;MAP2K6;EPHA7;DGKQ;EPHB6;SOCS3;ITGA5	0.00364581
GOBP_MUSCLE_TISSUE_DEVELOPMENT	0.00817303	45956	358	317	8	SOX15;WNT10B;EGR2;GATA4;HEG1;DSP;PPP1R13L;TNNC1	0.00364581
GOBP_MAINTENANCE_OF_CELL_NUMBER	0.00817303	45956	147	317	5	POLR2G;CDH2;IGF2BP1;GATA2;SMC3	0.00364199
REACTOME_METABOLISM_OF_LIPIDS	0.00827014	45956	699	317	12	HSD17B14;VDR;RGL1;ALOX12;GLA;B3GALNT1;PHOSPHO1;PTGIS;GLB1;CERS4;ALDH3B1;CYP46A1	0.00369589
GOBP_POSITIVE_REGULATION_OF_GTPASE_ACTIVITY	0.00855973	45956	361	317	8	CCL2;ABR;GRHL3;ARHGAP29;RAP1GAP2;PLCB1;CCL7;TIAM1	0.0038323
GOBP_RESPONSE_TO_CARBOHYDRATE	0.00856332	45956	214	317	6	VSNL1;SERPINF1;MAP2K6;SARM1;GATA4;TIAM1	0.00386189
GOBP_PLATELET_ACTIVATION	0.00856332	45956	149	317	5	COL1A2;ALOX12;COL1A1;DGKQ;GNA15	0.0038572
GOBP_POSITIVE_REGULATION_OF_NEURON_DIFFERENTIATION	0.00856332	45956	92	317	4	ZEB1;DUOXA1;GATA2;CXCL12	0.00385559
GOBP_RESPONSE_TO_CAMP	0.00856332	45956	92	317	4	WNT10B;COL1A1;PDE2A;DGKQ	0.00385559
GOBP_MONOCYTE_CHEMOTAXIS	0.00867323	45956	46	317	3	CCL7;CXCL12;CCL2	0.00396324
GOBP_REGULATION_OF_MUSCLE_CONTRACTION	0.00867323	45956	150	317	5	JUP;GATA4;DSP;EHD3;TNNC1	0.00396814
GOBP_MALE_MEIOTIC_NUCLEAR_DIVISION	0.00867323	45956	46	317	3	UBB;HSPA2;DNMT3L	0.00396324
GOBP_CELLULAR_HOMEOSTASIS	0.00867323	45956	891	317	14	CCL2;VSNL1;POLE4;CACNB3;SERPINF1;CACNA2D1;CXCL12;GNA15;SLC12A5;GATA4;GATA2;KCTD17;CCL7;TIAM1	0.00392149
GOBP_NEGATIVE_REGULATION_OF_FAT_CELL_DIFFERENTIATION	0.00867323	45956	46	317	3	WNT10B;GATA2;TRIB2	0.00396324
GOBP_REGULATION_OF_MYELOID_CELL_DIFFERENTIATION	0.00867323	45956	215	317	6	HOXA7;B2M;RASSF2;RBFOX2;GATA2;FBN1	0.00395028
GOBP_POSITIVE_REGULATION_OF_NEUROGENESIS	0.00867323	45956	215	317	6	TIAM1;SERPINF1;EGR2;VEGFC;PLXND1;CXCL12	0.00395028
GOBP_REGULATION_OF_EXTRACELLULAR_MATRIX_ORGANIZATION	0.00867323	45956	46	317	3	DDR2;EMILIN1;AEBP1	0.00396324
GOBP_REGULATION_OF_HEART_RATE	0.00872775	45956	93	317	4	DSP;CACNA2D1;KCNH2;JUP	0.00400735
GOBP_CARDIAC_SEPTUM_DEVELOPMENT	0.00872775	45956	93	317	4	HEG1;PLXND1;PDE2A;GATA4	0.00400735
GOBP_REGULATION_OF_CELLULAR_PROTEIN_LOCALIZATION	0.00885241	45956	530	317	10	ARC;ANGPT1;CACNB3;JUP;CDH2;DCLK1;CAMK1;SYT11;SFN;CLIP3	0.00407182
GOBP_LEUKOCYTE_MEDIATED_IMMUNITY	0.00896811	45956	709	317	12	JUP;GCA;B2M;MGAM;GLA;CYB5R3;GHDC;DSP;GATA2;GLB1;IL12RB1;ALDH3B1	0.00413236
GOBP_DOPAMINE_TRANSPORT	0.00909274	45956	47	317	3	SYT11;CXCL12;GDNF	0.00421208
GOBP_REGULATION_OF_PROTEIN_AUTOPHOSPHORYLATION	0.00909274	45956	47	317	3	RASSF2;EPHA7;VEGFC	0.00421208
GOBP_T_CELL_SELECTION	0.00909274	45956	47	317	3	JAG2;IL12RB1;LOXL3	0.00421208
GOBP_CELL_GROWTH	0.00921888	45956	449	317	9	PRDM11;DRAXIN;DCLK1;EPHA7;CXCL12;GATA4;PAK6;SFN;TIAM1	0.00427804
HALLMARK_UV_RESPONSE_UP	0.00924894	45956	153	317	5	EPCAM;KCNH2;NPTXR;HSPA2;ENO2	0.00431466
GOBP_POSTSYNAPSE_ORGANIZATION	0.00924894	45956	153	317	5	ARC;CDH2;EPHA7;GDNF;TIAM1	0.00431466
GOBP_BIOMINERALIZATION	0.00924894	45956	153	317	5	COL1A2;DDR2;WNT10B;COL1A1;PHOSPHO1	0.00431466
GOBP_POSITIVE_REGULATION_OF_ENDOCYTOSIS	0.00925037	45956	95	317	4	B2M;CLIP3;GATA2;ANGPT1	0.00432289
GOBP_REGULATION_OF_PROTEIN_CATABOLIC_PROCESS	0.00932573	45956	369	317	8	UBB;UBXN1;WNT10B;TRIB2;RNF144B;SH3D19;TNFSF12;FOXF2	0.00436572
GOBP_REGULATION_OF_TRANSMEMBRANE_TRANSPORT	0.00938584	45956	536	317	10	CCL2;ARC;CLIP3;CACNB3;CACNA2D1;GRB10;KCNH2;CACNB1;EHD3;HSPA2	0.00440153
GOBP_TELENCEPHALON_DEVELOPMENT	0.0093979	45956	220	317	6	DRAXIN;CDH2;IGF2BP1;PLCB1;CXCL12;LHX6	0.00441486
GOBP_REGULATION_OF_IMMUNE_EFFECTOR_PROCESS	0.00941063	45956	370	317	8	H2-DMB1;ANGPT1;B2M;SPINK5;TNFRSF4;GATA2;LOXL3;IL12RB1	0.00443622
GOBP_POSITIVE_REGULATION_OF_EPITHELIAL_CELL_MIGRATION	0.00941063	45956	154	317	5	ZFP580;ANGPT1;ALOX12;GATA2;VEGFC	0.00443481
REACTOME_SIGNALING_BY_NOTCH3	0.00941743	45956	48	317	3	UBB;JAG2;PLXND1	0.0044702
GOBP_REGULATION_OF_CELL_MORPHOGENESIS	0.00941743	45956	293	317	7	CCL2;ARC;RND1;SH3D19;PLXND1;CCL7;TIAM1	0.0044682
GOBP_PURINE_CONTAINING_COMPOUND_CATABOLIC_PROCESS	0.00941743	45956	48	317	3	PDE5A;PDE2A;XDH	0.0044702
GOBP_CARBOHYDRATE_DERIVATIVE_BIOSYNTHETIC_PROCESS	0.00941743	45956	625	317	11	GALNT3;ANGPT1;B3GALNT1;ACSS2;BGN;CWH43;PAPSS2;PLCB1;CSGALNACT1;VCAN;CHST12	0.00445121
GOBP_REGULATION_OF_DENDRITE_DEVELOPMENT	0.00943607	45956	96	317	4	TIAM1;TNIK;SARM1;VLDLR	0.00448676
GOBP_REGULATION_OF_CELLULAR_CATABOLIC_PROCESS	0.00944919	45956	810	317	13	UBB;UBXN1;POLR2G;WNT10B;PKP3;TRIB2;GDNF;IGF2BP1;GATA4;RNF144B;SH3D19;FOXF2;IGF2BP3	0.00450072
GOBP_PROTEIN_COMPLEX_OLIGOMERIZATION	0.00945752	45956	221	317	6	COL1A2;ARC;B2M;KCTD14;KCTD17;EHD3	0.00451241
REACTOME_INTERFERON_SIGNALING	0.00948668	45956	155	317	5	UBB;B2M;IRF6;CAMK2A;SOCS3	0.00455733
GOBP_HOMOPHILIC_CELL_ADHESION_VIA_PLASMA_MEMBRANE_ADHESION_MOLECULES	0.00948668	45956	155	317	5	PCDHB16;CDH2;CDH11;CELSR2;CELSR1	0.00455733
GOBP_STEROL_METABOLIC_PROCESS	0.00948668	45956	155	317	5	VLDLR;DGKQ;CYB5R3;LCAT;CYP46A1	0.00455733
GOBP_REGULATION_OF_T_CELL_ACTIVATION	0.00948668	45956	294	317	7	CCL2;H2-DMB1;SPINK5;LOXL3;SOX13;NRARP;IL12RB1	0.00455087
GOBP_DEVELOPMENTAL_GROWTH_INVOLVED_IN_MORPHOGENESIS	0.00958323	45956	222	317	6	DRAXIN;DCLK1;EPHA7;CXCL12;PAK6;TIAM1	0.00461154
GOBP_REGULATION_OF_ORGANELLE_ORGANIZATION	0.00962949	45956	1105	317	16	CENPV;GRHL3;PDE2A;RND1;ZEB2;CDH2;CXCL12;EHD3;JAM3;KCTD17;PLCB1;SYT11;SFN;CLIP3;ENO2;CELSR1	0.00464167
KEGG_MELANOGENESIS	0.00964032	45956	97	317	4	PLCB1;CAMK2A;WNT10B;CREB3L1	0.00465476
GOBP_REGULATION_OF_UBIQUITIN_DEPENDENT_PROTEIN_CATABOLIC_PROCESS	0.00968082	45956	156	317	5	UBXN1;WNT10B;TRIB2;RNF144B;FOXF2	0.00468223
GOBP_OLIGOSACCHARIDE_METABOLIC_PROCESS	0.00976253	45956	49	317	3	MGAM;B3GALNT1;GLA	0.0047377
GOBP_CELL_DIFFERENTIATION_IN_SPINAL_CORD	0.00976253	45956	49	317	3	GATA2;SOX13;DRAXIN	0.0047377
GOBP_CHONDROCYTE_DIFFERENTIATION	0.00991305	45956	98	317	4	SNAI2;WNT10B;COL27A1;TGFBI	0.00482694
GOBP_NEGATIVE_REGULATION_OF_CELLULAR_RESPONSE_TO_GROWTH_FACTOR_STIMULUS	0.00991305	45956	98	317	4	EMILIN1;XDH;FBN1;CREB3L1	0.00482694
GOBP_APOPTOTIC_SIGNALING_PATHWAY	0.0101184	45956	545	317	10	UBB;CREB3L1;SNAI2;CXCL12;GDNF;PERP;GATA4;PTGIS;TNFSF12;SFN	0.00493519
REACTOME_EPH_EPHRIN_MEDIATED_REPULSION_OF_CELLS	0.0102299	45956	50	317	3	EPHB6;TIAM1;EPHA7	0.00501468
REACTOME_AMYLOID_FIBER_FORMATION	0.0102299	45956	50	317	3	B2M;UBB;TGFBI	0.00501468
GOBP_SULFUR_COMPOUND_CATABOLIC_PROCESS	0.0102299	45956	50	317	3	GLB1;VCAN;BGN	0.00501468
GOBP_MONONUCLEAR_CELL_DIFFERENTIATION	0.0104087	45956	379	317	8	JAG2;HOXA7;B2M;SPINK5;LOXL3;SOX13;NRARP;IL12RB1	0.00511082
GOBP_REGULATION_OF_PROTEIN_SERINE_THREONINE_KINASE_ACTIVITY	0.01044	45956	462	317	9	UBB;SFN;MAP2K6;CCNT1;CAMK1;TRIB2;HEG1;TNIK;TIAM1	0.00513469
GOBP_REGULATION_OF_MONONUCLEAR_CELL_MIGRATION	0.0105228	45956	100	317	4	CCL2;CXCL12;CCL7;PLCB1	0.00518403
REACTOME_ESR_MEDIATED_SIGNALING	0.0105329	45956	160	317	5	POLR2G;CCNT1;SMC3;CXCL12;GNB4	0.00520622
GOBP_PROTEASOMAL_PROTEIN_CATABOLIC_PROCESS	0.0105329	45956	463	317	9	UBB;UBXN1;WNT10B;TRIB2;RNF144B;FOXRED2;RCN3;KCTD17;FOXF2	0.00520572
GOBP_METAL_ION_TRANSPORT	0.0106595	45956	464	317	9	CCL2;CACNB3;CACNA2D1;CAMK2A;KCNH2;CACNB1;EHD3;CXCL12;HSPA2	0.00527751
GOBP_REGULATION_OF_RECEPTOR_INTERNALIZATION	0.0106898	45956	51	317	3	ARC;ANKRD13D;ANGPT1	0.00530122
HALLMARK_PI3K_AKT_MTOR_SIGNALING	0.0107556	45956	101	317	4	TIAM1;MAP2K6;SFN;PLCB1	0.00536902
GOBP_REGULATION_OF_NUCLEOCYTOPLASMIC_TRANSPORT	0.0107556	45956	101	317	4	SFN;ANGPT1;CAMK1;JUP	0.00536902
GOBP_ACTIVATION_OF_GTPASE_ACTIVITY	0.0107556	45956	101	317	4	TIAM1;ABR;RAP1GAP2;ARHGAP29	0.00536902
GOBP_OLEFINIC_COMPOUND_METABOLIC_PROCESS	0.0107556	45956	101	317	4	PTGIS;ALOX12;DGKQ;CYP46A1	0.00536902
GOBP_FIBROBLAST_GROWTH_FACTOR_RECEPTOR_SIGNALING_PATHWAY	0.0110986	45956	102	317	4	POLR2G;GALNT3;RBFOX2;CREB3L1	0.00555837
GOBP_RESPONSE_TO_RETINOIC_ACID	0.0110986	45956	102	317	4	SERPINF1;WNT10B;ZFP105;COL1A1	0.00555837
REACTOME_DISEASES_OF_METABOLISM	0.0111182	45956	231	317	6	UBB;GALNT3;GLB1;BGN;PAPSS2;VCAN	0.00557725
GOBP_GLYCOPROTEIN_METABOLIC_PROCESS	0.0111501	45956	385	317	8	GALNT3;B3GALNT1;CELA1;BGN;PLCB1;CSGALNACT1;VCAN;CHST12	0.00560236
GOBP_RECEPTOR_METABOLIC_PROCESS	0.0111599	45956	163	317	5	ARC;ANGPT1;ANKRD13D;VLDLR;EHD3	0.00562552
GOBP_NEURON_PROJECTION_EXTENSION	0.0111599	45956	163	317	5	DRAXIN;DCLK1;CXCL12;PAK6;TIAM1	0.00562552
GOBP_CAMERA_TYPE_EYE_DEVELOPMENT	0.0111614	45956	306	317	7	GRHL3;FJX1;SERPINF1;SLITRK6;PPP1R13L;FBN1;FOXF2	0.00563539
GOBP_CELL_PROJECTION_ASSEMBLY	0.0114576	45956	558	317	10	TMEM138;FAM110C;FAM161A;IFT27;CELSR2;EMP3;RHOV;KCTD17;EHD3;TNIK	0.00579432
REACTOME_SIGNALING_BY_NUCLEAR_RECEPTORS	0.011471	45956	233	317	6	POLR2G;CCNT1;GNB4;SMC3;CXCL12;PLTP	0.0058105
GOBP_CALCIUM_ION_TRANSPORT	0.0115413	45956	388	317	8	CCL2;CACNB3;CACNA2D1;CAMK2A;CACNB1;EHD3;CXCL12;HSPA2	0.00586125
GOBP_ORGANOPHOSPHATE_BIOSYNTHETIC_PROCESS	0.0115413	45956	559	317	10	LCAT;DGKQ;PHOSPHO1;ABCA8B;NMNAT2;PTGIS;ACSS2;PAPSS2;CWH43;PARP10	0.00586495
GOBP_CATECHOLAMINE_SECRETION	0.0115797	45956	53	317	3	SYT11;CXCL12;GDNF	0.00590336
GOBP_NEGATIVE_REGULATION_OF_MRNA_CATABOLIC_PROCESS	0.0115797	45956	53	317	3	IGF2BP1;PKP3;GDNF	0.00590336
GOBP_REGULATION_OF_LYMPHOCYTE_DIFFERENTIATION	0.0115897	45956	165	317	5	SPINK5;LOXL3;SOX13;NRARP;IL12RB1	0.00591794
GOBP_REPRODUCTIVE_SYSTEM_DEVELOPMENT	0.011633	45956	389	317	8	UBB;VDR;SERPINF1;SOX15;GATA4;SOCS3;GATA2;FOXF2	0.00594954
REACTOME_INTEGRATION_OF_ENERGY_METABOLISM	0.0119926	45956	105	317	4	PLCB1;GNB4;GNA15;CACNB3	0.00615306
GOBP_CELL_SUBSTRATE_JUNCTION_ORGANIZATION	0.0119926	45956	105	317	4	LAMB3;KRT5;LAMA3;ITGA5	0.00615306
GOBP_MULTICELLULAR_ORGANISM_REPRODUCTION	0.0120313	45956	747	317	12	UBB;JAG2;VDR;SERPINF1;IFT27;MAP2K6;ZFP105;DNMT3L;THRA;JAM3;CALR3;HSPA2	0.00618274
GOBP_POSITIVE_REGULATION_OF_INTRACELLULAR_SIGNAL_TRANSDUCTION	0.0120433	45956	940	317	14	CCL2;UBB;S100A4;FAM110C;ANGPT1;RASSF2;CDH2;MAP2K6;GATA4;PLCB1;CCL7;TNIK;TIAM1;XDH	0.00619874
REACTOME_INTERLEUKIN_4_AND_INTERLEUKIN_13_SIGNALING	0.0122986	45956	106	317	4	CCL2;COL1A2;SOCS3;ZEB1	0.0063603
GOBP_REGULATION_OF_SMALL_GTPASE_MEDIATED_SIGNAL_TRANSDUCTION	0.0122986	45956	313	317	7	ABR;ARHGAP29;RAP1GAP2;PSD4;HEG1;RHOV;TIAM1	0.00635135
GOBP_LIPOSACCHARIDE_METABOLIC_PROCESS	0.0122986	45956	106	317	4	CWH43;GLB1;GLA;B3GALNT1	0.0063603
GOBP_SYNAPSE_ASSEMBLY	0.0123102	45956	168	317	5	SLITRK6;CDH2;EPHA7;PCDHB16;PLXND1	0.00637639
GOBP_REGULATION_OF_TRANSMEMBRANE_RECEPTOR_PROTEIN_SERINE_THREONINE_KINASE_SIGNALING_PATHWAY	0.0123839	45956	238	317	6	UBB;FAM89B;GATA4;EMILIN1;FBN1;FSTL1	0.00642467
REACTOME_HEPARAN_SULFATE_HEPARIN_HS_GAG_METABOLISM	0.0125561	45956	55	317	3	GLB1;VCAN;BGN	0.00654478
GOBP_NEGATIVE_REGULATION_OF_CELL_CELL_ADHESION	0.0125561	45956	169	317	5	ALOX12;CXCL12;EPCAM;NRARP;LOXL3	0.00653459
GOBP_CELL_COMMUNICATION_INVOLVED_IN_CARDIAC_CONDUCTION	0.0125561	45956	55	317	3	DSP;CACNA2D1;JUP	0.00654478
GOBP_ACTIVATION_OF_PROTEIN_KINASE_ACTIVITY	0.0125692	45956	315	317	7	RPLP1;UBB;ANGPT1;MAP2K6;DGKQ;PAK6;TNIK	0.00656782
GOBP_REACTIVE_OXYGEN_SPECIES_BIOSYNTHETIC_PROCESS	0.0125692	45956	107	317	4	PTGIS;DUOXA1;GLA;CYB5R3	0.00657212
REACTOME_NEURONAL_SYSTEM	0.0125956	45956	396	317	8	CACNB3;SLITRK6;CAMK1;CAMK2A;CACNB1;KCNH2;PLCB1;GNB4	0.00659621
REACTOME_MAPK_FAMILY_SIGNALING_CASCADES	0.0126823	45956	316	317	7	UBB;ANGPT1;RGL1;IGF2BP1;GDNF;CAMK2A;CNKSR1	0.0066781
GOBP_GLYCOPROTEIN_BIOSYNTHETIC_PROCESS	0.0126823	45956	316	317	7	GALNT3;B3GALNT1;BGN;PLCB1;CSGALNACT1;VCAN;CHST12	0.0066781
GOBP_POSITIVE_REGULATION_OF_CELL_ACTIVATION	0.0126823	45956	316	317	7	CCL2;H2-DMB1;SOX15;TNFRSF4;GATA2;SOX13;IL12RB1	0.0066781
GOBP_REGULATION_OF_CELLULAR_PROTEIN_CATABOLIC_PROCESS	0.0126823	45956	240	317	6	UBB;UBXN1;WNT10B;TRIB2;RNF144B;FOXF2	0.00668308
GOBP_PROTEIN_HOMOOLIGOMERIZATION	0.0126862	45956	170	317	5	ARC;B2M;KCTD14;KCTD17;EHD3	0.00669552
GOBP_REGULATION_OF_OSSIFICATION	0.0128427	45956	108	317	4	DDR2;WNT10B;EGR2;PHOSPHO1	0.00678857
GOBP_REGULATION_OF_CELL_SIZE	0.0129563	45956	171	317	5	DRAXIN;RAP1GAP2;EPHA7;SLC12A5;CXCL12	0.0068592
GOBP_CARDIAC_MUSCLE_TISSUE_MORPHOGENESIS	0.0129763	45956	56	317	3	HEG1;DSP;TNNC1	0.00688042
GOBP_REGIONALIZATION	0.0129984	45956	318	317	7	ARC;HOXA7;EGR2;CELSR2;GDNF;GATA4;NRARP	0.00690276
GOBP_BONE_MINERALIZATION	0.0131391	45956	109	317	4	DDR2;COL1A2;WNT10B;PHOSPHO1	0.00700968
GOBP_NUCLEOBASE_CONTAINING_SMALL_MOLECULE_BIOSYNTHETIC_PROCESS	0.0131391	45956	109	317	4	PDE5A;SARM1;PDE2A;XDH	0.00700968
GOBP_REGULATION_OF_STEM_CELL_DIFFERENTIATION	0.0131391	45956	109	317	4	GDNF;GATA2;OCIAD2;GATA4	0.00700968
KEGG_GLYCOLYSIS_GLUCONEOGENESIS	0.013472	45956	57	317	3	ACSS2;ENO2;ALDH3B1	0.00722611
GOBP_FORMATION_OF_PRIMARY_GERM_LAYER	0.013472	45956	110	317	4	LAMB3;LAMA3;COL5A2;ITGA5	0.0072355
GOBP_NEGATIVE_REGULATION_OF_PHOSPHORUS_METABOLIC_PROCESS	0.013472	45956	488	317	9	ANGPT1;RASSF2;TRIB2;DGKQ;HEG1;SOCS3;EMILIN1;SFN;XDH	0.00724231
GOBP_STEROL_TRANSPORT	0.013472	45956	110	317	4	LCAT;ABCA8B;PLTP;GRAMD1C	0.0072355
GOBP_REGULATION_OF_LYMPHOCYTE_MIGRATION	0.013472	45956	57	317	3	CCL7;CXCL12;CCL2	0.00722611
GOBP_NEGATIVE_REGULATION_OF_CELLULAR_COMPONENT_ORGANIZATION	0.0135133	45956	669	317	11	CLIP3;DRAXIN;B2M;CLDN7;EPHA7;ANKRD13D;THRA;EMILIN1;JAM3;SYT11;HSPA2	0.00727552
GOBP_PHOSPHOLIPID_METABOLIC_PROCESS	0.0135285	45956	403	317	8	LCAT;LGALS9;DGKQ;PHOSPHO1;ABCA8B;SOCS3;PLCB1;CWH43	0.00729478
REACTOME_CELLULAR_RESPONSES_TO_EXTERNAL_STIMULI	0.0135822	45956	489	317	9	RPLP1;UBB;MAP2K6;HSPA12B;CAMK2A;GRB10;ST13;TNIK;HSPA2	0.00733485
HALLMARK_BILE_ACID_METABOLISM	0.0138043	45956	111	317	4	RETSAT;RBP1;ABCA8B;CYP46A1	0.00746606
GOBP_POSITIVE_REGULATION_OF_IMMUNE_SYSTEM_PROCESS	0.0138389	45956	863	317	13	CCL2;ZFP580;H2-DMB1;CACNB3;B2M;CXCL12;TNFRSF4;GATA2;VEGFC;JAM3;SOX13;CCL7;IL12RB1	0.00749608
GOBP_NEGATIVE_REGULATION_OF_CANONICAL_WNT_SIGNALING_PATHWAY	0.0138817	45956	175	317	5	DRAXIN;BICC1;SNAI2;CDH2;SOX13	0.00754196
GOBP_REGULATION_OF_ANIMAL_ORGAN_MORPHOGENESIS	0.0138817	45956	175	317	5	GRHL3;CELSR2;GDNF;TIAM1;CELSR1	0.00754196
GOBP_REGULATION_OF_MYELOID_LEUKOCYTE_DIFFERENTIATION	0.0141539	45956	112	317	4	RASSF2;GATA2;HOXA7;FBN1	0.00770141
GOBP_RESPONSE_TO_INTERLEUKIN_1	0.0141664	45956	176	317	5	CCL2;UBB;PTGIS;PLCB1;CCL7	0.00771977
GOBP_REACTIVE_OXYGEN_SPECIES_METABOLIC_PROCESS	0.0142785	45956	248	317	6	ALOX12;GLA;CYB5R3;PTGIS;DUOXA1;XDH	0.00779249
GOBP_REGULATION_OF_LYMPHOCYTE_ACTIVATION	0.0143201	45956	408	317	8	CCL2;H2-DMB1;SPINK5;TNFRSF4;LOXL3;SOX13;NRARP;IL12RB1	0.00782692
GOBP_REGULATION_OF_APOPTOTIC_SIGNALING_PATHWAY	0.0143553	45956	326	317	7	UBB;CREB3L1;SNAI2;GDNF;GATA4;TNFSF12;CXCL12	0.00785788
GOBP_STEROID_BIOSYNTHETIC_PROCESS	0.0143902	45956	177	317	5	HSD17B14;SNAI2;DGKQ;CYB5R3;CYP46A1	0.00790048
GOBP_POSITIVE_REGULATION_OF_PEPTIDASE_ACTIVITY	0.0143902	45956	177	317	5	ALOX12;PERP;NLRP2;RCN3;XDH	0.00790048
REACTOME_COLLAGEN_DEGRADATION	0.014436	45956	59	317	3	COL1A2;COL1A1;COL5A2	0.00794792
GOBP_CARBOHYDRATE_METABOLIC_PROCESS	0.014436	45956	585	317	10	GALNT3;MGAM;B3GALNT1;GLA;DGKQ;CYB5R3;GLB1;CSGALNACT1;ENO2;CHST12	0.00794921
GOBP_ERYTHROCYTE_HOMEOSTASIS	0.0148451	45956	114	317	4	THRA;RBFOX2;GATA2;B2M	0.00818663
REACTOME_PLATELET_ACTIVATION_SIGNALING_AND_AGGREGATION	0.0149213	45956	251	317	6	COL1A2;COL1A1;DGKQ;GNA15;VEGFC;GNB4	0.00824083
GOBP_REGULATION_OF_EPIDERMIS_DEVELOPMENT	0.0150499	45956	60	317	3	SFN;HOXA7;VDR	0.00832417
GOBP_RESPONSE_TO_BIOTIC_STIMULUS	0.0152508	45956	1284	317	17	CCL2;ST13;CCL7;B2M;IRF6;SARM1;TNK1;DCLK1;CXCL12;OCIAD2;CAMK2A;SPINK5;CCDC80;NLRP2;SOCS3;SYT11;IL12RB1	0.00844775
GOBP_VENTRICULAR_SEPTUM_DEVELOPMENT	0.0156563	45956	61	317	3	HEG1;PDE2A;GATA4	0.00871072
GOBP_REGULATION_OF_MONOOXYGENASE_ACTIVITY	0.0156563	45956	61	317	3	GLA;VDR;GDNF	0.00871072
GOBP_POSITIVE_REGULATION_OF_NUCLEOCYTOPLASMIC_TRANSPORT	0.0156563	45956	61	317	3	SFN;CAMK1;JUP	0.00871072
GOBP_PROTEIN_KINASE_B_SIGNALING	0.0159139	45956	255	317	6	CCL2;FAM110C;ANGPT1;GATA4;RCN3;XDH	0.00886706
GOBP_NEGATIVE_REGULATION_OF_CELL_ACTIVATION	0.0162127	45956	183	317	5	NRARP;ALOX12;EMILIN1;SYT11;LOXL3	0.0090468
REACTOME_CA2_PATHWAY	0.0162267	45956	62	317	3	PLCB1;GNB4;CAMK2A	0.00910765
GOBP_ADULT_LOCOMOTORY_BEHAVIOR	0.0162267	45956	62	317	3	SLITRK6;CXCL12;GDNF	0.00910765
GOBP_MECHANORECEPTOR_DIFFERENTIATION	0.0162267	45956	62	317	3	IFT27;SLITRK6;JAG2	0.00910765
GOBP_STEM_CELL_PROLIFERATION	0.0162267	45956	62	317	3	WNT10B;EPCAM;VEGFC	0.00910765
GOBP_ESTABLISHMENT_OF_PROTEIN_LOCALIZATION	0.0163046	45956	1837	317	22	CAMK1;VLDLR;TRAM1L1;DUOXA1;CLIP3;CACNB3;AP3M2;EHD3;TIAM1;ARC;JUP;IFT27;COL1A1;SFN;RPLP1;UBB;VSNL1;ANGPT1;RAB34;EGR2;RCN3;VEGFC	0.0091647
GOBP_DEVELOPMENTAL_MATURATION	0.0163069	45956	257	317	6	RND1;WNT10B;PHOSPHO1;SPINK5;GATA2;LHX6	0.00919263
GOBP_STRESS_ACTIVATED_PROTEIN_KINASE_SIGNALING_CASCADE	0.0163069	45956	257	317	6	UBB;RASSF2;PAK6;PLCB1;TNIK;XDH	0.00919263
GOBP_NEGATIVE_REGULATION_OF_VASCULATURE_DEVELOPMENT	0.0163251	45956	118	317	4	SERPINF1;SPINK5;EMILIN1;CREB3L1	0.00921622
GOBP_RESPIRATORY_SYSTEM_DEVELOPMENT	0.0163585	45956	184	317	5	THRA;HEG1;RCN3;LOXL3;CELSR1	0.00924841
GOBP_POSITIVE_REGULATION_OF_CELL_PROJECTION_ORGANIZATION	0.016472	45956	337	317	7	TIAM1;SERPINF1;CAMK1;VLDLR;KCTD17;PLXND1;CXCL12	0.00932604
GOBP_CELL_CYCLE	0.0165032	45956	1730	317	21	PRDM11;SOX15;IRF6;MAP2K6;CAMK1;DNMT3L;CENPV;RASSF2;CCNT1;CAMK2A;MIIP;POLE4;IFFO1;TTC28;SMC3;PLCB1;SFN;HSPA2;CCL2;UBB;WNT10B	0.00935722
HALLMARK_ALLOGRAFT_REJECTION	0.0166006	45956	185	317	5	CCL2;H2-DMB1;B2M;CCL7;IL12RB1	0.00945309
GOBP_PROTEIN_CATABOLIC_PROCESS	0.0166006	45956	889	317	13	UBB;UBXN1;WNT10B;VLDLR;TRIB2;CELA1;RNF144B;FOXRED2;RCN3;KCTD17;SH3D19;TNFSF12;FOXF2	0.00945304
GOBP_REGENERATION	0.0166006	45956	185	317	5	SOX15;WNT10B;GATA4;JAM3;CXCL12	0.00945309
REACTOME_TRANSMISSION_ACROSS_CHEMICAL_SYNAPSES	0.0166343	45956	259	317	6	CACNB3;CAMK1;CAMK2A;CACNB1;PLCB1;GNB4	0.00952665
REACTOME_DUAL_INCISION_IN_TC_NER	0.0166343	45956	63	317	3	UBB;POLR2G;POLE4	0.009515
GOBP_ENDOTHELIAL_CELL_DEVELOPMENT	0.0166343	45956	63	317	3	PLCB1;HEG1;PDE2A	0.009515
GOBP_GLYCOSPHINGOLIPID_METABOLIC_PROCESS	0.0166343	45956	63	317	3	B3GALNT1;GLB1;GLA	0.009515
REACTOME_SIGNALING_BY_GPCR	0.0167183	45956	991	317	14	CCL2;ABR;PDE2A;WNT10B;RBP1;CXCL12;GNA15;DGKQ;CAMK2A;RETSAT;PLCB1;CCL7;TIAM1;GNB4	0.00958844
GOBP_REGULATION_OF_PROTEIN_BINDING	0.0168206	45956	186	317	5	ANGPT1;B2M;CAMK1;PLXND1;TIAM1	0.00966087
REACTOME_REGULATION_OF_INSULIN_LIKE_GROWTH_FACTOR_IGF_TRANSPORT_AND_UPTAKE_BY_INSULIN_LIKE_GROWTH_FACTOR_BINDING_PROTEINS_IGFBPS	0.0169471	45956	120	317	4	CDH2;VCAN;FSTL1;FBN1	0.00976119
GOBP_ODONTOGENESIS	0.0169471	45956	120	317	4	PERP;COL1A2;JAG2;COL1A1	0.00976119
REACTOME_MUSCLE_CONTRACTION	0.0171148	45956	187	317	5	CAMK2A;GATA4;CACNB1;KCNH2;TNNC1	0.00987178
REACTOME_OXIDATIVE_STRESS_INDUCED_SENESCENCE	0.0171236	45956	64	317	3	UBB;MAP2K6;TNIK	0.00993283
REACTOME_TRANSPORT_OF_SMALL_MOLECULES	0.0171236	45956	699	317	11	UBB;SLC38A4;LCAT;VLDLR;ABCA8B;CAMK2A;SLC12A5;SLC28A3;TTYH2;GNB4;PLTP	0.00989259
GOBP_REGULATION_OF_DENDRITE_MORPHOGENESIS	0.0171236	45956	64	317	3	TNIK;TIAM1;SARM1	0.00993283
GOBP_NEGATIVE_REGULATION_OF_RNA_CATABOLIC_PROCESS	0.0171236	45956	64	317	3	IGF2BP1;PKP3;GDNF	0.00993283
GOBP_METAL_ION_HOMEOSTASIS	0.0174274	45956	607	317	10	CACNB3;B2M;CACNA2D1;GNA15;SLC12A5;KCNH2;GATA2;KCTD17;CCL7;CXCL12	0.0101233
GOBP_CATION_TRANSPORT	0.0175201	45956	1101	317	15	CCL2;SLC38A4;ARC;CACNB3;B2M;CACNA2D1;GDNF;SLC12A5;CAMK2A;KCNH2;CACNB1;SYT11;CXCL12;HSPA2;EHD3	0.0101914
GOBP_RESPONSE_TO_MONOSACCHARIDE	0.0176871	45956	189	317	5	VSNL1;SERPINF1;SARM1;GATA4;TIAM1	0.010303
REACTOME_CARDIAC_CONDUCTION	0.0177029	45956	122	317	4	CAMK2A;CACNB1;KCNH2;GATA4	0.0103267
GOBP_RECEPTOR_MEDIATED_ENDOCYTOSIS	0.0178027	45956	264	317	6	ARC;ANGPT1;B2M;ANKRD13D;VLDLR;SYT11	0.0103994
GOBP_NEGATIVE_REGULATION_OF_NEURON_DEATH	0.0179897	45956	190	317	5	CCL2;DRAXIN;ANGPT1;SERPINF1;GDNF	0.0105234
REACTOME_TRANSCRIPTIONAL_REGULATION_BY_TP53	0.0181879	45956	346	317	7	UBB;POLR2G;MAP2K6;CCNT1;PERP;PPP1R13L;SFN	0.0106691
GOBP_RESPONSE_TO_DRUG	0.0181879	45956	346	317	7	B2M;MAP2K6;COL1A1;GATA4;SLC12A5;KCNH2;VEGFC	0.0106691
REACTOME_SIGNALING_BY_WNT	0.0183242	45956	266	317	6	UBB;WNT10B;CAMK2A;SOX13;PLCB1;GNB4	0.0107639
GOBP_CELLULAR_RESPONSE_TO_ACID_CHEMICAL	0.0183602	45956	66	317	3	COL1A2;COL1A1;COL5A2	0.0108001
GOBP_INTRINSIC_APOPTOTIC_SIGNALING_PATHWAY	0.0189073	45956	268	317	6	UBB;CREB3L1;SNAI2;CXCL12;PERP;SFN	0.0111374
HALLMARK_TNFA_SIGNALING_VIA_NFKB	0.0189414	45956	193	317	5	CCL2;FJX1;EGR2;LAMB3;SOCS3	0.0112039
HALLMARK_HYPOXIA	0.0189414	45956	193	317	5	S100A4;VLDLR;BGN;TGFBI;ENO2	0.0112039
HALLMARK_XENOBIOTIC_METABOLISM	0.0189414	45956	193	317	5	JUP;PAPSS2;LCAT;RETSAT;XDH	0.0112039
GOBP_AMINOGLYCAN_CATABOLIC_PROCESS	0.0189926	45956	67	317	3	GLB1;VCAN;BGN	0.0112497
GOBP_NEGATIVE_REGULATION_OF_DEFENSE_RESPONSE	0.0192826	45956	194	317	5	SERPINF1;SPINK5;PTGIS;SOCS3;SYT11	0.0114372
GOBP_LEARNING	0.0193426	45956	126	317	4	SYT11;PAK6;ARC;SLC12A5	0.0115202
GOBP_REGULATION_OF_FAT_CELL_DIFFERENTIATION	0.0193426	45956	126	317	4	WNT10B;GATA2;SOX13;TRIB2	0.0115202
GOBP_REGULATION_OF_CELLULAR_RESPONSE_TO_TRANSFORMING_GROWTH_FACTOR_BETA_STIMULUS	0.0193426	45956	126	317	4	UBB;EMILIN1;FAM89B;FBN1	0.0115202
HALLMARK_GLYCOLYSIS	0.0195202	45956	195	317	5	VLDLR;TGFBI;VCAN;ENO2;CHST12	0.0116738
GOBP_TRANSFORMING_GROWTH_FACTOR_BETA_RECEPTOR_SIGNALING_PATHWAY	0.0195202	45956	195	317	5	UBB;COL1A2;FAM89B;EMILIN1;FBN1	0.0116738
GOBP_PROTEIN_DNA_COMPLEX_SUBUNIT_ORGANIZATION	0.0195202	45956	195	317	5	UBB;WNT10B;SMARCD1;THRA;CENPV	0.0116738
REACTOME_PLASMA_LIPOPROTEIN_ASSEMBLY_REMODELING_AND_CLEARANCE	0.0195538	45956	68	317	3	LCAT;VLDLR;PLTP	0.0117099
GOBP_RESPONSE_TO_ORGANOPHOSPHORUS	0.0197305	45956	127	317	4	WNT10B;COL1A1;PDE2A;DGKQ	0.0118319
GOBP_POSITIVE_REGULATION_OF_IMMUNE_EFFECTOR_PROCESS	0.0197862	45956	196	317	5	H2-DMB1;B2M;TNFRSF4;GATA2;IL12RB1	0.0119138
GOBP_ANTERIOR_POSTERIOR_PATTERN_SPECIFICATION	0.0197862	45956	196	317	5	ARC;HOXA7;CELSR2;GATA4;NRARP	0.0119138
GOBP_CARDIAC_MUSCLE_TISSUE_DEVELOPMENT	0.0197862	45956	196	317	5	GATA4;HEG1;DSP;PPP1R13L;TNNC1	0.0119138
GOBP_LYMPHOCYTE_ACTIVATION	0.0198519	45956	623	317	10	CCL2;JAG2;H2-DMB1;B2M;SPINK5;TNFRSF4;LOXL3;SOX13;NRARP;IL12RB1	0.0119695
GOBP_MUSCLE_CELL_APOPTOTIC_PROCESS	0.0200934	45956	69	317	3	ALOX12;GATA4;CAMK2A	0.0121808
GOBP_NEGATIVE_REGULATION_OF_PROTEIN_CONTAINING_COMPLEX_ASSEMBLY	0.0200934	45956	128	317	4	THRA;CLIP3;JAM3;CLDN7	0.0121488
GOBP_TISSUE_REGENERATION	0.0200934	45956	69	317	3	WNT10B;GATA4;SOX15	0.0121808
GOBP_NEGATIVE_REGULATION_OF_INFLAMMATORY_RESPONSE	0.0200934	45956	128	317	4	SYT11;PTGIS;SOCS3;SERPINF1	0.0121488
GOBP_PLACENTA_DEVELOPMENT	0.0205172	45956	129	317	4	SOCS3;GATA2;VDR;SOX15	0.0124712
GOBP_NEGATIVE_REGULATION_OF_TRANSMEMBRANE_RECEPTOR_PROTEIN_SERINE_THREONINE_KINASE_SIGNALING_PATHWAY	0.0205172	45956	129	317	4	UBB;EMILIN1;FAM89B;FBN1	0.0124712
REACTOME_SIGNALING_BY_FGFR2	0.0207759	45956	70	317	3	UBB;POLR2G;RBFOX2	0.0126625
GOBP_REACTIVE_NITROGEN_SPECIES_METABOLIC_PROCESS	0.0207759	45956	70	317	3	CYB5R3;PTGIS;GLA	0.0126625
GOBP_EAR_DEVELOPMENT	0.0215695	45956	201	317	5	JAG2;GRHL3;IFT27;SLITRK6;GATA2	0.0131637
GOBP_NEGATIVE_REGULATION_OF_NEURON_APOPTOTIC_PROCESS	0.022014	45956	132	317	4	CCL2;DRAXIN;ANGPT1;GDNF	0.013471
GOBP_POSITIVE_REGULATION_OF_CYSTEINE_TYPE_ENDOPEPTIDASE_ACTIVITY	0.022014	45956	132	317	4	PERP;NLRP2;ALOX12;XDH	0.013471
GOBP_RESPONSE_TO_TUMOR_NECROSIS_FACTOR	0.0221505	45956	280	317	6	CCL2;COL1A1;TNFRSF4;CCL7;TNFSF12;CLIP3	0.0135726
GOBP_REGULATION_OF_BONE_MINERALIZATION	0.0221718	45956	72	317	3	DDR2;WNT10B;PHOSPHO1	0.0136581
GOBP_NEGATIVE_REGULATION_OF_MYELOID_CELL_DIFFERENTIATION	0.0221718	45956	72	317	3	GATA2;HOXA7;FBN1	0.0136581
GOBP_MUSCLE_ORGAN_MORPHOGENESIS	0.0221718	45956	72	317	3	HEG1;DSP;TNNC1	0.0136581
GOBP_REGULATION_OF_PROTEIN_ACETYLATION	0.0221718	45956	72	317	3	GATA2;CAMK1;FAM161A	0.0136581
GOBP_CARBOHYDRATE_BIOSYNTHETIC_PROCESS	0.0221902	45956	203	317	5	B3GALNT1;DGKQ;CSGALNACT1;ENO2;CHST12	0.0136876
REACTOME_INNATE_IMMUNE_SYSTEM	0.0222831	45956	934	317	13	UBB;JUP;GCA;B2M;MGAM;SARM1;MAP2K6;GLA;CYB5R3;GHDC;DSP;GLB1;ALDH3B1	0.0137631
GOBP_POSITIVE_REGULATION_OF_CELL_CYCLE_PROCESS	0.0222988	45956	281	317	6	SOX15;WNT10B;PLCB1;SFN;HSPA2;CENPV	0.013791
GOBP_DEFENSE_RESPONSE_TO_OTHER_ORGANISM	0.0224027	45956	935	317	13	CCL2;CCL7;B2M;IRF6;SARM1;TNK1;OCIAD2;CAMK2A;SPINK5;NLRP2;SOCS3;SYT11;IL12RB1	0.0138736
GOBP_POSITIVE_REGULATION_OF_CELL_CYCLE	0.0228132	45956	366	317	7	SOX15;WNT10B;CCNT1;PLCB1;SFN;HSPA2;CENPV	0.0141486
GOBP_NEURAL_PRECURSOR_CELL_PROLIFERATION	0.0228132	45956	134	317	4	IGF2BP1;CDH2;GATA2;VEGFC	0.014165
GOBP_RESPONSE_TO_ENDOPLASMIC_RETICULUM_STRESS	0.022896	45956	283	317	6	CCL2;UBXN1;CREB3L1;FOXRED2;RCN3;CALR3	0.0142352
GOBP_RESPONSE_TO_HORMONE	0.0232939	45956	839	317	12	SERPINF1;WNT10B;EGR2;COL1A1;RBFOX2;CAMK2A;THRA;GRB10;SOCS3;GLB1;FBN1;CXCL12	0.0145016
GOBP_POSITIVE_REGULATION_OF_CELL_DEVELOPMENT	0.0235461	45956	285	317	6	TIAM1;SERPINF1;EGR2;VEGFC;PLXND1;CXCL12	0.0146892
GOBP_NEUTROPHIL_CHEMOTAXIS	0.0235461	45956	74	317	3	CCL7;CCL2;JAM3	0.0146971
REACTOME_DEATH_RECEPTOR_SIGNALLING	0.023779	45956	136	317	4	UBB;ABR;TIAM1;CLIP3	0.0148813
GOBP_DETECTION_OF_ABIOTIC_STIMULUS	0.023779	45956	136	317	4	CDH2;CXCL12;JUP;CACNB3	0.0148813
GOBP_REGULATION_OF_CELLULAR_RESPONSE_TO_STRESS	0.0237938	45956	645	317	10	UBXN1;CREB3L1;B2M;RASSF2;SNAI2;GATA4;CAMK2A;PLCB1;CXCL12;XDH	0.01491
GOBP_MYELOID_CELL_DIFFERENTIATION	0.0237971	45956	370	317	7	HOXA7;B2M;RASSF2;RBFOX2;THRA;GATA2;FBN1	0.0149315
GOBP_ION_HOMEOSTASIS	0.0238341	45956	743	317	11	CACNB3;B2M;ALOX12;CACNA2D1;GNA15;SLC12A5;KCNH2;GATA2;KCTD17;CCL7;CXCL12	0.0149742
REACTOME_CELL_DEATH_SIGNALLING_VIA_NRAGE_NRIF_AND_NADE	0.0242144	45956	75	317	3	UBB;ABR;TIAM1	0.0152329
GOBP_MEMBRANE_ORGANIZATION	0.0244102	45956	846	317	12	UBB;GCA;RAB34;CDH2;GDNF;CAMK2A;GATA2;SYT11;TRAM1L1;SFN;PLTP;GRAMD1C	0.015376
GOBP_POSITIVE_REGULATION_OF_SECRETION	0.024751	45956	289	317	6	VSNL1;MAP2K6;GDNF;GATA2;VEGFC;CXCL12	0.0156273
GOBP_MONOCARBOXYLIC_ACID_BIOSYNTHETIC_PROCESS	0.024751	45956	210	317	5	ALOX12;RBP1;PTGIS;ACSS2;CYP46A1	0.0156312
KEGG_GLYCEROPHOSPHOLIPID_METABOLISM	0.0248575	45956	76	317	3	LCAT;DGKQ;PHOSPHO1	0.0157797
REACTOME_TRANSCRIPTION_COUPLED_NUCLEOTIDE_EXCISION_REPAIR_TC_NER	0.0248575	45956	76	317	3	UBB;POLR2G;POLE4	0.0157797
GOBP_RNA_CATABOLIC_PROCESS	0.0248575	45956	374	317	7	RPLP1;UBB;POLR2G;IGF2BP1;PKP3;GDNF;IGF2BP3	0.0157449
GOBP_WATER_HOMEOSTASIS	0.0248575	45956	76	317	3	SFN;ALOX12;GRHL3	0.0157797
GOBP_NEGATIVE_REGULATION_OF_ION_TRANSPORT	0.0249366	45956	290	317	6	VSNL1;ANGPT1;CACNB3;GRB10;KCNH2;SYT11	0.0158681
GOBP_REGULATION_OF_PEPTIDE_TRANSPORT	0.0249366	45956	556	317	9	VSNL1;ARC;ANGPT1;CACNB3;JUP;CAMK1;VEGFC;SFN;TIAM1	0.0158706
GOBP_NEGATIVE_REGULATION_OF_APOPTOTIC_SIGNALING_PATHWAY	0.0249869	45956	211	317	5	CREB3L1;SNAI2;GDNF;GATA4;CXCL12	0.015923
REACTOME_METABOLISM_OF_STEROIDS	0.0255753	45956	140	317	4	VDR;PTGIS;HSD17B14;CYP46A1	0.0163816
GOBP_EMBRYONIC_PLACENTA_DEVELOPMENT	0.0255753	45956	77	317	3	SOCS3;GATA2;SOX15	0.0163373
GOBP_REGULATION_OF_PRODUCTION_OF_MOLECULAR_MEDIATOR_OF_IMMUNE_RESPONSE	0.0255753	45956	140	317	4	SPINK5;TNFRSF4;ANGPT1;B2M	0.0163816
GOBP_BRANCHING_MORPHOGENESIS_OF_AN_EPITHELIAL_TUBE	0.0255753	45956	140	317	4	NRARP;PLXND1;CELSR1;GDNF	0.0163816
GOBP_CELLULAR_GLUCOSE_HOMEOSTASIS	0.0260502	45956	141	317	4	SERPINF1;VSNL1;TIAM1;GATA4	0.0167709
GOBP_RESPONSE_TO_PURINE_CONTAINING_COMPOUND	0.0260502	45956	141	317	4	WNT10B;COL1A1;PDE2A;DGKQ	0.0167709
GOBP_MEMBRANE_LIPID_BIOSYNTHETIC_PROCESS	0.0260502	45956	141	317	4	CWH43;CERS4;ALDH3B1;ABCA8B	0.0167709
GOBP_EYE_MORPHOGENESIS	0.0260502	45956	141	317	4	FOXF2;FBN1;COL5A2;FJX1	0.0167709
GOBP_RESPONSE_TO_TEMPERATURE_STIMULUS	0.0260616	45956	214	317	5	CAMK2A;THRA;SLC12A5;CXCL12;HSPA2	0.0168204
GOBP_MONOAMINE_TRANSPORT	0.0260616	45956	78	317	3	SYT11;CXCL12;GDNF	0.0169059
GOBP_NEGATIVE_REGULATION_OF_NF_KAPPAB_TRANSCRIPTION_FACTOR_ACTIVITY	0.0260616	45956	78	317	3	PTGIS;NLRP2;PARP10	0.0169059
GOBP_HOMOTYPIC_CELL_CELL_ADHESION	0.0260616	45956	78	317	3	DSP;ALOX12;JUP	0.0169059
GOBP_POSITIVE_REGULATION_OF_AXONOGENESIS	0.0260616	45956	78	317	3	TIAM1;CXCL12;PLXND1	0.0169059
GOBP_CALCIUM_ION_IMPORT	0.0260616	45956	78	317	3	CCL2;CXCL12;CACNA2D1	0.0169059
REACTOME_G_ALPHA_12_13_SIGNALLING_EVENTS	0.0268873	45956	79	317	3	ABR;TIAM1;GNB4	0.0174855
GOBP_MYOBLAST_DIFFERENTIATION	0.0268873	45956	79	317	3	PLCB1;WNT10B;SOX15	0.0174855
GOBP_POSITIVE_REGULATION_OF_PROTEIN_SERINE_THREONINE_KINASE_ACTIVITY	0.0270698	45956	297	317	6	UBB;MAP2K6;CCNT1;CAMK1;TNIK;TIAM1	0.0176263
GOBP_REGULATION_OF_CELL_SHAPE	0.0275681	45956	144	317	4	RND1;CCL2;CCL7;PLXND1	0.0179733
GOBP_REGULATION_OF_HORMONE_LEVELS	0.0276406	45956	475	317	8	VSNL1;HSD17B14;DUOXA1;RBP1;DGKQ;RETSAT;TIAM1;CYP46A1	0.0180883
GOBP_REGULATION_OF_NEUROTRANSMITTER_RECEPTOR_ACTIVITY	0.0276406	45956	80	317	3	CCL2;NPTXR;ARC	0.0180761
GOBP_REGULATION_OF_NEURAL_PRECURSOR_CELL_PROLIFERATION	0.0276406	45956	80	317	3	CDH2;GATA2;VEGFC	0.0180761
REACTOME_BETA_CATENIN_INDEPENDENT_WNT_SIGNALING	0.0280251	45956	145	317	4	UBB;GNB4;PLCB1;CAMK2A	0.0183857
GOBP_POSITIVE_REGULATION_OF_CANONICAL_WNT_SIGNALING_PATHWAY	0.0280251	45956	145	317	4	NRARP;WNT10B;COL1A1;JUP	0.0183857
GOBP_CARBOHYDRATE_DERIVATIVE_TRANSPORT	0.0284347	45956	81	317	3	SLC28A3;VLDLR;PLTP	0.0186777
GOBP_PROTEOLYSIS	0.0285607	45956	1627	317	19	UBXN1;EPHA7;ALOX12;TRIB2;FOXRED2;KCTD17;FOXF2;XDH;PERP;CELA1;SPINK5;SERPINF1;RNF144B;NLRP2;SH3D19;SFN;UBB;WNT10B;RCN3	0.0188072
GOBP_PALLIUM_DEVELOPMENT	0.0285607	45956	146	317	4	PLCB1;CDH2;IGF2BP1;LHX6	0.018804
GOBP_NEURON_APOPTOTIC_PROCESS	0.0288835	45956	221	317	5	CCL2;DRAXIN;ANGPT1;EPHA7;GDNF	0.0190433
GOBP_NEGATIVE_REGULATION_OF_INTRACELLULAR_SIGNAL_TRANSDUCTION	0.0289651	45956	480	317	8	PDE2A;CREB3L1;SNAI2;RASSF2;HEG1;EMILIN1;CXCL12;XDH	0.0191208
GOBP_POSITIVE_REGULATION_OF_CYTOKINE_PRODUCTION	0.0291853	45956	390	317	7	ZFP580;B2M;GATA4;NLRP2;HEG1;PLCB1;IL12RB1	0.0193138
GOBP_POSITIVE_REGULATION_OF_PROTEIN_BINDING	0.0291853	45956	82	317	3	B2M;TIAM1;PLXND1	0.0192902
GOBP_IMPORT_INTO_CELL	0.0292069	45956	222	317	5	ARC;CACNA2D1;GDNF;SLC12A5;KCNH2	0.0193758
GOBP_REGULATION_OF_PROTEIN_MODIFICATION_BY_SMALL_PROTEIN_CONJUGATION_OR_REMOVAL	0.0292069	45956	222	317	5	UBB;UBXN1;ANGPT1;FOXF2;PARP10	0.0193758
HALLMARK_IL6_JAK_STAT3_SIGNALING	0.0299442	45956	83	317	3	CCL7;IL12RB1;SOCS3	0.0199138
REACTOME_TRANSCRIPTIONAL_REGULATION_OF_WHITE_ADIPOCYTE_DIFFERENTIATION	0.0299442	45956	83	317	3	EBF1;WNT10B;EGR2	0.0199138
GOBP_SENSORY_PERCEPTION	0.0300673	45956	777	317	11	CCL2;CACNB3;PAX3;SLITRK6;FAM161A;WNT10B;SNAI2;COL1A1;NDUFB9;TGFBI;CXCL12	0.0200879
GOBP_CELL_CYCLE_PROCESS	0.0300673	45956	1305	317	16	CCL2;UBB;POLE4;IFFO1;SOX15;IRF6;MAP2K6;WNT10B;DNMT3L;CAMK2A;PLCB1;SMC3;SFN;HSPA2;MIIP;CENPV	0.0200383
GOBP_RESPONSE_TO_ALCOHOL	0.0300673	45956	224	317	5	JUP;CLDN7;GLB1;CCL7;GRAMD1C	0.0200523
GOBP_REGULATION_OF_INTRINSIC_APOPTOTIC_SIGNALING_PATHWAY	0.0300673	45956	149	317	4	UBB;CXCL12;SNAI2;CREB3L1	0.020094
REACTOME_RHO_GTPASE_CYCLE	0.0304495	45956	150	317	4	ABR;TIAM1;RHOV;ARHGAP29	0.0205358
GOBP_POSITIVE_REGULATION_OF_NEURON_PROJECTION_DEVELOPMENT	0.0304495	45956	150	317	4	SERPINF1;TIAM1;CAMK1;VLDLR	0.0205358
GOBP_POSITIVE_REGULATION_OF_LIPID_TRANSPORT	0.0304495	45956	84	317	3	MAP2K6;PLTP;ABCA8B	0.0205485
GOBP_ORGANOPHOSPHATE_CATABOLIC_PROCESS	0.0304495	45956	150	317	4	PDE5A;SARM1;PDE2A;XDH	0.0205358
GOBP_EPHRIN_RECEPTOR_SIGNALING_PATHWAY	0.0304495	45956	84	317	3	EPHB6;TIAM1;EPHA7	0.0205485
GOBP_MALE_GAMETE_GENERATION	0.0304495	45956	486	317	8	UBB;JAG2;IFT27;ZFP105;DNMT3L;JAM3;CALR3;HSPA2	0.0204145
GOBP_REGULATION_OF_MUSCLE_SYSTEM_PROCESS	0.0304495	45956	225	317	5	JUP;GATA4;DSP;EHD3;TNNC1	0.0203962
GOBP_CELLULAR_RESPONSE_TO_ALCOHOL	0.0304495	45956	84	317	3	CCL7;JUP;GRAMD1C	0.0205485
GOBP_ADAPTIVE_THERMOGENESIS	0.0310566	45956	151	317	4	THRA;MAP2K6;GRB10;WNT10B	0.0209835
REACTOME_PLATELET_HOMEOSTASIS	0.0312926	45956	85	317	3	PDE5A;GNB4;PDE2A	0.0211941
GOBP_REGULATION_OF_REACTIVE_OXYGEN_SPECIES_BIOSYNTHETIC_PROCESS	0.0312926	45956	85	317	3	PTGIS;DUOXA1;GLA	0.0211941
GOBP_REGULATION_OF_INFLAMMATORY_RESPONSE	0.0313194	45956	310	317	6	PDE2A;SERPINF1;PTGIS;SOCS3;SYT11;DUOXA1	0.0212378
GOBP_MRNA_METABOLIC_PROCESS	0.0318593	45956	786	317	11	RPLP1;UBB;POLR2G;CCNT1;RBFOX2;PKP3;IGF2BP1;GDNF;ELAVL2;IGF2BP3;RNF113A2	0.0216351
GOBP_REGULATION_OF_SECRETION	0.0318593	45956	587	317	9	VSNL1;MAP2K6;CXCL12;GDNF;CAMK2A;GATA2;VEGFC;SYT11;TIAM1	0.021656
GOBP_REGULATION_OF_PHAGOCYTOSIS	0.0321073	45956	86	317	3	SYT11;CCL2;GATA2	0.0218508
GOBP_REGULATION_OF_BMP_SIGNALING_PATHWAY	0.0330487	45956	87	317	3	FSTL1;FBN1;GATA4	0.0225185
GOBP_SMALL_MOLECULE_CATABOLIC_PROCESS	0.0331334	45956	403	317	7	CYP46A1;ALDH1L1;GLB1;ECHDC2;ENO2;ALDH3B1;XDH	0.0226033
GOBP_ORGAN_GROWTH	0.0333919	45956	155	317	4	DDR2;HEG1;COL27A1;GATA4	0.0228342
GOBP_BIOLOGICAL_PROCESS_INVOLVED_IN_SYMBIOTIC_INTERACTION	0.0333919	45956	896	317	12	CCL2;UBXN1;RPLP1;UBB;POLR2G;CREB3L1;B2M;CCNT1;TNFRSF4;ITGA5;CXCL12;PARP10	0.0228313
GOBP_NEGATIVE_REGULATION_OF_TRANSPORT	0.0334064	45956	404	317	7	VSNL1;ANGPT1;CACNB3;ANKRD13D;GRB10;KCNH2;SYT11	0.0228713
REACTOME_OPIOID_SIGNALLING	0.0338017	45956	88	317	3	PLCB1;GNB4;CAMK2A	0.0231972
REACTOME_EPH_EPHRIN_SIGNALING	0.0338017	45956	88	317	3	EPHB6;TIAM1;EPHA7	0.0231972
HALLMARK_APOPTOSIS	0.0339283	45956	156	317	4	RETSAT;ENO2;BGN;GNA15	0.0233119
GOBP_GLAND_DEVELOPMENT	0.0340366	45956	406	317	7	SERPINF1;IRF6;THRA;CELA1;GATA2;PLXND1;XDH	0.0234141
GOBP_NEGATIVE_REGULATION_OF_CELLULAR_CATABOLIC_PROCESS	0.0343622	45956	234	317	5	UBXN1;PKP3;IGF2BP1;GDNF;GATA4	0.0236661
GOBP_CELLULAR_RESPONSE_TO_TOPOLOGICALLY_INCORRECT_PROTEIN	0.0344277	45956	157	317	4	CCL2;CALR3;HSPA2;CREB3L1	0.0237956
GOBP_MONONUCLEAR_CELL_MIGRATION	0.0344277	45956	157	317	4	CCL2;CXCL12;CCL7;PLCB1	0.0237956
GOBP_RESPONSE_TO_BMP	0.0344277	45956	157	317	4	FAM83G;FSTL1;FBN1;GATA4	0.0237956
GOBP_NEURAL_CREST_CELL_DIFFERENTIATION	0.0344784	45956	89	317	3	SNAI2;CDH2;GDNF	0.023887
GOBP_INNER_EAR_MORPHOGENESIS	0.0344784	45956	89	317	3	SLITRK6;GATA2;GRHL3	0.023887
GOBP_POSITIVE_REGULATION_OF_ESTABLISHMENT_OF_PROTEIN_LOCALIZATION	0.0346185	45956	319	317	6	VSNL1;JUP;CACNB3;CAMK1;VEGFC;SFN	0.0240124
GOBP_NEGATIVE_REGULATION_OF_DNA_BINDING_TRANSCRIPTION_FACTOR_ACTIVITY	0.0349709	45956	158	317	4	PTGIS;NLRP2;TNFRSF4;PARP10	0.0242854
GOBP_MEIOTIC_CELL_CYCLE	0.0351464	45956	236	317	5	UBB;DNMT3L;PLCB1;SMC3;HSPA2	0.024436
REACTOME_MYD88_INDEPENDENT_TLR4_CASCADE	0.0351994	45956	90	317	3	UBB;MAP2K6;SARM1	0.0245878
GOBP_T_CELL_ACTIVATION_INVOLVED_IN_IMMUNE_RESPONSE	0.0351994	45956	90	317	3	IL12RB1;H2-DMB1;LOXL3	0.0245878
GOBP_REGULATION_OF_PLASMA_LIPOPROTEIN_PARTICLE_LEVELS	0.0351994	45956	90	317	3	LCAT;VLDLR;PLTP	0.0245878
GOBP_NEGATIVE_REGULATION_OF_INTRINSIC_APOPTOTIC_SIGNALING_PATHWAY	0.0351994	45956	90	317	3	SNAI2;CXCL12;CREB3L1	0.0245878
GOBP_LIPID_CATABOLIC_PROCESS	0.0352619	45956	321	317	6	HSD17B14;GLA;THRA;PLCB1;ECHDC2;CYP46A1	0.0246603
GOBP_LOCOMOTORY_BEHAVIOR	0.0353935	45956	159	317	4	SLITRK6;CXCL12;PAK6;GDNF	0.0247812
GOBP_SENSORY_PERCEPTION_OF_PAIN	0.0360078	45956	91	317	3	CCL2;CXCL12;CACNB3	0.0252996
GOBP_LIPOPROTEIN_BIOSYNTHETIC_PROCESS	0.0360078	45956	91	317	3	CWH43;LCAT;CLIP3	0.0252996
GOBP_REGULATION_OF_BIOMINERALIZATION	0.0360078	45956	91	317	3	DDR2;WNT10B;PHOSPHO1	0.0252996
GOBP_REGULATION_OF_INTRACELLULAR_PROTEIN_TRANSPORT	0.0364224	45956	239	317	5	ANGPT1;JUP;CACNB3;CAMK1;SFN	0.0256207
GOBP_NEUTROPHIL_MIGRATION	0.0369507	45956	92	317	3	CCL2;JAM3;CCL7	0.0260225
GOBP_RESPONSE_TO_NUTRIENT	0.037309	45956	162	317	4	SNAI2;COL1A1;VDR;GATA4	0.0263053
KEGG_GNRH_SIGNALING_PATHWAY	0.0378609	45956	93	317	3	PLCB1;MAP2K6;CAMK2A	0.0267563
GOBP_GRANULOCYTE_CHEMOTAXIS	0.0378609	45956	93	317	3	CCL2;JAM3;CCL7	0.0267563
GOBP_RESPONSE_TO_PEPTIDE_HORMONE	0.0379608	45956	418	317	7	EGR2;COL1A1;CAMK2A;GRB10;SOCS3;FBN1;CXCL12	0.0268579
REACTOME_SIGNALING_BY_INTERLEUKINS	0.038343	45956	419	317	7	CCL2;UBB;COL1A2;MAP2K6;SOCS3;ZEB1;IL12RB1	0.0271596
GOBP_AMINE_TRANSPORT	0.0387358	45956	94	317	3	SYT11;CXCL12;GDNF	0.0275011
GOBP_INORGANIC_ION_IMPORT_ACROSS_PLASMA_MEMBRANE	0.0387358	45956	94	317	3	SLC12A5;CACNA2D1;KCNH2	0.0275011
GOBP_GLYCEROPHOSPHOLIPID_METABOLIC_PROCESS	0.039	45956	330	317	6	LCAT;DGKQ;PHOSPHO1;SOCS3;PLCB1;CWH43	0.0277206
GOBP_IN_UTERO_EMBRYONIC_DEVELOPMENT	0.0393965	45956	331	317	6	JAG2;ANGPT1;SOX15;HEG1;SOCS3;GATA2	0.0280754
GOBP_TISSUE_HOMEOSTASIS	0.0393965	45956	245	317	5	ANGPT1;B2M;RCN3;GATA2;JAM3	0.0280989
GOBP_NUCLEOSIDE_PHOSPHATE_BIOSYNTHETIC_PROCESS	0.0393965	45956	245	317	5	NMNAT2;PTGIS;ACSS2;PAPSS2;PARP10	0.0280989
GOBP_LYMPHOCYTE_MIGRATION	0.0395274	45956	95	317	3	CCL2;CXCL12;CCL7	0.0282569
GOBP_POSITIVE_REGULATION_OF_CELL_CYCLE_PHASE_TRANSITION	0.0395274	45956	95	317	3	PLCB1;WNT10B;HSPA2	0.0282569
KEGG_HUNTINGTONS_DISEASE	0.0403376	45956	167	317	4	PLCB1;POLR2G;NDUFB9;CREB3L1	0.0289679
GOBP_NEGATIVE_REGULATION_OF_CELL_DEVELOPMENT	0.0403376	45956	167	317	4	B2M;EPHA7;DRAXIN;FBN1	0.0289679
GOBP_TISSUE_REMODELING	0.0403376	45956	167	317	4	CELA1;RASSF2;DDR2;BGN	0.0289679
GOBP_REGULATION_OF_RESPONSE_TO_CYTOKINE_STIMULUS	0.0403376	45956	167	317	4	CLIP3;SOCS3;ANGPT1;RNF113A2	0.0289679
REACTOME_P75_NTR_RECEPTOR_MEDIATED_SIGNALLING	0.0403694	45956	96	317	3	UBB;ABR;TIAM1	0.0290237
GOBP_REGULATION_OF_INTRACELLULAR_TRANSPORT	0.0405097	45956	334	317	6	ANGPT1;CACNB3;JUP;CAMK1;SFN;TNNC1	0.0291577
GOBP_INTRINSIC_APOPTOTIC_SIGNALING_PATHWAY_IN_RESPONSE_TO_DNA_DAMAGE	0.0412602	45956	97	317	3	SNAI2;SFN;CXCL12	0.0298015
GOBP_ERAD_PATHWAY	0.0412602	45956	97	317	3	UBXN1;FOXRED2;RCN3	0.0298015
GOBP_REGULATION_OF_PEPTIDYL_TYROSINE_PHOSPHORYLATION	0.0412602	45956	249	317	5	ANGPT1;EPHA7;DGKQ;SOCS3;ITGA5	0.0298327
GOBP_REGULATION_OF_NEUROTRANSMITTER_TRANSPORT	0.0412602	45956	97	317	3	SYT11;CAMK2A;GDNF	0.0298015
GOBP_GASTRULATION	0.0415499	45956	169	317	4	LAMB3;LAMA3;COL5A2;ITGA5	0.0300762
GOBP_REGULATION_OF_NOTCH_SIGNALING_PATHWAY	0.0421648	45956	98	317	3	NRARP;JAG2;GATA2	0.0305901
GOBP_CEREBRAL_CORTEX_DEVELOPMENT	0.0421648	45956	98	317	3	PLCB1;CDH2;LHX6	0.0305901
GOBP_TEMPERATURE_HOMEOSTASIS	0.0421854	45956	170	317	4	THRA;MAP2K6;GRB10;WNT10B	0.0306395
KEGG_CALCIUM_SIGNALING_PATHWAY	0.0429213	45956	171	317	4	PLCB1;CAMK2A;TNNC1;GNA15	0.0312091
REACTOME_IMMUNOREGULATORY_INTERACTIONS_BETWEEN_A_LYMPHOID_AND_A_NON_LYMPHOID_CELL	0.0430246	45956	99	317	3	B2M;COL1A2;COL1A1	0.0313897
REACTOME_TNFR2_NON_CANONICAL_NF_KB_PATHWAY	0.0430246	45956	99	317	3	UBB;TNFSF12;TNFRSF4	0.0313897
GOBP_MOLTING_CYCLE	0.0430246	45956	99	317	3	SPINK5;WNT10B;PPP1R13L	0.0313897
GOBP_SIGNAL_TRANSDUCTION_BY_P53_CLASS_MEDIATOR	0.043309	45956	253	317	5	UBB;SNAI2;PERP;PPP1R13L;SFN	0.0316326
GOBP_CELLULAR_PROTEIN_CONTAINING_COMPLEX_ASSEMBLY	0.0437733	45956	943	317	12	UBB;H2-DMB1;ANGPT1;WNT10B;DGKQ;THRA;NDUFB9;SMIM20;TIAM1;CLIP3;GAS7;CENPV	0.0320075
REACTOME_SIGNALING_BY_TGFB_FAMILY_MEMBERS	0.0439878	45956	100	317	3	UBB;CCNT1;FSTL1	0.0322002
REACTOME_TRANSCRIPTIONAL_REGULATION_BY_RUNX1	0.0441663	45956	173	317	4	UBB;SMARCD1;GATA2;SOCS3	0.0323669
GOBP_RESPONSE_TO_XENOBIOTIC_STIMULUS	0.0447663	45956	101	317	3	CYB5R3;UGT1A6A;CYP46A1	0.0330216
GOBP_REGULATION_OF_SYNAPTIC_PLASTICITY	0.0447663	45956	174	317	4	CAMK2A;EGR2;ARC;CYP46A1	0.0329552
GOBP_POSITIVE_REGULATION_OF_DNA_BINDING_TRANSCRIPTION_FACTOR_ACTIVITY	0.0447663	45956	256	317	5	UBB;JUP;DDR2;WNT10B;CAMK2A	0.0330261
GOBP_REGULATION_OF_OXIDOREDUCTASE_ACTIVITY	0.0447663	45956	101	317	3	GLA;VDR;GDNF	0.0330216
GOBP_POSITIVE_REGULATION_OF_INTRACELLULAR_PROTEIN_TRANSPORT	0.0447663	45956	174	317	4	SFN;CAMK1;JUP;CACNB3	0.0329552
GOBP_REGULATION_OF_REACTIVE_OXYGEN_SPECIES_METABOLIC_PROCESS	0.0447663	45956	174	317	4	PTGIS;DUOXA1;GLA;XDH	0.0329552
GOBP_POSITIVE_REGULATION_OF_WNT_SIGNALING_PATHWAY	0.0462389	45956	176	317	4	NRARP;WNT10B;COL1A1;JUP	0.0341503
KEGG_MAPK_SIGNALING_PATHWAY	0.0466031	45956	259	317	5	CACNB3;MAP2K6;CACNA2D1;CACNB1;HSPA2	0.0344574
GOBP_CELLULAR_PROTEIN_CATABOLIC_PROCESS	0.0466761	45956	742	317	10	UBB;UBXN1;WNT10B;VLDLR;TRIB2;RNF144B;FOXRED2;RCN3;KCTD17;FOXF2	0.0345495
GOBP_REGULATION_OF_EXTENT_OF_CELL_GROWTH	0.0468235	45956	103	317	3	CXCL12;EPHA7;DRAXIN	0.0346968
GOBP_LIPID_MODIFICATION	0.0471036	45956	260	317	5	ALOX12;DGKQ;SOCS3;LCAT;ECHDC2	0.0349429
GOBP_INTEGRIN_MEDIATED_SIGNALING_PATHWAY	0.0478176	45956	104	317	3	LOXL3;LAMA3;ITGA5	0.0355507
GOBP_SPHINGOLIPID_BIOSYNTHETIC_PROCESS	0.0478176	45956	104	317	3	CERS4;ALDH3B1;ABCA8B	0.0355507
GOBP_TRANSMEMBRANE_TRANSPORT	0.0481715	45956	1519	317	17	CCL2;SLC38A4;UBB;ARC;CLIP3;CACNB3;CACNA2D1;ABCA8B;SLC12A5;SLC28A3;GRB10;KCNH2;CACNB1;TRAM1L1;EHD3;TTYH2;HSPA2	0.0358531
GOBP_JNK_CASCADE	0.0482493	45956	179	317	4	UBB;RASSF2;TNIK;PLCB1	0.0359899
GOBP_POSITIVE_REGULATION_OF_ERK1_AND_ERK2_CASCADE	0.0482493	45956	179	317	4	CCL2;CCL7;ANGPT1;GATA4	0.0359899
GOBP_ORGANIC_ACID_METABOLIC_PROCESS	0.0490436	45956	963	317	12	UGT1A6A;ALOX12;RBP1;CYB5R3;ALDH1L1;PTGIS;ACSS2;PAPSS2;CSGALNACT1;ECHDC2;ENO2;CYP46A1	0.0366225
GOBP_PHOSPHOLIPID_BIOSYNTHETIC_PROCESS	0.0493976	45956	264	317	5	LCAT;ABCA8B;DGKQ;PHOSPHO1;CWH43	0.0369271
GOBP_TRANSCRIPTION_INITIATION_FROM_RNA_POLYMERASE_II_PROMOTER	0.0497174	45956	181	317	4	THRA;POLR2G;WNT10B;VDR	0.0372475
GOBP_MEIOTIC_CELL_CYCLE_PROCESS	0.0497174	45956	181	317	4	UBB;HSPA2;PLCB1;DNMT3L	0.0372475
GOBP_RECEPTOR_INTERNALIZATION	0.0497209	45956	106	317	3	ARC;ANKRD13D;ANGPT1	0.0372907
GOBP_SEXUAL_REPRODUCTION	0.0499801	45956	753	317	10	UBB;JAG2;IFT27;ZFP105;DNMT3L;THRA;JAM3;CALR3;PLCB1;HSPA2	0.0375668
GOBP_INNATE_IMMUNE_RESPONSE	0.0499801	45956	753	317	10	CCL2;B2M;IRF6;SARM1;TNK1;CAMK2A;NLRP2;SOCS3;CCL7;IL12RB1	0.0375668
REACTOME_NUCLEOTIDE_EXCISION_REPAIR	0.0506816	45956	107	317	3	UBB;POLR2G;POLE4	0.0381768
GOBP_POSITIVE_REGULATION_OF_MITOTIC_CELL_CYCLE	0.0506816	45956	107	317	3	PLCB1;WNT10B;HSPA2	0.0381768
GOBP_CELL_CYCLE_G1_S_PHASE_TRANSITION	0.0516909	45956	268	317	5	CCL2;POLE4;CAMK2A;PLCB1;SFN	0.0389793
GOBP_PROTEIN_LOCALIZATION_TO_CELL_JUNCTION	0.0517599	45956	108	317	3	HEG1;DSP;JAM3	0.0390736
GOBP_POSITIVE_REGULATION_OF_PEPTIDYL_TYROSINE_PHOSPHORYLATION	0.0518457	45956	184	317	4	ANGPT1;SOCS3;DGKQ;ITGA5	0.0391808
HALLMARK_INTERFERON_GAMMA_RESPONSE	0.0526581	45956	185	317	4	CCL2;SOCS3;CCL7;B2M	0.0398378
GOBP_POLYSACCHARIDE_METABOLIC_PROCESS	0.0526769	45956	109	317	3	MGAM;CSGALNACT1;B3GALNT1	0.0399811
GOBP_EAR_MORPHOGENESIS	0.0526769	45956	109	317	3	SLITRK6;GATA2;GRHL3	0.0399811
GOBP_POSITIVE_REGULATION_OF_LIPID_LOCALIZATION	0.0526769	45956	109	317	3	MAP2K6;PLTP;ABCA8B	0.0399811
REACTOME_G_ALPHA_I_SIGNALLING_EVENTS	0.0528324	45956	361	317	6	RBP1;CAMK2A;RETSAT;PLCB1;CXCL12;GNB4	0.0401422
REACTOME_SIGNALING_BY_ROBO_RECEPTORS	0.0532473	45956	186	317	4	RPLP1;PAK6;CXCL12;UBB	0.040501
GOBP_NEGATIVE_REGULATION_OF_TRANSMEMBRANE_TRANSPORT	0.0537131	45956	110	317	3	GRB10;KCNH2;CACNB3	0.0408992
GOBP_MULTI_ORGANISM_PROCESS	0.0540017	45956	981	317	12	UBB;CALR3;JAG2;VDR;IFT27;ZFP105;DNMT3L;THRA;JAM3;ITGA5;PLCB1;HSPA2	0.0411631
KEGG_LEUKOCYTE_TRANSENDOTHELIAL_MIGRATION	0.054722	45956	111	317	3	CLDN7;CXCL12;JAM3	0.0418279
GOBP_VESICLE_MEDIATED_TRANSPORT_IN_SYNAPSE	0.054722	45956	188	317	4	SYT11;CDH2;ARC;DGKQ	0.0418462
GOBP_REGULATION_OF_PROTEIN_LOCALIZATION_TO_MEMBRANE	0.054722	45956	188	317	4	SFN;CDH2;CLIP3;CACNB3	0.0418462
GOBP_SIGNAL_RELEASE	0.0548455	45956	461	317	7	VSNL1;MAP2K6;CXCL12;GDNF;CAMK2A;SYT11;TIAM1	0.0419855
GOBP_GLIOGENESIS	0.0556883	45956	275	317	5	CCL2;CDH2;EGR2;SOX13;TIAM1	0.0427352
GOBP_CELLULAR_CARBOHYDRATE_METABOLIC_PROCESS	0.0556883	45956	275	317	5	MGAM;B3GALNT1;DGKQ;GLB1;CSGALNACT1	0.0427352
GOBP_POSITIVE_REGULATION_OF_STRESS_ACTIVATED_PROTEIN_KINASE_SIGNALING_CASCADE	0.0556883	45956	112	317	3	PLCB1;RASSF2;XDH	0.0427672
GOBP_RESPONSE_TO_OXYGEN_LEVELS	0.0576422	45956	370	317	6	UBB;CACNB3;COL1A1;PTGIS;VEGFC;CXCL12	0.0443148
GOBP_NEGATIVE_REGULATION_OF_IMMUNE_EFFECTOR_PROCESS	0.0579904	45956	114	317	3	SPINK5;LOXL3;ANGPT1	0.0446772
GOBP_AXON_EXTENSION	0.0579904	45956	114	317	3	DCLK1;CXCL12;DRAXIN	0.0446772
GOBP_DIVALENT_INORGANIC_CATION_HOMEOSTASIS	0.0581936	45956	468	317	7	CACNB3;CACNA2D1;GNA15;GATA2;KCTD17;CCL7;CXCL12	0.0448814
GOBP_RESPONSE_TO_TOPOLOGICALLY_INCORRECT_PROTEIN	0.0586988	45956	193	317	4	CCL2;CALR3;HSPA2;CREB3L1	0.0453189
GOBP_RESPONSE_TO_ACID_CHEMICAL	0.0589379	45956	115	317	3	COL1A2;COL1A1;COL5A2	0.045648
GOBP_ADULT_BEHAVIOR	0.0589379	45956	115	317	3	SLITRK6;CXCL12;GDNF	0.045648
GOBP_GRANULOCYTE_MIGRATION	0.0589379	45956	115	317	3	CCL2;JAM3;CCL7	0.045648
HALLMARK_IL2_STAT5_SIGNALING	0.0593714	45956	194	317	4	SYT11;IRF6;TIAM1;TNFRSF4	0.0460322
GOBP_CELLULAR_RESPONSE_TO_PEPTIDE	0.0595934	45956	374	317	6	CACNA2D1;CAMK2A;GRB10;SOCS3;CACNB1;FBN1	0.0462531
KEGG_LYSOSOME	0.0600147	45956	116	317	3	GLB1;AP3M2;GLA	0.0466291
GOBP_MYELOID_LEUKOCYTE_DIFFERENTIATION	0.0600753	45956	195	317	4	RASSF2;GATA2;HOXA7;FBN1	0.0467517
GOBP_G_PROTEIN_COUPLED_RECEPTOR_SIGNALING_PATHWAY	0.0600753	45956	1113	317	13	CCL2;ABR;PDE2A;CXCL12;CELSR2;GNA15;DGKQ;CAMK2A;PLCB1;CCL7;TIAM1;GNB4;CELSR1	0.0467743
GOBP_CILIUM_ORGANIZATION	0.060612	45956	376	317	6	TMEM138;FAM161A;IFT27;CELSR2;KCTD17;EHD3	0.0472417
HALLMARK_MITOTIC_SPINDLE	0.0607236	45956	196	317	4	SMC3;ABR;TIAM1;ARHGAP29	0.0474775
REACTOME_NEUROTRANSMITTER_RECEPTORS_AND_POSTSYNAPTIC_SIGNAL_TRANSMISSION	0.0607236	45956	196	317	4	PLCB1;GNB4;CAMK1;CAMK2A	0.0474775
GOBP_PRODUCTION_OF_MOLECULAR_MEDIATOR_OF_IMMUNE_RESPONSE	0.0607236	45956	196	317	4	SPINK5;TNFRSF4;ANGPT1;B2M	0.0474775
GOBP_REGULATION_OF_IMMUNE_RESPONSE	0.06223	45956	789	317	10	COL1A2;H2-DMB1;CACNB3;B2M;COL1A1;SPINK5;SOCS3;GATA2;LOXL3;IL12RB1	0.0487061
GOBP_CELLULAR_RESPONSE_TO_EXTERNAL_STIMULUS	0.0626213	45956	286	317	5	PDE2A;VDR;SNAI2;CACNB3;COL1A1	0.0490636
REACTOME_TOLL_LIKE_RECEPTOR_4_TLR4_CASCADE	0.0631526	45956	119	317	3	UBB;MAP2K6;SARM1	0.0496346
REACTOME_TRANSCRIPTIONAL_REGULATION_BY_RUNX2	0.0631526	45956	119	317	3	UBB;COL1A1;ITGA5	0.0496346
GOBP_MEIOSIS_I_CELL_CYCLE_PROCESS	0.0631526	45956	119	317	3	UBB;HSPA2;DNMT3L	0.0496346
GOBP_NEGATIVE_REGULATION_OF_ANION_TRANSPORT	0.0631603	45956	199	317	4	SYT11;VSNL1;ANGPT1;GRB10	0.0496923
GOBP_REGULATION_OF_CELL_CYCLE	0.0632637	45956	1124	317	13	CCL2;PRDM11;SOX15;IRF6;MAP2K6;CCNT1;WNT10B;TTC28;PLCB1;SFN;HSPA2;MIIP;CENPV	0.0498253
GOBP_POSITIVE_REGULATION_OF_CELLULAR_PROTEIN_LOCALIZATION	0.0637626	45956	288	317	5	JUP;CACNB3;SYT11;SFN;CLIP3	0.0502704
GOBP_NEGATIVE_REGULATION_OF_LEUKOCYTE_CELL_CELL_ADHESION	0.0641865	45956	120	317	3	NRARP;LOXL3;CXCL12	0.050657
REACTOME_G_ALPHA_Q_SIGNALLING_EVENTS	0.0648074	45956	201	317	4	PLCB1;GNB4;DGKQ;GNA15	0.0512
GOBP_ENDOCRINE_SYSTEM_DEVELOPMENT	0.0653596	45956	121	317	3	THRA;CDH2;GATA2	0.0516896
REACTOME_ADAPTIVE_IMMUNE_SYSTEM	0.0655733	45956	691	317	9	UBB;COL1A2;H2-DMB1;B2M;RAP1GAP2;COL1A1;RNF144B;SOCS3;XDH	0.0519122
GOBP_NEGATIVE_REGULATION_OF_CATABOLIC_PROCESS	0.0657592	45956	291	317	5	UBXN1;PKP3;IGF2BP1;GDNF;GATA4	0.0521131
GOBP_ENDOPLASMIC_RETICULUM_UNFOLDED_PROTEIN_RESPONSE	0.0664084	45956	122	317	3	CCL2;CALR3;CREB3L1	0.0527324
GOBP_CALCIUM_ION_TRANSMEMBRANE_TRANSPORT	0.0664084	45956	292	317	5	CACNB3;CACNA2D1;CACNB1;EHD3;HSPA2	0.052736
GOBP_REGULATION_OF_MAP_KINASE_ACTIVITY	0.0671292	45956	293	317	5	UBB;MAP2K6;TRIB2;TNIK;TIAM1	0.0533633
GOBP_CELLULAR_RESPONSE_TO_HORMONE_STIMULUS	0.0673346	45956	590	317	8	SERPINF1;WNT10B;RBFOX2;CAMK2A;THRA;GRB10;SOCS3;FBN1	0.0535816
GOBP_PEPTIDYL_THREONINE_MODIFICATION	0.0675212	45956	123	317	3	GALNT3;DGKQ;CAMK2A	0.0537853
GOBP_MONOCARBOXYLIC_ACID_METABOLIC_PROCESS	0.0677315	45956	591	317	8	UGT1A6A;ALOX12;RBP1;PTGIS;ACSS2;ECHDC2;ENO2;CYP46A1	0.0540081
REACTOME_HOST_INTERACTIONS_OF_HIV_FACTORS	0.0686444	45956	124	317	3	UBB;CCNT1;B2M	0.0548482
GOBP_POSITIVE_REGULATION_OF_PROTEIN_LOCALIZATION_TO_MEMBRANE	0.0686444	45956	124	317	3	SFN;CLIP3;CACNB3	0.0548482
GOBP_EPITHELIAL_TUBE_FORMATION	0.0699158	45956	125	317	3	CELSR1;GRHL3;GDNF	0.0559212
GOBP_PROTEIN_LOCALIZATION_TO_ORGANELLE	0.0704787	45956	921	317	11	RPLP1;UBB;ARC;ANGPT1;IFFO1;JUP;DCLK1;COL1A1;SYT11;TRAM1L1;SFN	0.056429
GOBP_CELLULAR_RESPONSE_TO_DNA_DAMAGE_STIMULUS	0.0705029	45956	811	317	10	UBB;POLR2G;IFFO1;SNAI2;MAP2K6;CXCL12;SMC3;SFN;PARP10;RNF113A2	0.056506
GOBP_CELL_CYCLE_PHASE_TRANSITION	0.0705643	45956	597	317	8	CCL2;POLE4;WNT10B;CAMK2A;PLCB1;SFN;HSPA2;MIIP	0.0566129
REACTOME_CELLULAR_SENESCENCE	0.0708356	45956	126	317	3	UBB;MAP2K6;TNIK	0.0570041
GOBP_LIPOPROTEIN_METABOLIC_PROCESS	0.0708356	45956	126	317	3	CWH43;LCAT;CLIP3	0.0570041
GOBP_REGULATION_OF_PROTEIN_LOCALIZATION_TO_NUCLEUS	0.0708356	45956	126	317	3	DCLK1;ANGPT1;JUP	0.0570041
GOBP_SENSORY_PERCEPTION_OF_LIGHT_STIMULUS	0.0712804	45956	209	317	4	SLITRK6;COL1A1;TGFBI;FAM161A	0.0574785
GOBP_POSITIVE_REGULATION_OF_LEUKOCYTE_CELL_CELL_ADHESION	0.0712804	45956	209	317	4	CCL2;IL12RB1;H2-DMB1;SOX13	0.0574785
GOBP_SMOOTHENED_SIGNALING_PATHWAY	0.071829	45956	127	317	3	IFT27;WNT10B;RAB34	0.058097
GOBP_REGULATION_OF_NERVOUS_SYSTEM_PROCESS	0.071829	45956	127	317	3	NPTXR;EGR2;CACNB3	0.058097
GOBP_REGULATION_OF_PEPTIDYL_SERINE_PHOSPHORYLATION	0.071829	45956	127	317	3	RASSF2;CAMK1;ANGPT1	0.058097
GOBP_REGULATION_OF_DEFENSE_RESPONSE	0.0726786	45956	602	317	8	PDE2A;DUOXA1;SERPINF1;SPINK5;PTGIS;SOCS3;SYT11;IL12RB1	0.0588435
GOBP_REGULATION_OF_GROWTH	0.0737252	45956	604	317	8	PRDM11;DRAXIN;SOX15;EPHA7;CXCL12;SOCS3;PLCB1;SFN	0.0597512
REACTOME_DNA_DOUBLE_STRAND_BREAK_REPAIR	0.0742679	45956	129	317	3	UBB;UBXN1;POLE4	0.0603124
GOBP_NEGATIVE_REGULATION_OF_NEURON_PROJECTION_DEVELOPMENT	0.0742679	45956	129	317	3	B2M;EPHA7;DRAXIN	0.0603124
GOBP_POSITIVE_REGULATION_OF_INTRACELLULAR_TRANSPORT	0.0747508	45956	213	317	4	SFN;CAMK1;JUP;CACNB3	0.0607656
GOBP_GAMETE_GENERATION	0.0751225	45956	607	317	8	UBB;JAG2;IFT27;ZFP105;DNMT3L;JAM3;CALR3;HSPA2	0.0611291
GOBP_NEGATIVE_REGULATION_OF_PEPTIDASE_ACTIVITY	0.0756285	45956	214	317	4	SERPINF1;UBXN1;SFN;SPINK5	0.0616026
GOBP_ORGANIC_ACID_BIOSYNTHETIC_PROCESS	0.0758562	45956	306	317	5	ALOX12;RBP1;PTGIS;ACSS2;CYP46A1	0.061912
GOBP_ESTABLISHMENT_OF_PROTEIN_LOCALIZATION_TO_MEMBRANE	0.0758562	45956	306	317	5	RPLP1;CACNB3;RAB34;TRAM1L1;SFN	0.061912
REACTOME_FACTORS_INVOLVED_IN_MEGAKARYOCYTE_DEVELOPMENT_AND_PLATELET_PRODUCTION	0.0765818	45956	131	317	3	EHD3;GATA2;GATA4	0.0625668
REACTOME_SIGNALING_BY_NTRKS	0.0778236	45956	132	317	3	TIAM1;EGR2;ARC	0.0637086
GOBP_DIGESTIVE_SYSTEM_DEVELOPMENT	0.0778236	45956	132	317	3	CELA1;FOXF2;GATA4	0.0637086
GOBP_REGULATION_OF_DEVELOPMENTAL_GROWTH	0.0780879	45956	309	317	5	DRAXIN;SOX15;EPHA7;PLCB1;CXCL12	0.0639887
GOBP_MODIFICATION_DEPENDENT_MACROMOLECULE_CATABOLIC_PROCESS	0.0785377	45956	614	317	8	UBB;UBXN1;WNT10B;TRIB2;RNF144B;FOXRED2;KCTD17;FOXF2	0.0644214
GOBP_CHROMATIN_ASSEMBLY_OR_DISASSEMBLY	0.0789151	45956	133	317	3	SMARCD1;PARP10;CENPV	0.0648599
GOBP_POSITIVE_REGULATION_OF_LEUKOCYTE_PROLIFERATION	0.0789151	45956	133	317	3	IL12RB1;TNFRSF4;H2-DMB1	0.0648599
REACTOME_HIV_INFECTION	0.0790211	45956	218	317	4	UBB;POLR2G;CCNT1;B2M	0.0650116
GOBP_POSITIVE_REGULATION_OF_PROTEIN_CATABOLIC_PROCESS	0.079996	45956	219	317	4	TNFSF12;RNF144B;SH3D19;TRIB2	0.065879
GOBP_NEGATIVE_REGULATION_OF_NERVOUS_SYSTEM_DEVELOPMENT	0.0800888	45956	134	317	3	B2M;EPHA7;DRAXIN	0.0660209
GOBP_CELLULAR_RESPONSE_TO_EXTRACELLULAR_STIMULUS	0.080896	45956	220	317	4	SNAI2;COL1A1;VDR;CACNB3	0.0667524
GOBP_VIRAL_LIFE_CYCLE	0.0816385	45956	314	317	5	CCL2;UBB;TNFRSF4;ITGA5;PARP10	0.0675359
GOBP_CARBOHYDRATE_HOMEOSTASIS	0.0816385	45956	221	317	4	SERPINF1;VSNL1;TIAM1;GATA4	0.0676319
GOBP_POSITIVE_REGULATION_OF_MAP_KINASE_ACTIVITY	0.0816385	45956	221	317	4	UBB;MAP2K6;TIAM1;TNIK	0.0676319
GOBP_ESTABLISHMENT_OF_PROTEIN_LOCALIZATION_TO_ORGANELLE	0.0816385	45956	515	317	7	RPLP1;UBB;ARC;ANGPT1;JUP;TRAM1L1;SFN	0.0676269
GOBP_GLYCEROLIPID_METABOLIC_PROCESS	0.0818795	45956	413	317	6	LCAT;DGKQ;PHOSPHO1;SOCS3;PLCB1;CWH43	0.0678984
GOBP_NEGATIVE_REGULATION_OF_CATALYTIC_ACTIVITY	0.0821293	45956	730	317	9	UBXN1;SERPINF1;GLA;TRIB2;CAMK2A;SPINK5;HEG1;SOCS3;SFN	0.0681727
GOBP_NUCLEAR_TRANSPORT	0.0821515	45956	315	317	5	ANGPT1;JUP;EGR2;CAMK1;SFN	0.0682582
GOBP_NEPHRON_DEVELOPMENT	0.0822067	45956	136	317	3	NID1;ANGPT1;GDNF	0.0683713
GOBP_REGULATION_OF_G_PROTEIN_COUPLED_RECEPTOR_SIGNALING_PATHWAY	0.0835547	45956	137	317	3	PLCB1;DGKQ;CAMK2A	0.0695606
REACTOME_POST_TRANSLATIONAL_PROTEIN_MODIFICATION	0.0840186	45956	1304	317	14	UBB;UBXN1;GALNT3;VDR;RAB34;CDH2;THRA;SOCS3;GLB1;FBN1;SMC3;LYPD3;VCAN;FSTL1	0.0700155
KEGG_PATHWAYS_IN_CANCER	0.0842109	45956	318	317	5	JUP;WNT10B;LAMA3;LAMB3;VEGFC	0.070451
GOBP_DNA_TEMPLATED_TRANSCRIPTION_INITIATION	0.0842109	45956	224	317	4	THRA;POLR2G;WNT10B;VDR	0.0703061
GOBP_REGULATION_OF_PROTEIN_CONTAINING_COMPLEX_ASSEMBLY	0.0842109	45956	417	317	6	CLDN7;WNT10B;THRA;JAM3;LCAT;CLIP3	0.070402
GOBP_ANION_TRANSMEMBRANE_TRANSPORT	0.0842109	45956	520	317	7	SLC38A4;SLC12A5;SLC28A3;GRB10;TRAM1L1;TTYH2;CLIP3	0.0703903
GOBP_HINDBRAIN_DEVELOPMENT	0.0844146	45956	138	317	3	RBFOX2;EGR2;GATA2	0.0707593
GOBP_MRNA_TRANSPORT	0.0844146	45956	138	317	3	ARC;IGF2BP1;IGF2BP3	0.0707593
GOBP_CELL_CYCLE_ARREST	0.0848689	45956	225	317	4	IRF6;SFN;WNT10B;MAP2K6	0.0712095
GOBP_CELLULAR_ION_HOMEOSTASIS	0.0849318	45956	628	317	8	CACNB3;CACNA2D1;GNA15;SLC12A5;GATA2;KCTD17;CCL7;CXCL12	0.0713316
GOBP_TUBE_FORMATION	0.0855223	45956	139	317	3	CELSR1;GRHL3;GDNF	0.0719673
GOBP_ORGANELLE_FUSION	0.0855223	45956	139	317	3	SYT11;RAB34;ENO2	0.0719673
GOBP_PROTEIN_ACYLATION	0.0867057	45956	227	317	4	CLIP3;GATA2;CAMK1;FAM161A	0.073034
REACTOME_HIV_LIFE_CYCLE	0.0868002	45956	140	317	3	UBB;POLR2G;CCNT1	0.0731845
REACTOME_TOLL_LIKE_RECEPTOR_CASCADES	0.08946	45956	142	317	3	UBB;MAP2K6;SARM1	0.0756464
GOBP_POSITIVE_REGULATION_OF_SYNAPTIC_TRANSMISSION	0.08946	45956	142	317	3	CCL2;ARC;CYP46A1	0.0756464
GOBP_PURINE_CONTAINING_COMPOUND_METABOLIC_PROCESS	0.08946	45956	425	317	6	PDE5A;PDE2A;ACSS2;PAPSS2;ENO2;XDH	0.0755673
GOBP_NUCLEOBASE_CONTAINING_COMPOUND_TRANSPORT	0.090682	45956	231	317	4	SLC28A3;ARC;IGF2BP1;IGF2BP3	0.0767537
GOBP_REGULATION_OF_LIPID_TRANSPORT	0.0921473	45956	144	317	3	MAP2K6;PLTP;ABCA8B	0.0781445
GOBP_LIPID_HOMEOSTASIS	0.0921473	45956	144	317	3	LCAT;RCN3;RBP1	0.0781445
GOBP_ANATOMICAL_STRUCTURE_HOMEOSTASIS	0.0921578	45956	429	317	6	ANGPT1;POLE4;B2M;RCN3;GATA2;JAM3	0.0782287
KEGG_WNT_SIGNALING_PATHWAY	0.094861	45956	146	317	3	PLCB1;WNT10B;CAMK2A	0.0806784
GOBP_RESPONSE_TO_CORTICOSTEROID	0.094861	45956	146	317	3	SERPINF1;GLB1;COL1A1	0.0806784
GOBP_MALE_SEX_DIFFERENTIATION	0.0961815	45956	147	317	3	UBB;SOX15;GATA4	0.0819586
GOBP_REGULATION_OF_EXTRINSIC_APOPTOTIC_SIGNALING_PATHWAY	0.0961815	45956	147	317	3	SNAI2;TNFSF12;GDNF	0.0819586
GOBP_POSITIVE_REGULATION_OF_GROWTH	0.0967338	45956	237	317	4	PLCB1;SFN;CXCL12;SOX15	0.0825083
GOBP_REGULATION_OF_BINDING	0.0969732	45956	334	317	5	ANGPT1;B2M;CAMK1;PLXND1;TIAM1	0.0827917
GOBP_TRANSPORT_ALONG_MICROTUBULE	0.097321	45956	148	317	3	IFT27;AP3M2;UBB	0.0832476
GOBP_RECEPTOR_SIGNALING_PATHWAY_VIA_STAT	0.097321	45956	148	317	3	CCL2;SOCS3;OCIAD2	0.0832476
GOBP_RESPONSE_TO_HEAT	0.0987437	45956	149	317	3	CXCL12;HSPA2;CAMK2A	0.0845453
GOBP_REGULATION_OF_ADAPTIVE_IMMUNE_RESPONSE	0.101599	45956	151	317	3	B2M;IL12RB1;LOXL3	0.0871665
GOBP_RESPONSE_TO_BACTERIUM	0.101599	45956	548	317	7	CCL2;ST13;B2M;OCIAD2;SPINK5;CCDC80;SYT11	0.0870935
GOBP_REGULATION_OF_CELL_CYCLE_PHASE_TRANSITION	0.101599	45956	442	317	6	CCL2;WNT10B;PLCB1;SFN;HSPA2;MIIP	0.0872388
GOBP_MICROTUBULE_BASED_MOVEMENT	0.103003	45956	341	317	5	UBB;IFT27;AP3M2;CELSR2;PLTP	0.0885285
GOBP_NEGATIVE_REGULATION_OF_KINASE_ACTIVITY	0.104014	45956	244	317	4	SFN;TRIB2;HEG1;SOCS3	0.0894823
GOBP_FATTY_ACID_BIOSYNTHETIC_PROCESS	0.105866	45956	154	317	3	PTGIS;ALOX12;ACSS2	0.091162
REACTOME_REGULATION_OF_TP53_ACTIVITY	0.10733	45956	155	317	3	UBB;MAP2K6;PPP1R13L	0.0925106
GOBP_IMPORT_ACROSS_PLASMA_MEMBRANE	0.108801	45956	156	317	3	SLC12A5;CACNA2D1;KCNH2	0.0938674
GOBP_SEX_DIFFERENTIATION	0.10948	45956	249	317	4	UBB;FOXF2;SOX15;GATA4	0.0946318
GOBP_POSITIVE_REGULATION_OF_CELL_CELL_ADHESION	0.10948	45956	249	317	4	CCL2;IL12RB1;H2-DMB1;SOX13	0.0946318
GOBP_CELL_MATURATION	0.111657	45956	158	317	3	RND1;GATA2;LHX6	0.0966056
REACTOME_S_PHASE	0.11304	45956	159	317	3	SMC3;UBB;POLE4	0.0979868
GOBP_HEMATOPOIETIC_PROGENITOR_CELL_DIFFERENTIATION	0.11304	45956	159	317	3	GATA2;JAM3;OCIAD2	0.0979868
GOBP_REGULATION_OF_CELLULAR_COMPONENT_SIZE	0.113906	45956	353	317	5	DRAXIN;RAP1GAP2;EPHA7;SLC12A5;CXCL12	0.0988304
GOBP_REGULATION_OF_MITOTIC_CELL_CYCLE	0.113906	45956	566	317	7	CCL2;WNT10B;TTC28;PLCB1;SFN;HSPA2;MIIP	0.0989235
GOBP_POST_TRANSLATIONAL_PROTEIN_MODIFICATION	0.11471	45956	354	317	5	CDH2;SOCS3;FBN1;VCAN;FSTL1	0.0997152
GOBP_POSITIVE_REGULATION_OF_RESPONSE_TO_EXTERNAL_STIMULUS	0.114749	45956	459	317	6	TIAM1;ZFP580;PDE2A;VEGFC;CCL7;CXCL12	0.0998426
GOBP_TUMOR_NECROSIS_FACTOR_MEDIATED_SIGNALING_PATHWAY	0.115601	45956	161	317	3	TNFSF12;TNFRSF4;CLIP3	0.100773
GOBP_MEMBRANE_FUSION	0.115601	45956	161	317	3	SYT11;RAB34;GCA	0.100773
GOBP_POSITIVE_REGULATION_OF_BINDING	0.116994	45956	162	317	3	B2M;TIAM1;PLXND1	0.102178
GOBP_REGULATION_OF_CELL_DIVISION	0.116994	45956	162	317	3	SFN;VEGFC;CENPV	0.102178
GOBP_PROTEIN_LOCALIZATION_TO_NUCLEUS	0.119248	45956	258	317	4	DCLK1;ANGPT1;COL1A1;JUP	0.104244
GOBP_LYMPHOCYTE_ACTIVATION_INVOLVED_IN_IMMUNE_RESPONSE	0.11979	45956	164	317	3	IL12RB1;H2-DMB1;LOXL3	0.105012
GOBP_VIRAL_GENE_EXPRESSION	0.11979	45956	164	317	3	RPLP1;POLR2G;CCNT1	0.105012
GOBP_POSITIVE_REGULATION_OF_DEVELOPMENTAL_GROWTH	0.11979	45956	164	317	3	PLCB1;CXCL12;SOX15	0.105012
GOBP_GLYCEROLIPID_BIOSYNTHETIC_PROCESS	0.120051	45956	259	317	4	CWH43;LCAT;DGKQ;PHOSPHO1	0.105339
REACTOME_SUMOYLATION	0.121193	45956	165	317	3	SMC3;THRA;VDR	0.10644
GOBP_MONOSACCHARIDE_METABOLIC_PROCESS	0.124868	45956	263	317	4	CYB5R3;GLB1;ENO2;DGKQ	0.10977
KEGG_ENDOCYTOSIS	0.125889	45956	168	317	3	EHD3;HSPA2;PSD4	0.11077
GOBP_PROTEIN_TARGETING_TO_MEMBRANE	0.127075	45956	169	317	3	RPLP1;TRAM1L1;CACNB3	0.112229
GOBP_CELL_CYCLE_G2_M_PHASE_TRANSITION	0.127075	45956	265	317	4	PLCB1;WNT10B;MIIP;HSPA2	0.112016
GOBP_REGULATION_OF_STRESS_ACTIVATED_PROTEIN_KINASE_SIGNALING_CASCADE	0.127075	45956	169	317	3	PLCB1;RASSF2;XDH	0.112229
GOBP_REGULATION_OF_SIGNAL_TRANSDUCTION_BY_P53_CLASS_MEDIATOR	0.127075	45956	169	317	3	UBB;SNAI2;PPP1R13L	0.112229
GOBP_REGULATION_OF_CELL_CYCLE_G1_S_PHASE_TRANSITION	0.128615	45956	170	317	3	CCL2;SFN;PLCB1	0.113694
REACTOME_PEPTIDE_LIGAND_BINDING_RECEPTORS	0.129921	45956	171	317	3	CCL2;CXCL12;CCL7	0.115167
REACTOME_PROGRAMMED_CELL_DEATH	0.129921	45956	171	317	3	UBB;SFN;DSP	0.115167
GOBP_LIPID_LOCALIZATION	0.129921	45956	478	317	6	MAP2K6;VLDLR;ABCA8B;LCAT;PLTP;GRAMD1C	0.115003
GOBP_REGULATION_OF_SIGNALING_RECEPTOR_ACTIVITY	0.131228	45956	172	317	3	CCL2;NPTXR;ARC	0.116647
GOBP_NEGATIVE_REGULATION_OF_CELL_PROJECTION_ORGANIZATION	0.131228	45956	172	317	3	B2M;EPHA7;DRAXIN	0.116647
GOBP_T_CELL_PROLIFERATION	0.131228	45956	172	317	3	IL12RB1;TNFRSF4;H2-DMB1	0.116647
GOBP_REGULATION_OF_CYTOSKELETON_ORGANIZATION	0.132063	45956	481	317	6	GRHL3;RND1;JAM3;CXCL12;CLIP3;CELSR1	0.117498
GOBP_PHAGOCYTOSIS	0.132193	45956	270	317	4	SYT11;CCL2;GATA2;RAB34	0.117721
GOBP_REGULATION_OF_BIOLOGICAL_PROCESS_INVOLVED_IN_SYMBIOTIC_INTERACTION	0.132536	45956	173	317	3	POLR2G;CCNT1;PARP10	0.118135
GOBP_INTRACELLULAR_PROTEIN_TRANSPORT	0.132589	45956	1059	317	11	RPLP1;UBB;ANGPT1;CACNB3;IFT27;JUP;EGR2;AP3M2;CAMK1;TRAM1L1;SFN	0.11829
GOBP_NEGATIVE_REGULATION_OF_TRANSFERASE_ACTIVITY	0.13573	45956	273	317	4	SFN;TRIB2;HEG1;SOCS3	0.121203
REACTOME_SIGNALING_BY_NOTCH	0.136962	45956	176	317	3	UBB;JAG2;PLXND1	0.122639
REACTOME_ION_CHANNEL_TRANSPORT	0.136962	45956	176	317	3	UBB;TTYH2;CAMK2A	0.122639
GOBP_REGULATION_OF_LIPID_LOCALIZATION	0.136962	45956	176	317	3	MAP2K6;PLTP;ABCA8B	0.122639
GOBP_NEGATIVE_REGULATION_OF_CELL_GROWTH	0.138275	45956	177	317	3	PRDM11;EPHA7;DRAXIN	0.124154
GOBP_PHOSPHATIDYLINOSITOL_METABOLIC_PROCESS	0.138275	45956	177	317	3	PLCB1;CWH43;SOCS3	0.124154
GOBP_MICROTUBULE_BASED_TRANSPORT	0.138275	45956	177	317	3	IFT27;AP3M2;UBB	0.124154
REACTOME_DNA_REPAIR	0.141416	45956	278	317	4	UBB;POLR2G;UBXN1;POLE4	0.127105
GOBP_DNA_BIOSYNTHETIC_PROCESS	0.141416	45956	179	317	3	UBB;PARP10;POLE4	0.127205
GOBP_ESTABLISHMENT_OF_RNA_LOCALIZATION	0.146425	45956	182	317	3	ARC;IGF2BP1;IGF2BP3	0.131831
REACTOME_DISEASES_OF_SIGNAL_TRANSDUCTION_BY_GROWTH_FACTOR_RECEPTORS_AND_SECOND_MESSENGERS	0.146582	45956	388	317	5	UBB;POLR2G;JAG2;CAMK2A;CNKSR1	0.132091
GOBP_CATION_TRANSMEMBRANE_TRANSPORT	0.146593	45956	844	317	9	CCL2;ARC;CACNB3;CACNA2D1;SLC12A5;KCNH2;CACNB1;EHD3;HSPA2	0.132221
GOBP_MITOTIC_CELL_CYCLE	0.148496	45956	966	317	10	CCL2;POLE4;WNT10B;CAMK2A;TTC28;PLCB1;SMC3;SFN;HSPA2;MIIP	0.134059
GOBP_CARBOHYDRATE_CATABOLIC_PROCESS	0.149345	45956	184	317	3	MGAM;GLB1;ENO2	0.134947
GOBP_REGULATION_OF_CELL_CYCLE_PROCESS	0.14975	45956	731	317	8	CCL2;SOX15;WNT10B;PLCB1;SFN;HSPA2;MIIP;CENPV	0.135436
GOBP_CYTOSKELETON_DEPENDENT_INTRACELLULAR_TRANSPORT	0.150807	45956	185	317	3	IFT27;AP3M2;UBB	0.136515
REACTOME_SIGNALING_BY_RHO_GTPASES	0.15144	45956	393	317	5	ABR;ARHGAP29;RHOV;SFN;TIAM1	0.137211
HALLMARK_COMPLEMENT	0.151997	45956	186	317	3	ZEB1;GNB4;GCA	0.138089
GOBP_REGULATION_OF_LEUKOCYTE_MEDIATED_IMMUNITY	0.151997	45956	186	317	3	B2M;IL12RB1;GATA2	0.138089
GOBP_PROTEIN_ACETYLATION	0.151997	45956	186	317	3	GATA2;CAMK1;FAM161A	0.138089
GOBP_RESPONSE_TO_INORGANIC_SUBSTANCE	0.153209	45956	506	317	6	ZFP580;SERPINF1;B2M;COL1A1;SYT11;TNNC1	0.139315
GOBP_NUCLEAR_EXPORT	0.15346	45956	187	317	3	SFN;CAMK1;EGR2	0.139669
GOBP_REGULATION_OF_EXOCYTOSIS	0.155064	45956	188	317	3	SYT11;VSNL1;GATA2	0.141255
GOBP_ORGANELLE_LOCALIZATION	0.15643	45956	624	317	7	UBB;IFFO1;RAB34;CDH2;AP3M2;GATA2;SYT11	0.142627
GOBP_PATTERN_RECOGNITION_RECEPTOR_SIGNALING_PATHWAY	0.158283	45956	190	317	3	UBB;MAP2K6;SARM1	0.144446
GOBP_NEGATIVE_REGULATION_OF_HYDROLASE_ACTIVITY	0.159386	45956	401	317	5	UBXN1;SERPINF1;CAMK2A;SPINK5;SFN	0.145583
GOBP_REGULATION_OF_CELL_JUNCTION_ASSEMBLY	0.161516	45956	192	317	3	SNAI2;SLITRK6;EPHA7	0.147661
REACTOME_INFECTIOUS_DISEASE	0.162769	45956	749	317	8	RPLP1;UBB;POLR2G;B2M;MAP2K6;CCNT1;PARP10;GNB4	0.148939
GOBP_NEGATIVE_REGULATION_OF_PROTEOLYSIS	0.163023	45956	296	317	4	SERPINF1;UBXN1;SFN;SPINK5	0.149305
GOBP_PROTEIN_MODIFICATION_BY_SMALL_PROTEIN_CONJUGATION	0.163056	45956	869	317	9	UBB;UBXN1;ANGPT1;EGR2;RNF144B;SOCS3;FOXF2;PARP10;RNF113A2	0.149468
GOBP_DNA_REPAIR	0.168068	45956	522	317	6	UBB;POLR2G;IFFO1;SMC3;PARP10;RNF113A2	0.1542
GOBP_ADAPTIVE_IMMUNE_RESPONSE	0.169069	45956	410	317	5	H2-DMB1;B2M;JAM3;LOXL3;IL12RB1	0.155257
HALLMARK_ADIPOGENESIS	0.169206	45956	197	317	3	RAB34;RETSAT;ANGPT1	0.155797
HALLMARK_KRAS_SIGNALING_UP	0.169206	45956	197	317	3	GALNT3;TRIB2;JUP	0.155797
GOBP_CELLULAR_RESPONSE_TO_INORGANIC_SUBSTANCE	0.169206	45956	197	317	3	SYT11;B2M;SERPINF1	0.155797
REACTOME_GPCR_LIGAND_BINDING	0.170841	45956	412	317	5	CCL2;WNT10B;CCL7;CXCL12;GNB4	0.157442
GOBP_ANTIGEN_PROCESSING_AND_PRESENTATION	0.181501	45956	204	317	3	B2M;H2-DMB1;RAB34	0.167414
KEGG_REGULATION_OF_ACTIN_CYTOSKELETON	0.182675	45956	205	317	3	PAK6;TIAM1;ITGA5	0.169094
GOBP_NEUROTRANSMITTER_TRANSPORT	0.182675	45956	205	317	3	SYT11;CAMK2A;GDNF	0.169094
GOBP_ESTABLISHMENT_OR_MAINTENANCE_OF_CELL_POLARITY	0.182675	45956	205	317	3	RND1;FAM89B;JAM3	0.169094
GOBP_DEVELOPMENT_OF_PRIMARY_SEXUAL_CHARACTERISTICS	0.182675	45956	205	317	3	UBB;SOX15;GATA4	0.169094
GOBP_REGULATION_OF_NEUROTRANSMITTER_LEVELS	0.184333	45956	206	317	3	SYT11;CAMK2A;GDNF	0.170779
GOBP_CELLULAR_RESPONSE_TO_PEPTIDE_HORMONE_STIMULUS	0.184976	45956	313	317	4	GRB10;SOCS3;FBN1;CAMK2A	0.171526
GOBP_PROTEIN_POLYUBIQUITINATION	0.187379	45956	315	317	4	UBB;RNF144B;FOXF2;PARP10	0.174214
GOBP_GLIAL_CELL_DIFFERENTIATION	0.187379	45956	208	317	3	CDH2;SOX13;EGR2	0.174163
GOBP_EXTRINSIC_APOPTOTIC_SIGNALING_PATHWAY	0.187379	45956	208	317	3	SNAI2;TNFSF12;GDNF	0.174163
GOBP_REGULATION_OF_CELL_CYCLE_G2_M_PHASE_TRANSITION	0.190818	45956	210	317	3	WNT10B;MIIP;HSPA2	0.177567
GOBP_RESPONSE_TO_STEROID_HORMONE	0.192867	45956	319	317	4	SERPINF1;GLB1;RBFOX2;COL1A1	0.179631
GOBP_MICROTUBULE_BASED_PROCESS	0.197048	45956	792	317	8	UBB;IFT27;AP3M2;DCLK2;CELSR2;SMC3;CLIP3;PLTP	0.183686
GOBP_RNA_LOCALIZATION	0.19767	45956	214	317	3	ARC;IGF2BP1;IGF2BP3	0.184428
GOBP_POSITIVE_REGULATION_OF_CATABOLIC_PROCESS	0.197692	45956	436	317	5	POLR2G;TRIB2;RNF144B;SH3D19;TNFSF12	0.184609
GOBP_VESICLE_LOCALIZATION	0.199171	45956	215	317	3	SYT11;CDH2;AP3M2	0.186154
GOBP_HUMORAL_IMMUNE_RESPONSE	0.200847	45956	216	317	3	SPINK5;CCL2;OCIAD2	0.187884
GOBP_DEFENSE_RESPONSE_TO_BACTERIUM	0.204204	45956	218	317	3	SYT11;SPINK5;OCIAD2	0.191357
GOBP_REGULATION_OF_LEUKOCYTE_PROLIFERATION	0.204204	45956	218	317	3	IL12RB1;TNFRSF4;H2-DMB1	0.191357
GOBP_CELLULAR_PROCESS_INVOLVED_IN_REPRODUCTION_IN_MULTICELLULAR_ORGANISM	0.204735	45956	328	317	4	UBB;HSPA2;JAM3;DNMT3L	0.192023
GOBP_REGULATION_OF_CYTOSOLIC_CALCIUM_ION_CONCENTRATION	0.206041	45956	329	317	4	CACNB3;CACNA2D1;GATA2;GNA15	0.193416
GOBP_CELLULAR_RESPONSE_TO_OXYGEN_LEVELS	0.209248	45956	221	317	3	UBB;PTGIS;CACNB3	0.196598
GOBP_CELL_DIVISION	0.209921	45956	565	317	6	CCNT1;TTC28;VEGFC;SMC3;SFN;CENPV	0.197402
GOBP_RESPONSE_TO_METAL_ION	0.211459	45956	333	317	4	SERPINF1;TNNC1;SYT11;B2M	0.19902
GOBP_ORGANELLE_ASSEMBLY	0.211459	45956	810	317	8	TMEM138;FAM161A;IFT27;RAB34;CELSR2;KCTD17;SMC3;EHD3	0.199193
GOBP_RESPONSE_TO_EXTRACELLULAR_STIMULUS	0.215804	45956	452	317	5	VDR;SNAI2;CACNB3;COL1A1;GATA4	0.203609
GOBP_NEGATIVE_REGULATION_OF_GROWTH	0.215804	45956	225	317	3	PRDM11;EPHA7;DRAXIN	0.203638
GOBP_INORGANIC_ION_TRANSMEMBRANE_TRANSPORT	0.216507	45956	816	317	8	CACNB3;CACNA2D1;SLC12A5;KCNH2;CACNB1;EHD3;TTYH2;HSPA2	0.204479
GOBP_ENDOSOMAL_TRANSPORT	0.219178	45956	227	317	3	EHD3;DCLK1;UBB	0.20718
GOBP_RNA_SPLICING_VIA_TRANSESTERIFICATION_REACTIONS	0.219345	45956	339	317	4	POLR2G;ELAVL2;RBFOX2;RNF113A2	0.207518
GOBP_MUSCLE_CELL_DIFFERENTIATION	0.223299	45956	342	317	4	WNT10B;CDH2;CAMK1;GATA4	0.211806
GOBP_INTRACELLULAR_TRANSPORT	0.223299	45956	1590	317	14	RPLP1;UBB;ANGPT1;CACNB3;IFT27;JUP;EGR2;AP3M2;DCLK1;CAMK1;EHD3;TRAM1L1;SFN;TNNC1	0.211735
GOBP_REGULATION_OF_SUPRAMOLECULAR_FIBER_ORGANIZATION	0.223299	45956	342	317	4	CXCL12;CLIP3;EMILIN1;AEBP1	0.211806
GOBP_NEGATIVE_REGULATION_OF_CELL_CYCLE	0.223691	45956	579	317	6	CCL2;IRF6;MAP2K6;WNT10B;SFN;MIIP	0.212361
GOBP_ORGANELLE_FISSION	0.225829	45956	461	317	5	UBB;DNMT3L;PLCB1;SMC3;HSPA2	0.214575
GOBP_CHROMOSOME_ORGANIZATION	0.229556	45956	1084	317	10	UBB;PARP10;POLE4;SOX15;SMARCD1;HR;GATA2;SMC3;HSPA2;CENPV	0.218303
GOBP_REGULATION_OF_ANATOMICAL_STRUCTURE_SIZE	0.238467	45956	471	317	5	DRAXIN;RAP1GAP2;EPHA7;SLC12A5;CXCL12	0.226972
REACTOME_CLASS_I_MHC_MEDIATED_ANTIGEN_PROCESSING_PRESENTATION	0.239062	45956	353	317	4	B2M;RNF144B;SOCS3;UBB	0.227734
REACTOME_SLC_MEDIATED_TRANSMEMBRANE_TRANSPORT	0.239879	45956	239	317	3	SLC12A5;SLC38A4;SLC28A3	0.228708
GOBP_FATTY_ACID_METABOLIC_PROCESS	0.250986	45956	361	317	4	PTGIS;ALOX12;ACSS2;ECHDC2	0.239503
GOBP_PEPTIDYL_LYSINE_MODIFICATION	0.253875	45956	363	317	4	EGR2;LOXL3;GATA2;RNF113A2	0.242467
GOBP_NEGATIVE_REGULATION_OF_CELL_CYCLE_PHASE_TRANSITION	0.254514	45956	247	317	3	CCL2;SFN;MIIP	0.243286
REACTOME_CELL_CYCLE	0.257958	45956	610	317	6	UBB;POLR2G;POLE4;SMC3;SFN;HSPA2	0.246788
GOBP_MRNA_PROCESSING	0.258196	45956	487	317	5	POLR2G;CCNT1;RBFOX2;ELAVL2;RNF113A2	0.247227
GOBP_DNA_METABOLIC_PROCESS	0.258455	45956	863	317	8	UBB;POLR2G;POLE4;IFFO1;DNMT3L;SMC3;PARP10;RNF113A2	0.247686
REACTOME_METABOLISM_OF_RNA	0.259672	45956	612	317	6	RPLP1;POLR2G;UBB;IGF2BP1;ELAVL2;IGF2BP3	0.249064
GOBP_ADAPTIVE_IMMUNE_RESPONSE_BASED_ON_SOMATIC_RECOMBINATION_OF_IMMUNE_RECEPTORS_BUILT_FROM_IMMUNOGLOBULIN_SUPERFAMILY_DOMAINS	0.261082	45956	251	317	3	B2M;IL12RB1;LOXL3	0.250631
GOBP_AMIDE_BIOSYNTHETIC_PROCESS	0.261949	45956	740	317	7	RPLP1;POLR2G;IGF2BP1;ABCA8B;ACSS2;CERS4;IGF2BP3	0.251677
GOBP_REGULATION_OF_RESPONSE_TO_BIOTIC_STIMULUS	0.269254	45956	374	317	4	SYT11;IL12RB1;SOCS3;SPINK5	0.258915
GOBP_CELLULAR_AMIDE_METABOLIC_PROCESS	0.273781	45956	1009	317	9	RPLP1;POLR2G;GLA;IGF2BP1;ABCA8B;ALDH1L1;ACSS2;CERS4;IGF2BP3	0.263715
GOBP_STRIATED_MUSCLE_CELL_DIFFERENTIATION	0.273781	45956	258	317	3	WNT10B;CDH2;GATA4	0.263561
GOBP_DNA_CONFORMATION_CHANGE	0.275312	45956	259	317	3	UBB;PARP10;CENPV	0.265415
GOBP_PEPTIDE_SECRETION	0.277736	45956	380	317	4	TIAM1;RCN3;VSNL1;VEGFC	0.267979
GOBP_I_KAPPAB_KINASE_NF_KAPPAB_SIGNALING	0.286399	45956	265	317	3	UBB;S100A4;ANGPT1	0.276571
GOBP_REGULATION_OF_LIPID_METABOLIC_PROCESS	0.28828	45956	387	317	4	THRA;RGL1;SNAI2;DGKQ	0.278624
GOBP_PROTEIN_CONTAINING_COMPLEX_LOCALIZATION	0.28977	45956	267	317	3	IFT27;ARC;EXOC3L4	0.280301
GOBP_MITOCHONDRION_ORGANIZATION	0.291673	45956	514	317	5	PDE2A;CAMK2A;NDUFB9;SMIM20;SFN	0.282379
GOBP_PROTEIN_TARGETING	0.295441	45956	392	317	4	RPLP1;TRAM1L1;UBB;CACNB3	0.286269
REACTOME_VESICLE_MEDIATED_TRANSPORT	0.300026	45956	648	317	6	UBB;COL1A2;COL1A1;SH3D19;SYT11;SFN	0.290956
GOBP_RESPONSE_TO_INSULIN	0.300238	45956	273	317	3	GRB10;EGR2;SOCS3	0.291515
GOBP_DETECTION_OF_STIMULUS	0.300238	45956	521	317	5	UBB;JUP;CACNB3;CDH2;CXCL12	0.291653
GOBP_LEUKOCYTE_PROLIFERATION	0.30177	45956	274	317	3	IL12RB1;TNFRSF4;H2-DMB1	0.293388
GOBP_PROTEIN_MODIFICATION_BY_SMALL_PROTEIN_CONJUGATION_OR_REMOVAL	0.306977	45956	1047	317	9	UBB;UBXN1;ANGPT1;EGR2;RNF144B;SOCS3;FOXF2;PARP10;RNF113A2	0.2987
GOBP_AGING	0.310889	45956	279	317	3	SERPINF1;ALOX12;B2M	0.302761
GOBP_NEGATIVE_REGULATION_OF_CYTOKINE_PRODUCTION	0.318332	45956	283	317	3	SYT11;TRIB2;ANGPT1	0.31027
GOBP_ACTIN_FILAMENT_ORGANIZATION	0.321904	45956	410	317	4	RND1;CXCL12;GAS7;SAMD14	0.314014
GOBP_ESTABLISHMENT_OF_ORGANELLE_LOCALIZATION	0.323222	45956	411	317	4	SYT11;UBB;AP3M2;GATA2	0.315564
GOBP_CHROMATIN_ORGANIZATION	0.325906	45956	671	317	6	SOX15;SMARCD1;HR;GATA2;PARP10;CENPV	0.318451
GOBP_RESPONSE_TO_OXIDATIVE_STRESS	0.329026	45956	415	317	4	ZFP580;COL1A1;ALDH3B1;GATA4	0.321769
REACTOME_ASPARAGINE_N_LINKED_GLYCOSYLATION	0.330166	45956	290	317	3	UBB;UBXN1;GLB1	0.323422
GOBP_RHYTHMIC_PROCESS	0.330166	45956	290	317	3	SERPINF1;MAP2K6;EGR2	0.323422
REACTOME_CLASS_A_1_RHODOPSIN_LIKE_RECEPTORS	0.333447	45956	292	317	3	CCL2;CXCL12;CCL7	0.327181
GOBP_SECOND_MESSENGER_MEDIATED_SIGNALING	0.333447	45956	292	317	3	SAMD14;PDE2A;DGKQ	0.327181
GOBP_REGULATION_OF_PEPTIDE_SECRETION	0.338911	45956	295	317	3	TIAM1;VSNL1;VEGFC	0.332819
GOBP_RNA_SPLICING	0.343204	45956	425	317	4	POLR2G;ELAVL2;RBFOX2;RNF113A2	0.337315
REACTOME_ANTIGEN_PROCESSING_UBIQUITINATION_PROTEASOME_DEGRADATION	0.347896	45956	300	317	3	UBB;RNF144B;SOCS3	0.342211
GOBP_RESPONSE_TO_VIRUS	0.349225	45956	301	317	3	CXCL12;IL12RB1;DCLK1	0.344089
GOBP_NEGATIVE_REGULATION_OF_MITOTIC_CELL_CYCLE	0.349225	45956	301	317	3	CCL2;SFN;MIIP	0.344089
REACTOME_INTRACELLULAR_SIGNALING_BY_SECOND_MESSENGERS	0.352742	45956	303	317	3	UBB;SNAI2;CAMK2A	0.347842
GOBP_POSITIVE_REGULATION_OF_IMMUNE_RESPONSE	0.38036	45956	583	317	5	H2-DMB1;CACNB3;B2M;GATA2;IL12RB1	0.375388
GOBP_VESICLE_ORGANIZATION	0.389989	45956	323	317	3	SYT11;RAB34;ZEB2	0.385209
GOBP_CELLULAR_RESPONSE_TO_CHEMICAL_STRESS	0.391545	45956	324	317	3	ZFP580;ALDH3B1;GATA4	0.387067
GOBP_NEGATIVE_REGULATION_OF_CELL_CYCLE_PROCESS	0.400587	45956	329	317	3	CCL2;SFN;MIIP	0.396332
GOBP_GENERATION_OF_PRECURSOR_METABOLITES_AND_ENERGY	0.451543	45956	496	317	4	NDUFB9;ACSS2;ENO2;XDH	0.447116
GOBP_POSITIVE_REGULATION_OF_CELLULAR_COMPONENT_BIOGENESIS	0.464901	45956	505	317	4	SLITRK6;EMILIN1;WNT10B;KCTD17	0.460723
GOBP_CELLULAR_COMPONENT_DISASSEMBLY	0.509337	45956	535	317	4	DDR2;HSPA2;SNAI2;SMARCD1	0.505176
GOBP_POSTTRANSCRIPTIONAL_REGULATION_OF_GENE_EXPRESSION	0.510078	45956	681	317	5	UBB;POLR2G;IGF2BP1;GDNF;IGF2BP3	0.506327
GOBP_REGULATION_OF_CELLULAR_AMIDE_METABOLIC_PROCESS	0.557069	45956	419	317	3	POLR2G;IGF2BP1;IGF2BP3	0.553428
GOBP_ENDOMEMBRANE_SYSTEM_ORGANIZATION	0.589888	45956	440	317	3	SYT11;TRAM1L1;EHD3	0.586515
REACTOME_MEMBRANE_TRAFFICKING	0.603485	45956	604	317	4	SYT11;SFN;UBB;SH3D19	0.600527
GOBP_PEPTIDE_BIOSYNTHETIC_PROCESS	0.608194	45956	608	317	4	RPLP1;POLR2G;IGF2BP1;IGF2BP3	0.605709
REACTOME_CELL_CYCLE_MITOTIC	0.651332	45956	483	317	3	SMC3;UBB;POLE4	0.649204
GOBP_POSITIVE_REGULATION_OF_ORGANELLE_ORGANIZATION	0.738017	45956	553	317	3	PLCB1;SFN;KCTD17	0.736208
GOBP_MICROTUBULE_CYTOSKELETON_ORGANIZATION	0.739632	45956	555	317	3	SMC3;DCLK2;CLIP3	0.738423
GOBP_PEPTIDE_METABOLIC_PROCESS	0.762418	45956	750	317	4	RPLP1;POLR2G;IGF2BP1;IGF2BP3	0.761795
GOBP_RNA_PROCESSING	0.888266	45956	1122	317	5	POLR2G;CCNT1;RBFOX2;ELAVL2;RNF113A2	0.888266
