# Supplementary material for: ΔNp63 regulates a common landscape of enhancer associated genes in non-small cell lung cancer
Source: Nat Commun. 2022 Feb 1;13:614. doi: 10.1038/s41467-022-28202-1 (PMC8807845; doi:10.1038/s41467-022-28202-1)
Supplement: Supplementary file 5 — Supplementary Dataset 2 [file 41467_2022_28202_MOESM5_ESM.xlsx]

## Sheet: top 2000 candidates 0804
Lung Basal WT Enhancers								Lung Basal WT Enhancers top 2000 candidates								Lung Basal DNp63 Enhancers									Lung Basal DNp63 Cre Enhancers, top 2000 candidates
SuperEnhancerIndex	Chromosome	Start	Stop	SE Score; WT SE	Normalized SE Score; WT SE	GeneNames	Significant Genes in DNp63Cre.vs.WT.LungBasalCells-SJW	SuperEnhancerIndex	GuideTrack_5genes	Chromosome	Start	Stop	SE Score, WT, top 2000 candidates	Normalized SE Score, WT, top 2000 candidates	GeneNames	Significant Genes in DNp63Cre.vs.WT.LungBasalCells-SJW	SuperEnhancerIndex	SuperEnhancerIndex_minus_2000	Chromosome	Start	Stop	SE score	Normalized SE Score, DNp63 cre SE	GeneNames	Significant Genes in DNp63Cre.vs.WT.LungBasalCells-SJW	SuperEnhancerIndex	Guide_Track DNp63 cre	SuperEnhancerIndex_minus_2000	Chromosome	Start	Stop	SE score	Normalized SE Score, DNp63 cre SE, top 2000 candidates	GeneNames	Significant Genes in DNp63Cre.vs.WT.LungBasalCells-SJW
0	chr7	19300963	19345279	2412.4	1	Opa3;Vasp;Eml2;Cd3eap;Ercc2;Rtn2;Ercc1;Gpr4;Ppm1n;Mir343;Fosb;Klc3;Ppp1r13l;A930016O22Rik;Ckm;Mark4	Ppp1r13l	0	1	chr7	19300963	19345279	2412.4	1	Opa3;Vasp;Eml2;Cd3eap;Ercc2;Rtn2;Ercc1;Gpr4;Ppm1n;Mir343;Fosb;Klc3;Ppp1r13l;A930016O22Rik;Ckm;Mark4	Ppp1r13l	0	2000	chr2	77934282	77959980	2518.8	1	Cwc22		0		2000	chr2	77934282	77959980	2518.8	1	Cwc22
1	chr19	23126466	23150355	2124.2	0.880534	Klf9;Mir1192;Smc5		1		chr19	23126466	23150355	2124.2	0.880534	Klf9;Mir1192;Smc5		1	1999	chr9	75409233	75442251	1576	0.625695	Leo1;Bcl2l10;Tmod3;4933433G15Rik;Mapk6;Gnb5		1		1999	chr9	75409233	75442251	1576	0.625695	Leo1;Bcl2l10;Tmod3;4933433G15Rik;Mapk6;Gnb5
2	chr11	98741955	98796376	1925.1	0.798002	Gm12359;Psmd3;Med24;Csf3;Nr1d1;Casc3;Thra;Msl1;Gsdma2;Gsdma;Rapgefl1;Wipf2	Thra	2		chr11	98741955	98796376	1925.1	0.798002	Gm12359;Psmd3;Med24;Csf3;Nr1d1;Casc3;Thra;Msl1;Gsdma2;Gsdma;Rapgefl1;Wipf2	Thra	2	1998	chr7	19300840	19345318	1403.4	0.55717	Opa3;Vasp;Eml2;Cd3eap;Ercc2;Rtn2;Ercc1;Gpr4;Ppm1n;Mir343;Fosb;Klc3;Ppp1r13l;A930016O22Rik;Ckm;Mark4	Ppp1r13l	2	0.55717	1998	chr7	19300840	19345318	1403.4	0.55717	Opa3;Vasp;Eml2;Cd3eap;Ercc2;Rtn2;Ercc1;Gpr4;Ppm1n;Mir343;Fosb;Klc3;Ppp1r13l;A930016O22Rik;Ckm;Mark4	Ppp1r13l
3	chr8	83593759	83639838	1538.8	0.637871	Pkn1;Ptger1;Tecr;Gipc1;Dnajb1;Ndufb7;Olfr370;Ddx39;Cd97		3		chr8	83593759	83639838	1538.8	0.637871	Pkn1;Ptger1;Tecr;Gipc1;Dnajb1;Ndufb7;Olfr370;Ddx39;Cd97		3	1997	chr7	66581116	66612986	1337.8	0.531126	Lins;Asb7		3		1997	chr7	66581116	66612986	1337.8	0.531126	Lins;Asb7
4	chr14	101788019	101806261	1432.6	0.593848	Lmo7;Uchl3		4		chr14	101788019	101806261	1432.6	0.593848	Lmo7;Uchl3		4	1996	chr11	98763500	98796278	1335.5	0.530213	Gm12359;Psmd3;Med24;Csf3;Nr1d1;Wipf2;Casc3;Thra;Msl1;Gsdma;Rapgefl1	Thra	4		1996	chr11	98763500	98796278	1335.5	0.530213	Gm12359;Psmd3;Med24;Csf3;Nr1d1;Wipf2;Casc3;Thra;Msl1;Gsdma;Rapgefl1	Thra
5	chr12	85472267	85498377	1358.3	0.563049	Fos;Tmed10		5		chr12	85472267	85498377	1358.3	0.563049	Fos;Tmed10		5	1995	chr19	23126570	23142274	1328.4	0.527394	Klf9;Mir1192;Smc5		5		1995	chr19	23126570	23142274	1328.4	0.527394	Klf9;Mir1192;Smc5
6	chr15	101233375	101267215	1315.2	0.545183	AU021063;A330009N23Rik;Grasp;6030408B16Rik;Acvrl1;9430023L20Rik;Nr4a1;Acvr1b;Krt80		6		chr15	101233375	101267215	1315.2	0.545183	AU021063;A330009N23Rik;Grasp;6030408B16Rik;Acvrl1;9430023L20Rik;Nr4a1;Acvr1b;Krt80		6	1994	chr7	73578028	73619193	1264.7	0.502104	1810026B05Rik;Chd2;Gm4971		6		1994	chr7	73578028	73619193	1264.7	0.502104	1810026B05Rik;Chd2;Gm4971
7	chr17	31728934	31754200	1286.6	0.533328	Cbs;Cryaa;U2af1;Sik1		7		chr17	31728934	31754200	1286.6	0.533328	Cbs;Cryaa;U2af1;Sik1		7	1993	chr14	101787930	101806240	1228.5	0.487732	Lmo7;Uchl3		7		1993	chr14	101787930	101806240	1228.5	0.487732	Lmo7;Uchl3
8	chr7	127904037	127932409	1268.2	0.525701	Zfp668;Zfp646;Fus;Pycard;Kat8;Stx4a;Vkorc1;Bckdk;Prss53;Prss8;Stx1b;Trim72;Prss36		8		chr7	127904037	127932409	1268.2	0.525701	Zfp668;Zfp646;Fus;Pycard;Kat8;Stx4a;Vkorc1;Bckdk;Prss53;Prss8;Stx1b;Trim72;Prss36		8	1992	chr9	51251781	51286798	1192.9	0.473599	1810046K07Rik;Pou2af1;Gm684		8		1992	chr9	51251781	51286798	1192.9	0.473599	1810046K07Rik;Pou2af1;Gm684
9	chr11	68852402	68872844	1243.5	0.515462	Myh10;Ndel1;Rnf222;Odf4;Gm15772;Rpl26;Arhgef15;Slc25a35;Rangrf		9		chr11	68852402	68872844	1243.5	0.515462	Myh10;Ndel1;Rnf222;Odf4;Gm15772;Rpl26;Arhgef15;Slc25a35;Rangrf		9	1991	chr11	78165695	78189656	1132.8	0.449738	Rab34;Snord4a;2610507B11Rik;Traf4;Eral1;Tlcd1;Mir144;Rpl23a;Mir451;Proca1;Supt6;Fam222b;Snord42b;Snord42a;Sdf2;Nek8	Rab34	9	0.449738	1991	chr11	78165695	78189656	1132.8	0.449738	Rab34;Snord4a;2610507B11Rik;Traf4;Eral1;Tlcd1;Mir144;Rpl23a;Mir451;Proca1;Supt6;Fam222b;Snord42b;Snord42a;Sdf2;Nek8	Rab34
10	chr15	101966463	101977439	1217.1	0.504518	Krt79;Krt18;Krt78;Krt4;Krt8;Krt76;Krt77;Eif4b	Krt4	10	0.504518	chr15	101966463	101977439	1217.1	0.504518	Krt79;Krt18;Krt78;Krt4;Krt8;Krt76;Krt77;Eif4b	Krt4	10	1990	chr15	101224241	101267181	1131.3	0.449142	AU021063;A330009N23Rik;Grasp;6030408B16Rik;Acvrl1;9430023L20Rik;Nr4a1;Acvr1b;Krt80		10		1990	chr15	101224241	101267181	1131.3	0.449142	AU021063;A330009N23Rik;Grasp;6030408B16Rik;Acvrl1;9430023L20Rik;Nr4a1;Acvr1b;Krt80
11	chr2	131423049	131447825	1206.9	0.50029	Smox;Rnf24;Mir3098;Adra1d		11		chr2	131423049	131447825	1206.9	0.50029	Smox;Rnf24;Mir3098;Adra1d		11	1989	chr19	53404955	53434687	1106.3	0.439217	Mxi1;Smndc1;5830416P10Rik;Dusp5		11		1989	chr19	53404955	53434687	1106.3	0.439217	Mxi1;Smndc1;5830416P10Rik;Dusp5
12	chr11	78165626	78189482	1193	0.494528	Rab34;Snord4a;2610507B11Rik;Traf4;Eral1;Tlcd1;Mir144;Rpl23a;Mir451;Proca1;Supt6;Fam222b;Snord42b;Snord42a;Sdf2;Nek8	Rab34	12	0.494528	chr11	78165626	78189482	1193	0.494528	Rab34;Snord4a;2610507B11Rik;Traf4;Eral1;Tlcd1;Mir144;Rpl23a;Mir451;Proca1;Supt6;Fam222b;Snord42b;Snord42a;Sdf2;Nek8	Rab34	12	1988	chr15	102016308	102052644	1093.5	0.434135	Krt79;Tenc1;Krt18;Krt78;Eif4b;Krt4;Krt8;Spryd3;Igfbp6;Soat2	Krt4	12	0.434135	1988	chr15	102016308	102052644	1093.5	0.434135	Krt79;Tenc1;Krt18;Krt78;Eif4b;Krt4;Krt8;Spryd3;Igfbp6;Soat2	Krt4
13	chr9	51270414	51286186	1172.5	0.486031	1810046K07Rik;Pou2af1;Gm684		13		chr9	51270414	51286186	1172.5	0.486031	1810046K07Rik;Pou2af1;Gm684		13	1987	chr2	77974995	77976584	1083.4	0.430125	Cwc22		13		1987	chr2	77974995	77976584	1083.4	0.430125	Cwc22
14	chr11	69409884	69418789	1152.8	0.477864	Kcnab3;Chd3;Tmem88;Dnah2;Kdm6b;Lsmd1;A030009H04Rik;Cntrob;Cyb5d1;Trappc1		14		chr11	69409884	69418789	1152.8	0.477864	Kcnab3;Chd3;Tmem88;Dnah2;Kdm6b;Lsmd1;A030009H04Rik;Cntrob;Cyb5d1;Trappc1		14	1986	chr5	118404749	118478955	1042.9	0.414046	Med13l		14		1986	chr5	118404749	118478955	1042.9	0.414046	Med13l
15	chr1	182506458	182543314	1133.4	0.469823	Capn8;Capn2;Trp53bp2		15		chr1	182506458	182543314	1133.4	0.469823	Capn8;Capn2;Trp53bp2		15	1985	chr2	84504507	84550722	1042.9	0.414046	Ctnnd1;Calcrl;Tfpi;Gm13710		15		1985	chr2	84504507	84550722	1042.9	0.414046	Ctnnd1;Calcrl;Tfpi;Gm13710
16	chr19	9946133	9992810	1097.7	0.455024	Rab3il1;Incenp;Fads3;Fth1;Best1;Fads2	Fth1	16		chr19	9946133	9992810	1097.7	0.455024	Rab3il1;Incenp;Fads3;Fth1;Best1;Fads2	Fth1	16	1984	chr2	168058500	168080326	1042.6	0.413927	Ptpn1;E130018N17Rik;Pard6b;Fam65c		16		1984	chr2	168058500	168080326	1042.6	0.413927	Ptpn1;E130018N17Rik;Pard6b;Fam65c
17	chr2	28517512	28525834	1089.8	0.451749	Mrps2;Cel;1700007K13Rik;Ralgds;Gbgt1;Gfi1b;Gtf3c5;Ppp1r26		17		chr2	28517512	28525834	1089.8	0.451749	Mrps2;Cel;1700007K13Rik;Ralgds;Gbgt1;Gfi1b;Gtf3c5;Ppp1r26		17	1983	chr11	53299778	53352278	983.2	0.390345	Hspa4;Zcchc10;Aff4;Uqcrq;Leap2;Gdf9		17		1983	chr11	53299778	53352278	983.2	0.390345	Hspa4;Zcchc10;Aff4;Uqcrq;Leap2;Gdf9
18	chr9	120570994	120602601	1087.2	0.450672	Rpl14;Eif1b;Myrip;Entpd3;5830454E08Rik		18		chr9	120570994	120602601	1087.2	0.450672	Rpl14;Eif1b;Myrip;Entpd3;5830454E08Rik		18	1982	chr5	31613904	31648063	949.8	0.377084	Bre;Supt7l;Rbks;Mrpl33;Slc4a1ap;AI839979		18		1982	chr5	31613904	31648063	949.8	0.377084	Bre;Supt7l;Rbks;Mrpl33;Slc4a1ap;AI839979
19	chr19	53404735	53421954	1051.8	0.435997	Mxi1;Smndc1;5830416P10Rik		19		chr19	53404735	53421954	1051.8	0.435997	Mxi1;Smndc1;5830416P10Rik		19	1981	chr2	167777566	167798902	942.9	0.374345	Cebpb;A530013C23Rik		19		1981	chr2	167777566	167798902	942.9	0.374345	Cebpb;A530013C23Rik
20	chr1	75210798	75248991	1047.9	0.434381	Dnpep;Slc23a3;Zfand2b;Ankzf1;Dnajb2;A630095N17Rik;Tuba4a;Stk16;Glb1l;Fam134a;Cnppd1;Ptprn;Resp18;Abcb6;Atg9a		20		chr1	75210798	75248991	1047.9	0.434381	Dnpep;Slc23a3;Zfand2b;Ankzf1;Dnajb2;A630095N17Rik;Tuba4a;Stk16;Glb1l;Fam134a;Cnppd1;Ptprn;Resp18;Abcb6;Atg9a		20	1980	chr11	97302638	97322654	925.6	0.367477	Gpr179;Mrpl45;Socs7;Npepps		20		1980	chr11	97302638	97322654	925.6	0.367477	Gpr179;Mrpl45;Socs7;Npepps
21	chr14	75819689	75845864	1034.8	0.42895	Tpt1;Gtf2f2;Slc25a30;Cog3;Snora31;Gm4285		21		chr14	75819689	75845864	1034.8	0.42895	Tpt1;Gtf2f2;Slc25a30;Cog3;Snora31;Gm4285		21	1979	chr3	96057656	96105125	914.9	0.363229	Mir1946b;Plekho1;Vps45;Otud7b;Gm9054;Mtmr11;Sf3b4;Sv2a;Bola1		21		1979	chr3	96057656	96105125	914.9	0.363229	Mir1946b;Plekho1;Vps45;Otud7b;Gm9054;Mtmr11;Sf3b4;Sv2a;Bola1
22	chr8	126594759	126615320	1033.8	0.428536	Irf2bp2		22		chr8	126594759	126615320	1033.8	0.428536	Irf2bp2		22	1978	chr2	72285928	72309149	914.6	0.363109	B230120H23Rik;Rapgef4		22		1978	chr2	72285928	72309149	914.6	0.363109	B230120H23Rik;Rapgef4
23	chr10	67086644	67107001	1025.4	0.425054	Jmjd1c;Reep3		23		chr10	67086644	67107001	1025.4	0.425054	Jmjd1c;Reep3		23	1977	chr15	101369884	101381706	913.9	0.362832	Mir1941;Krt7;1700011A15Rik;6030408B16Rik;Krt85;9430023L20Rik;Nr4a1;Krt80;Krt81;Krt83;Krt86		23		1977	chr15	101369884	101381706	913.9	0.362832	Mir1941;Krt7;1700011A15Rik;6030408B16Rik;Krt85;9430023L20Rik;Nr4a1;Krt80;Krt81;Krt83;Krt86
24	chr17	70748226	70754515	1019.7	0.422691	Tgif1;Dlgap1		24		chr17	70748226	70754515	1019.7	0.422691	Tgif1;Dlgap1		24	1976	chr10	80741416	80764233	907.7	0.36037	Oaz1-ps;Mob3a;Mknk2;Izumo4;Amh;Sf3a2;Oaz1;Ap3d1;Dot1l;Plekhj1;Jsrp1;Btbd2;Mir1982;Lingo3;Lsm7;Sppl2b		24		1976	chr10	80741416	80764233	907.7	0.36037	Oaz1-ps;Mob3a;Mknk2;Izumo4;Amh;Sf3a2;Oaz1;Ap3d1;Dot1l;Plekhj1;Jsrp1;Btbd2;Mir1982;Lingo3;Lsm7;Sppl2b
25	chr2	72285857	72309139	1019.5	0.422608	B230120H23Rik;Rapgef4		25		chr2	72285857	72309139	1019.5	0.422608	B230120H23Rik;Rapgef4		25	1975	chr17	35812435	35822586	903.4	0.358663	Tubb5;Flot1;Atat1;Nrm;Ppp1r18;Mrps18b;Dhx16;Ppp1r10;Mir1894;Ier3;4833427F10Rik;2310061I04Rik;Mdc1		25		1975	chr17	35812435	35822586	903.4	0.358663	Tubb5;Flot1;Atat1;Nrm;Ppp1r18;Mrps18b;Dhx16;Ppp1r10;Mir1894;Ier3;4833427F10Rik;2310061I04Rik;Mdc1
26	chr19	53449891	53461136	989.2	0.410048	Mxi1;Dusp5;Smndc1;5830416P10Rik		26		chr19	53449891	53461136	989.2	0.410048	Mxi1;Dusp5;Smndc1;5830416P10Rik		26	1974	chr6	72344734	72390733	901.9	0.358067	Vamp8;Tmem150a;Rnf181;Vamp5;Mat2a;Sftpb;Ggcx;0610030E20Rik;Usp39;4930414L22Rik		26		1974	chr6	72344734	72390733	901.9	0.358067	Vamp8;Tmem150a;Rnf181;Vamp5;Mat2a;Sftpb;Ggcx;0610030E20Rik;Usp39;4930414L22Rik
27	chr17	26548710	26562172	989	0.409965	Dusp1;Ergic1		27		chr17	26548710	26562172	989	0.409965	Dusp1;Ergic1		27	1973	chr14	75819594	75845829	884.4	0.35112	Tpt1;Gtf2f2;Slc25a30;Cog3;Snora31;Gm4285		27		1973	chr14	75819594	75845829	884.4	0.35112	Tpt1;Gtf2f2;Slc25a30;Cog3;Snora31;Gm4285
28	chr10	18318731	18329876	968.3	0.401385	Ccdc28a;Nhsl1		28		chr10	18318731	18329876	968.3	0.401385	Ccdc28a;Nhsl1		28	1972	chr7	127903998	127932484	875.4	0.347546	Zfp668;Zfp646;Fus;Pycard;Kat8;Stx4a;Vkorc1;Bckdk;Prss53;Prss8;Stx1b;Trim72;Prss36		28		1972	chr7	127903998	127932484	875.4	0.347546	Zfp668;Zfp646;Fus;Pycard;Kat8;Stx4a;Vkorc1;Bckdk;Prss53;Prss8;Stx1b;Trim72;Prss36
29	chr17	36920487	36959056	947.1	0.392597	Trim15;Mog;Trim10;1700031A10Rik;Rnf39;2410137M14Rik;Zfp57;Znrd1as;Znrd1;Ppp1r11;Trim40;H2-M5;Trim31;Trim26;Gabbr1		29		chr17	36920487	36959056	947.1	0.392597	Trim15;Mog;Trim10;1700031A10Rik;Rnf39;2410137M14Rik;Zfp57;Znrd1as;Znrd1;Ppp1r11;Trim40;H2-M5;Trim31;Trim26;Gabbr1		29	1971	chr5	103360448	103377539	873.1	0.346633	Ptpn13;4930429D17Rik		29		1971	chr5	103360448	103377539	873.1	0.346633	Ptpn13;4930429D17Rik
30	chr19	8920396	8966897	945.5	0.391933	Ahnak;Ints5;Hnrnpul2;Mir5136;AI462493;Eef1g;5730408K05Rik;Mta2;Tut1;Rom1;Bscl2;Eml3;Gng3;1810009A15Rik;B3gat3;Ganab;Ubxn1;Lrrn4cl	Ubxn1	30		chr19	8920396	8966897	945.5	0.391933	Ahnak;Ints5;Hnrnpul2;Mir5136;AI462493;Eef1g;5730408K05Rik;Mta2;Tut1;Rom1;Bscl2;Eml3;Gng3;1810009A15Rik;B3gat3;Ganab;Ubxn1;Lrrn4cl	Ubxn1	30	1970	chr8	83593851	83627496	856.7	0.340122	Pkn1;Ptger1;Tecr;Gipc1;Dnajb1;Ndufb7;Olfr370;Ddx39;Cd97		30		1970	chr8	83593851	83627496	856.7	0.340122	Pkn1;Ptger1;Tecr;Gipc1;Dnajb1;Ndufb7;Olfr370;Ddx39;Cd97
31	chr14	7953317	7963158	944.9	0.391685	Dnase1l3;Flnb;Abhd6		31		chr14	7953317	7963158	944.9	0.391685	Dnase1l3;Flnb;Abhd6		31	1969	chr4	136433607	136470750	855	0.339447	Hnrnpr;Luzp1;Htr1d;Kdm1a		31		1969	chr4	136433607	136470750	855	0.339447	Hnrnpr;Luzp1;Htr1d;Kdm1a
32	chr3	90574780	90586829	939.2	0.389322	S100a14;S100a7a;S100a2;S100a5;Snapin;S100a8;S100a16;S100a13;S100a3;S100a6;S100a4;S100a1;Ilf2;Chtop	S100a4	32		chr3	90574780	90586829	939.2	0.389322	S100a14;S100a7a;S100a2;S100a5;Snapin;S100a8;S100a16;S100a13;S100a3;S100a6;S100a4;S100a1;Ilf2;Chtop	S100a4	32	1968	chr4	133605127	133632648	845.6	0.335715	Gpatch3;Pigv;Sfn;Nudc;Gpn2;1810019J16Rik;Nr0b2;Arid1a;Zdhhc18	Sfn	32		1968	chr4	133605127	133632648	845.6	0.335715	Gpatch3;Pigv;Sfn;Nudc;Gpn2;1810019J16Rik;Nr0b2;Arid1a;Zdhhc18	Sfn
33	chr8	36146404	36187617	937.8	0.388742	Lonrf1;D8Ertd82e		33		chr8	36146404	36187617	937.8	0.388742	Lonrf1;D8Ertd82e		33	1967	chr17	34120532	34134453	845	0.335477	Ring1;H2-DMa;Rxrb;Brd2;Psmb9;Slc39a7;Mir219-1;BC051537;Psmb8;H2-DMb2;Tap1;H2-DMb1;Tap2;H2-Oa;Col11a2;H2-Ke6	H2-DMb1	33		1967	chr17	34120532	34134453	845	0.335477	Ring1;H2-DMa;Rxrb;Brd2;Psmb9;Slc39a7;Mir219-1;BC051537;Psmb8;H2-DMb2;Tap1;H2-DMb1;Tap2;H2-Oa;Col11a2;H2-Ke6	H2-DMb1
34	chr7	73588854	73619080	936.7	0.388286	Gm4971;1810026B05Rik;Chd2		34		chr7	73588854	73619080	936.7	0.388286	Gm4971;1810026B05Rik;Chd2		34	1966	chr11	68839986	68872665	839.7	0.333373	Myh10;Ndel1;Rnf222;Odf4;Gm15772;Rpl26;Arhgef15;Slc25a35;Rangrf		34		1966	chr11	68839986	68872665	839.7	0.333373	Myh10;Ndel1;Rnf222;Odf4;Gm15772;Rpl26;Arhgef15;Slc25a35;Rangrf
35	chr3	96093780	96105066	929.7	0.385384	Mir1946b;Mtmr11;Plekho1;Sv2a;Sf3b4;Vps45;Bola1;Otud7b		35		chr3	96093780	96105066	929.7	0.385384	Mir1946b;Mtmr11;Plekho1;Sv2a;Sf3b4;Vps45;Bola1;Otud7b		35	1965	chr5	29687728	29710831	833	0.330713	Dnajb6;Ube3c;Gm5129		35		1965	chr5	29687728	29710831	833	0.330713	Dnajb6;Ube3c;Gm5129
36	chr15	79347487	79369182	928.8	0.385011	Tmem184b;Pla2g6;Slc16a8;Pick1;Mir1943;Baiap2l2;Csnk1e;Maff		36		chr15	79347487	79369182	928.8	0.385011	Tmem184b;Pla2g6;Slc16a8;Pick1;Mir1943;Baiap2l2;Csnk1e;Maff		36	1964	chr9	120571064	120602638	816.6	0.324202	Rpl14;Eif1b;Myrip;Entpd3;5830454E08Rik		36		1964	chr9	120571064	120602638	816.6	0.324202	Rpl14;Eif1b;Myrip;Entpd3;5830454E08Rik
37	chr19	4396279	4439814	924.8	0.383353	A930001C03Rik;Syt12;Rhod;2010003K11Rik;Adrbk1;Kdm2a;Pcx		37		chr19	4396279	4439814	924.8	0.383353	A930001C03Rik;Syt12;Rhod;2010003K11Rik;Adrbk1;Kdm2a;Pcx		37	1963	chr8	24405101	24439042	807.6	0.320629	1810011O10Rik;Mir1957;Ido2		37		1963	chr8	24405101	24439042	807.6	0.320629	1810011O10Rik;Mir1957;Ido2
38	chr17	33909314	33940669	904.1	0.374772	Ndufa7;AA388235;BC033916;Daxx;Kifc1;Kank3;Zbtb22;H2-K2;Cd320;B3galt4;BC051226;Vps52;Wdr46;Rps28;H2-Ke2;Rps18;Rgl2;Tapbp;H2-K1;Ring1;Slc39a7;Mir219-1;H2-Ke6;Rxrb;Col11a2		38		chr17	33909314	33940669	904.1	0.374772	Ndufa7;AA388235;BC033916;Daxx;Kifc1;Kank3;Zbtb22;H2-K2;Cd320;B3galt4;BC051226;Vps52;Wdr46;Rps28;H2-Ke2;Rps18;Rgl2;Tapbp;H2-K1;Ring1;Slc39a7;Mir219-1;H2-Ke6;Rxrb;Col11a2		38	1962	chr8	126594778	126615103	805.7	0.319875	Irf2bp2		38		1962	chr8	126594778	126615103	805.7	0.319875	Irf2bp2
39	chr6	113030678	113054516	902.6	0.37415	Thumpd3;Srgap3;Gt(ROSA)26Sor;Setd5		39		chr6	113030678	113054516	902.6	0.37415	Thumpd3;Srgap3;Gt(ROSA)26Sor;Setd5		39	1961	chr19	8712480	8742286	792	0.314435	Slc22a6;Wdr74;Ttc9c;Nxf1;Slc3a2;Hnrnpul2;Stx5a;Gm2518;Chrm1;Zbtb3;1700092M07Rik;Snord22;Tmem179b;Taf6l;Tmem223;Snhg1;Polr2g;9830166K06Rik;Bscl2;Gng3	Polr2g	39		1961	chr19	8712480	8742286	792	0.314435	Slc22a6;Wdr74;Ttc9c;Nxf1;Slc3a2;Hnrnpul2;Stx5a;Gm2518;Chrm1;Zbtb3;1700092M07Rik;Snord22;Tmem179b;Taf6l;Tmem223;Snhg1;Polr2g;9830166K06Rik;Bscl2;Gng3	Polr2g
40	chr5	103366321	103377485	900	0.373072	Ptpn13;4930429D17Rik		40		chr5	103366321	103377485	900	0.373072	Ptpn13;4930429D17Rik		40	1960	chr1	86434032	86448563	791.9	0.314396	Nmur1;Ncl;Snord82;Ptma;C130036L24Rik;1700019O17Rik;Snora75;Pde6d		40		1960	chr1	86434032	86448563	791.9	0.314396	Nmur1;Ncl;Snord82;Ptma;C130036L24Rik;1700019O17Rik;Snora75;Pde6d
41	chr5	31610423	31630821	889.4	0.368678	Bre;Supt7l;Rbks;Gpn1;Mrpl33;Slc4a1ap;AI839979		41		chr5	31610423	31630821	889.4	0.368678	Bre;Supt7l;Rbks;Gpn1;Mrpl33;Slc4a1ap;AI839979		41	1959	chr6	135323003	135363570	790.5	0.31384	Gsg1;Pbp2;8430419L09Rik;Emp1		41		1959	chr6	135323003	135363570	790.5	0.31384	Gsg1;Pbp2;8430419L09Rik;Emp1
42	chr19	24156448	24174748	888.3	0.368223	Tjp2;Fxn		42		chr19	24156448	24174748	888.3	0.368223	Tjp2;Fxn		42	1958	chr6	113025136	113053340	788.4	0.313006	Thumpd3;Srgap3;Gt(ROSA)26Sor;Setd5		42		1958	chr6	113025136	113053340	788.4	0.313006	Thumpd3;Srgap3;Gt(ROSA)26Sor;Setd5
43	chr5	118449503	118477701	884.7	0.36673	Med13l		43		chr5	118449503	118477701	884.7	0.36673	Med13l		43	1957	chr4	125115896	125127901	787.8	0.312768	Dnali1;Gnl2;Snip1;Meaf6;Zc3h12a		43		1957	chr4	125115896	125127901	787.8	0.312768	Dnali1;Gnl2;Snip1;Meaf6;Zc3h12a
44	chr6	97293445	97312299	878.2	0.364036	Lmod3;Uba3;Arl6ip5;Frmd4b		44		chr6	97293445	97312299	878.2	0.364036	Lmod3;Uba3;Arl6ip5;Frmd4b		44	1956	chr15	80013504	80037715	784.8	0.311577	Rpl3;Pdgfb;Syngr1;Snord83b;Snord43;Cbx7;Tab1		44		1956	chr15	80013504	80037715	784.8	0.311577	Rpl3;Pdgfb;Syngr1;Snord83b;Snord43;Cbx7;Tab1
45	chr11	93987213	93996885	873.5	0.362088	Spag9;Nme1;Mbtd1;Nme2		45		chr11	93987213	93996885	873.5	0.362088	Spag9;Nme1;Mbtd1;Nme2		45	1955	chr11	93987387	93996792	783.1	0.310902	Spag9;Nme1;Mbtd1;Nme2		45		1955	chr11	93987387	93996792	783.1	0.310902	Spag9;Nme1;Mbtd1;Nme2
46	chr17	70990521	71002624	864.2	0.358232	Myl12a;Myl12b;Myom1		46		chr17	70990521	71002624	864.2	0.358232	Myl12a;Myl12b;Myom1		46	1954	chr15	79347132	79378512	771.4	0.306257	Tmem184b;Pla2g6;Slc16a8;Pick1;Mir1943;Baiap2l2;Csnk1e;Maff		46		1954	chr15	79347132	79378512	771.4	0.306257	Tmem184b;Pla2g6;Slc16a8;Pick1;Mir1943;Baiap2l2;Csnk1e;Maff
47	chr17	34120540	34122646	863.9	0.358108	Ring1;H2-DMa;Rxrb;Brd2;Psmb9;Slc39a7;Mir219-1;BC051537;Psmb8;H2-DMb2;Tap1;H2-DMb1;Tap2;H2-Oa;Col11a2;H2-Ke6	H2-DMb1	47		chr17	34120540	34122646	863.9	0.358108	Ring1;H2-DMa;Rxrb;Brd2;Psmb9;Slc39a7;Mir219-1;BC051537;Psmb8;H2-DMb2;Tap1;H2-DMb1;Tap2;H2-Oa;Col11a2;H2-Ke6	H2-DMb1	47	1953	chr2	164512558	164522557	769.1	0.305344	Sys1;Pigt;Wfdc8;Dbndd2;Sdc4;Spint3;Wfdc6a;Trp53tg5;Eppin;Wfdc2;Rbpjl;Wfdc6b		47		1953	chr2	164512558	164522557	769.1	0.305344	Sys1;Pigt;Wfdc8;Dbndd2;Sdc4;Spint3;Wfdc6a;Trp53tg5;Eppin;Wfdc2;Rbpjl;Wfdc6b
48	chr10	40300782	40350140	863.8	0.358067	Gtf3c6;Rpf2;Amd2;Cdk19;Amd1		48		chr10	40300782	40350140	863.8	0.358067	Gtf3c6;Rpf2;Amd2;Cdk19;Amd1		48	1952	chr15	83213015	83233803	761.5	0.302327	A4galt;Arfgap3;Rnu12;Cyb5r3;Serhl;Poldip3;Rrp7a	Cyb5r3	48		1952	chr15	83213015	83233803	761.5	0.302327	A4galt;Arfgap3;Rnu12;Cyb5r3;Serhl;Poldip3;Rrp7a	Cyb5r3
49	chr2	84504790	84550689	858	0.355662	Ctnnd1;Calcrl;Tfpi;Gm13710		49		chr2	84504790	84550689	858	0.355662	Ctnnd1;Calcrl;Tfpi;Gm13710		49	1951	chr11	59384804	59413132	752.5	0.298753	Jmjd4;Zkscan17;Snap47;Zfp867;Wnt3a;Wnt9a;Prss38;4933439C10Rik		49		1951	chr11	59384804	59413132	752.5	0.298753	Jmjd4;Zkscan17;Snap47;Zfp867;Wnt3a;Wnt9a;Prss38;4933439C10Rik
50	chr7	65767077	65803713	851.2	0.352844	Pcsk6;Tarsl2;Tm2d3;1810008I18Rik		50		chr7	65767077	65803713	851.2	0.352844	Pcsk6;Tarsl2;Tm2d3;1810008I18Rik		50	1950	chr4	141538826	141560100	743.6	0.29522	Tmem82;Fblim1;B330016D10Rik;Spen;AI507597;Zbtb17;Plekhm2;Slc25a34		50		1950	chr4	141538826	141560100	743.6	0.29522	Tmem82;Fblim1;B330016D10Rik;Spen;AI507597;Zbtb17;Plekhm2;Slc25a34
51	chr10	111506589	111528958	848.1	0.351559	4933440J02Rik;Nap1l1;Gm5176;Phlda1		51		chr10	111506589	111528958	848.1	0.351559	4933440J02Rik;Nap1l1;Gm5176;Phlda1		51	1949	chr8	36155603	36187578	737.7	0.292878	Lonrf1;D8Ertd82e		51		1949	chr8	36155603	36187578	737.7	0.292878	Lonrf1;D8Ertd82e
52	chr9	67011121	67024844	845.3	0.350398	Rps27l;Tpm1;Lactb;Rab8b		52		chr9	67011121	67024844	845.3	0.350398	Rps27l;Tpm1;Lactb;Rab8b		52	1948	chr19	4163011	4214874	731.2	0.290297	Tmem134;Aip;Ssh3;Clcf1;Carns1;Rad9a;Rps6kb2;Tbc1d10c;Cdk2ap2;Ptprcap;Cabp2;Gpr152;Coro1b;Pold4;Ppp1ca;Cabp4;Pitpnm1;Ankrd13d;Adrbk1	Ankrd13d	52		1948	chr19	4163011	4214874	731.2	0.290297	Tmem134;Aip;Ssh3;Clcf1;Carns1;Rad9a;Rps6kb2;Tbc1d10c;Cdk2ap2;Ptprcap;Cabp2;Gpr152;Coro1b;Pold4;Ppp1ca;Cabp4;Pitpnm1;Ankrd13d;Adrbk1	Ankrd13d
53	chr16	24392808	24404055	842.2	0.349113	Lpp;1110054M08Rik		53		chr16	24392808	24404055	842.2	0.349113	Lpp;1110054M08Rik		53	1947	chr5	90655561	90689846	730.6	0.290059	Rassf6;5830473C10Rik;Cxcl5;Ppbp;Pf4;Cxcl3		53		1947	chr5	90655561	90689846	730.6	0.290059	Rassf6;5830473C10Rik;Cxcl5;Ppbp;Pf4;Cxcl3
54	chr10	79908561	79927786	840	0.348201	BC005764;R3hdm4;E130317F20Rik;Kiss1r;Abca7;Wdr18;Arid3a;Elane;Ptbp1;Cnn2;Palm;Prtn3;Cfd;Med16;Bc1;Misp;Grin3b;Tmem259;Hmha1		54		chr10	79908561	79927786	840	0.348201	BC005764;R3hdm4;E130317F20Rik;Kiss1r;Abca7;Wdr18;Arid3a;Elane;Ptbp1;Cnn2;Palm;Prtn3;Cfd;Med16;Bc1;Misp;Grin3b;Tmem259;Hmha1		54	1946	chr2	129317340	129338442	723.7	0.287319	Ckap2l;Gm14047;Il1b;Gm14023;Il1a;A730036I17Rik		54		1946	chr2	129317340	129338442	723.7	0.287319	Ckap2l;Gm14047;Il1b;Gm14023;Il1a;A730036I17Rik
55	chr2	119156239	119175425	839.7	0.348077	Casc5;Gchfr;Dnajc17;Zfyve19;Rad51;Ppp1r14d;Spint1;Rmdn3;Gm14137;Rhov	Rhov	55		chr2	119156239	119175425	839.7	0.348077	Casc5;Gchfr;Dnajc17;Zfyve19;Rad51;Ppp1r14d;Spint1;Rmdn3;Gm14137;Rhov	Rhov	55	1945	chr17	70990513	71002607	722.4	0.286803	Myl12a;Myl12b;Myom1		55		1945	chr17	70990513	71002607	722.4	0.286803	Myl12a;Myl12b;Myom1
56	chr3	95262480	95294798	838.9	0.347745	Setdb1;Gabpb2;Cers2;Mllt11;Anxa9;Cdc42se1;Fam63a;Bnipl;Prune;Sema6c;Gm128;4930558C23Rik		56		chr3	95262480	95294798	838.9	0.347745	Setdb1;Gabpb2;Cers2;Mllt11;Anxa9;Cdc42se1;Fam63a;Bnipl;Prune;Sema6c;Gm128;4930558C23Rik		56	1944	chr1	75210713	75249000	719.4	0.285612	Dnpep;Slc23a3;Zfand2b;Ankzf1;Dnajb2;A630095N17Rik;Tuba4a;Stk16;Glb1l;Fam134a;Cnppd1;Ptprn;Resp18;Abcb6;Atg9a		56		1944	chr1	75210713	75249000	719.4	0.285612	Dnpep;Slc23a3;Zfand2b;Ankzf1;Dnajb2;A630095N17Rik;Tuba4a;Stk16;Glb1l;Fam134a;Cnppd1;Ptprn;Resp18;Abcb6;Atg9a
57	chr1	86434060	86442593	838.3	0.347496	Nmur1;Ncl;Snord82;Ptma;C130036L24Rik;1700019O17Rik;Snora75		57		chr1	86434060	86442593	838.3	0.347496	Nmur1;Ncl;Snord82;Ptma;C130036L24Rik;1700019O17Rik;Snora75		57	1943	chr7	63905392	63938843	718.9	0.285414	E030018B13Rik;Klf13		57		1943	chr7	63905392	63938843	718.9	0.285414	E030018B13Rik;Klf13
58	chr1	171470194	171504345	833.5	0.345507	Cd244;F11r;Alyref2;Pvrl4;Itln1;Usf1;Tstd1;Arhgap30;Ly9		58		chr1	171470194	171504345	833.5	0.345507	Cd244;F11r;Alyref2;Pvrl4;Itln1;Usf1;Tstd1;Arhgap30;Ly9		58	1942	chr1	135852569	135863103	715.1	0.283905	Lad1;Tnni1;Phlda3;Tnnt2;Pkp1;Igfn1		58		1942	chr1	135852569	135863103	715.1	0.283905	Lad1;Tnni1;Phlda3;Tnnt2;Pkp1;Igfn1
59	chr4	126096681	126110592	828.8	0.343558	Eva1b;Sh3d21;Mrps15;Oscp1;Csf3r;Thrap3;Stk40;Lsm10		59		chr4	126096681	126110592	828.8	0.343558	Eva1b;Sh3d21;Mrps15;Oscp1;Csf3r;Thrap3;Stk40;Lsm10		59	1941	chr9	67011116	67025682	712.8	0.282992	Rps27l;Tpm1;Lactb;Rab8b		59		1941	chr9	67011116	67025682	712.8	0.282992	Rps27l;Tpm1;Lactb;Rab8b
60	chr17	35812939	35822615	819.5	0.339703	Tubb5;Flot1;Atat1;Nrm;Ppp1r18;Mrps18b;Dhx16;Ppp1r10;Mir1894;Ier3;4833427F10Rik;2310061I04Rik;Mdc1		60		chr17	35812939	35822615	819.5	0.339703	Tubb5;Flot1;Atat1;Nrm;Ppp1r18;Mrps18b;Dhx16;Ppp1r10;Mir1894;Ier3;4833427F10Rik;2310061I04Rik;Mdc1		60	1940	chr6	94635498	94657771	707.1	0.280729	Lrig1;Slc25a26		60		1940	chr6	94635498	94657771	707.1	0.280729	Lrig1;Slc25a26
61	chr14	99578614	99593584	811.9	0.336553			61		chr14	99578614	99593584	811.9	0.336553			61	1939	chr19	4992624	5024031	704.9	0.279855	Cnih2;Cd248;Rin1;Yif1a;Mrpl11;Rab1b;Peli3;Npas4;Dpp3;B3gnt1;Slc29a2;Brms1;Bbs1;Tmem151a;Klc2	Cd248	61		1939	chr19	4992624	5024031	704.9	0.279855	Cnih2;Cd248;Rin1;Yif1a;Mrpl11;Rab1b;Peli3;Npas4;Dpp3;B3gnt1;Slc29a2;Brms1;Bbs1;Tmem151a;Klc2	Cd248
62	chr11	103675968	103698172	810.6	0.336014	C130046K22Rik;Wnt9b;Wnt3;Lyzl6;Gosr2;Gm884;Rprml		62		chr11	103675968	103698172	810.6	0.336014	C130046K22Rik;Wnt9b;Wnt3;Lyzl6;Gosr2;Gm884;Rprml		62	1938	chr12	85472267	85498330	704.7	0.279776	Fos;Tmed10		62		1938	chr12	85472267	85498330	704.7	0.279776	Fos;Tmed10
63	chr6	72344807	72390661	809.9	0.335724	Vamp8;Tmem150a;Rnf181;Vamp5;Mat2a;Sftpb;Ggcx;0610030E20Rik;Usp39;4930414L22Rik		63		chr6	72344807	72390661	809.9	0.335724	Vamp8;Tmem150a;Rnf181;Vamp5;Mat2a;Sftpb;Ggcx;0610030E20Rik;Usp39;4930414L22Rik		63	1937	chr11	75454264	75462389	699.7	0.277791	Tlcd2;Slc43a2;Prpf8;Smyd4;Mir3971;Mir22hg;Serpinf1;Wdr81;Mir22;Serpinf2;Scarf1;Rilp	Serpinf1	63		1937	chr11	75454264	75462389	699.7	0.277791	Tlcd2;Slc43a2;Prpf8;Smyd4;Mir3971;Mir22hg;Serpinf1;Wdr81;Mir22;Serpinf2;Scarf1;Rilp	Serpinf1
64	chr8	25597036	25602725	807.2	0.334605	Letm2;Fgfr1;Whsc1l1		64		chr8	25597036	25602725	807.2	0.334605	Letm2;Fgfr1;Whsc1l1		64	1936	chr7	141447221	141475698	699.3	0.277632	B230206H07Rik;Cd151;Pnpla2;Tspan4;Slc25a22;Taldo1;Chid1;Lrdd;Rplp2;Cend1;Eps8l2;Snora52;Polr2l;Pddc1;Efcab4a;Ap2a2		64		1936	chr7	141447221	141475698	699.3	0.277632	B230206H07Rik;Cd151;Pnpla2;Tspan4;Slc25a22;Taldo1;Chid1;Lrdd;Rplp2;Cend1;Eps8l2;Snora52;Polr2l;Pddc1;Efcab4a;Ap2a2
65	chr4	117990571	118019993	806.2	0.33419	Dph2;St3gal3;Artn;Ipo13		65		chr4	117990571	118019993	806.2	0.33419	Dph2;St3gal3;Artn;Ipo13		65	1935	chr7	80160562	80208283	692.9	0.275091	Zfp710;Ttll13;Cib1;Idh2;Sema4b;Gm21057;Vps33b;Gdpgp1;Ngrn;Mir1965;Prc1		65		1935	chr7	80160562	80208283	692.9	0.275091	Zfp710;Ttll13;Cib1;Idh2;Sema4b;Gm21057;Vps33b;Gdpgp1;Ngrn;Mir1965;Prc1
66	chr17	34951918	34982561	804.5	0.333485	Vars;Nelfe;Hspa1b;Lsm2;Hspa1l;1110038B12Rik;C2;Sapcd1;Ddah2;Vwa7;Snord52;Cfb;Ehmt2;Msh5;Neu1;Hspa1a;Slc44a4;Clic1;Zbtb12;Ly6g6c;AU023871;G6b;Ly6g6d;Ly6g6e;Ly6g6f		66		chr17	34951918	34982561	804.5	0.333485	Vars;Nelfe;Hspa1b;Lsm2;Hspa1l;1110038B12Rik;C2;Sapcd1;Ddah2;Vwa7;Snord52;Cfb;Ehmt2;Msh5;Neu1;Hspa1a;Slc44a4;Clic1;Zbtb12;Ly6g6c;AU023871;G6b;Ly6g6d;Ly6g6e;Ly6g6f		66	1934	chr11	100962104	100980742	692.8	0.275052	Ptrf;Atp6v0a1;Stat5a;Stat3;Naglu;Hsd17b1		66		1934	chr11	100962104	100980742	692.8	0.275052	Ptrf;Atp6v0a1;Stat5a;Stat3;Naglu;Hsd17b1
67	chr7	28961927	28981839	800.3	0.331744	Eif3k;Capn12;Actn4;Map4k1;Lgals7;Ryr1		67		chr7	28961927	28981839	800.3	0.331744	Eif3k;Capn12;Actn4;Map4k1;Lgals7;Ryr1		67	1933	chr17	34951959	34982529	690.4	0.274099	Vars;Nelfe;Hspa1b;Lsm2;Hspa1l;1110038B12Rik;C2;Sapcd1;Ddah2;Vwa7;Snord52;Cfb;Ehmt2;Msh5;Neu1;Hspa1a;Slc44a4;Clic1;Zbtb12;Ly6g6c;AU023871;G6b;Ly6g6d;Ly6g6e;Ly6g6f		67		1933	chr17	34951959	34982529	690.4	0.274099	Vars;Nelfe;Hspa1b;Lsm2;Hspa1l;1110038B12Rik;C2;Sapcd1;Ddah2;Vwa7;Snord52;Cfb;Ehmt2;Msh5;Neu1;Hspa1a;Slc44a4;Clic1;Zbtb12;Ly6g6c;AU023871;G6b;Ly6g6d;Ly6g6e;Ly6g6f
68	chr7	63925603	63938921	800.1	0.331661	E030018B13Rik;Klf13		68		chr7	63925603	63938921	800.1	0.331661	E030018B13Rik;Klf13		68	1932	chr2	28517483	28525912	687.1	0.272789	Mrps2;Cel;1700007K13Rik;Ralgds;Gbgt1;Gfi1b;Gtf3c5;Ppp1r26		68		1932	chr2	28517483	28525912	687.1	0.272789	Mrps2;Cel;1700007K13Rik;Ralgds;Gbgt1;Gfi1b;Gtf3c5;Ppp1r26
69	chr11	74831414	74838195	795.3	0.329672	Sgsm2;Mettl16;Mnt;Snord91a;Tsr1;Srr;Smg6		69		chr11	74831414	74838195	795.3	0.329672	Sgsm2;Mettl16;Mnt;Snord91a;Tsr1;Srr;Smg6		69	1931	chr11	53752954	53770511	681.1	0.270407	Rad50;Irf1;Il5;Gm12216;Slc22a5		69		1931	chr11	53752954	53770511	681.1	0.270407	Rad50;Irf1;Il5;Gm12216;Slc22a5
70	chr9	119321742	119340965	789.2	0.327143	Oxsr1;Slc22a13b-ps;Acaa1a;Xylb;Myd88;Acvr2b		70		chr9	119321742	119340965	789.2	0.327143	Oxsr1;Slc22a13b-ps;Acaa1a;Xylb;Myd88;Acvr2b		70	1930	chr8	70864854	70906648	679.4	0.269732	Snora68;Ccdc124;Mast3;Kcnn1;Rpl18a;Ifi30;Pik3r2;Map1s;Il12rb1;2010320M18Rik;Arrdc2;Mir1969;Slc5a5	Il12rb1	70		1930	chr8	70864854	70906648	679.4	0.269732	Snora68;Ccdc124;Mast3;Kcnn1;Rpl18a;Ifi30;Pik3r2;Map1s;Il12rb1;2010320M18Rik;Arrdc2;Mir1969;Slc5a5	Il12rb1
71	chr8	72135377	72146216	787.3	0.326355	Olfr373;Rab8a;Hsh2d;Olfr374;Fam32a;Cib3;Tpm4;Olfr372;Ap1m1		71		chr8	72135377	72146216	787.3	0.326355	Olfr373;Rab8a;Hsh2d;Olfr374;Fam32a;Cib3;Tpm4;Olfr372;Ap1m1		71	1929	chr19	8919885	8966948	676.5	0.26858	Ahnak;Ints5;Hnrnpul2;Mir5136;AI462493;Eef1g;5730408K05Rik;Mta2;Tut1;Rom1;Bscl2;Eml3;Gng3;1810009A15Rik;B3gat3;Ganab;Ubxn1;Lrrn4cl	Ubxn1	71		1929	chr19	8919885	8966948	676.5	0.26858	Ahnak;Ints5;Hnrnpul2;Mir5136;AI462493;Eef1g;5730408K05Rik;Mta2;Tut1;Rom1;Bscl2;Eml3;Gng3;1810009A15Rik;B3gat3;Ganab;Ubxn1;Lrrn4cl	Ubxn1
72	chr10	95501518	95516006	785.7	0.325692	Nudt4;Socs2;Mrpl42;5730420D15Rik;Ube2n;Mir3058		72		chr10	95501518	95516006	785.7	0.325692	Nudt4;Socs2;Mrpl42;5730420D15Rik;Ube2n;Mir3058		72	1928	chr13	23738361	23762080	674.7	0.267866	Hist1h4a;Hist1h2ac;Hist1h1t;Hist1h3b;Trim38;Hist1h1c;Slc17a2;Hfe;Slc17a3;Hist1h2bb;Hist1h2ab;Hist1h4b;Hist1h3a;Hist1h2bc;Hist1h3c;Hist1h1a;Hist1h4c		72		1928	chr13	23738361	23762080	674.7	0.267866	Hist1h4a;Hist1h2ac;Hist1h1t;Hist1h3b;Trim38;Hist1h1c;Slc17a2;Hfe;Slc17a3;Hist1h2bb;Hist1h2ab;Hist1h4b;Hist1h3a;Hist1h2bc;Hist1h3c;Hist1h1a;Hist1h4c
73	chr7	141437311	141475747	782.8	0.32449	B230206H07Rik;Cd151;Pnpla2;Tspan4;Slc25a22;Taldo1;Chid1;Deaf1;Lrdd;Rplp2;Cend1;Eps8l2;Snora52;Polr2l;Pddc1;Efcab4a;Ap2a2		73		chr7	141437311	141475747	782.8	0.32449	B230206H07Rik;Cd151;Pnpla2;Tspan4;Slc25a22;Taldo1;Chid1;Deaf1;Lrdd;Rplp2;Cend1;Eps8l2;Snora52;Polr2l;Pddc1;Efcab4a;Ap2a2		73	1927	chr11	55453308	55469171	673.5	0.267389	Atox1;Glra1;G3bp1;Sparc;Gm12238		73		1927	chr11	55453308	55469171	673.5	0.267389	Atox1;Glra1;G3bp1;Sparc;Gm12238
74	chr6	117906739	117917670	780.8	0.323661	Hnrnpf;Fxyd4;Zfp239;Zfp637		74		chr6	117906739	117917670	780.8	0.323661	Hnrnpf;Fxyd4;Zfp239;Zfp637		74	1926	chr19	6117867	6141581	666.4	0.26457	Zfpl1;Znhit2;Syvn1;Tm7sf2;Mrpl49;Fau;Batf2;Sac3d1;Snx15;1700123I01Rik;Cdca5;Arl2;Gm10814;BC048609;Vps51;Naaladl1;Gpha2;Ppp2r5b		74		1926	chr19	6117867	6141581	666.4	0.26457	Zfpl1;Znhit2;Syvn1;Tm7sf2;Mrpl49;Fau;Batf2;Sac3d1;Snx15;1700123I01Rik;Cdca5;Arl2;Gm10814;BC048609;Vps51;Naaladl1;Gpha2;Ppp2r5b
75	chr9	107568765	107587899	773.6	0.320677	Cacna2d2;Rassf1;Tusc2;Hyal2;Nat6;Sema3b;Hyal1;Hyal3;Slc38a3;Ifrd2;Gnai2;Nprl2;Zmynd10;Tmem115;Cyb561d2;Gnat1;Sema3f		75		chr9	107568765	107587899	773.6	0.320677	Cacna2d2;Rassf1;Tusc2;Hyal2;Nat6;Sema3b;Hyal1;Hyal3;Slc38a3;Ifrd2;Gnai2;Nprl2;Zmynd10;Tmem115;Cyb561d2;Gnat1;Sema3f		75	1925	chr11	69410871	69418709	658.1	0.261275	Kcnab3;Chd3;Tmem88;Dnah2;Kdm6b;Lsmd1;A030009H04Rik;Cntrob;Cyb5d1;Trappc1		75		1925	chr11	69410871	69418709	658.1	0.261275	Kcnab3;Chd3;Tmem88;Dnah2;Kdm6b;Lsmd1;A030009H04Rik;Cntrob;Cyb5d1;Trappc1
76	chr2	167777469	167790284	764.8	0.317029	Cebpb;A530013C23Rik		76		chr2	167777469	167790284	764.8	0.317029	Cebpb;A530013C23Rik		76	1924	chr6	97293227	97312458	656.5	0.26064	Lmod3;Uba3;Arl6ip5;Frmd4b		76		1924	chr6	97293227	97312458	656.5	0.26064	Lmod3;Uba3;Arl6ip5;Frmd4b
77	chr4	129810768	129821146	759.6	0.314873	Ptp4a2;Khdrbs1;E330017L17Rik		77		chr4	129810768	129821146	759.6	0.314873	Ptp4a2;Khdrbs1;E330017L17Rik		77	1923	chr14	40948224	40966930	656.1	0.260481	Sh2d4b;Dydc2;Tspan14;Fam213a		77		1923	chr14	40948224	40966930	656.1	0.260481	Sh2d4b;Dydc2;Tspan14;Fam213a
78	chr15	102016367	102028924	751.4	0.311474	Krt79;Tenc1;Krt18;Krt78;Eif4b;Krt4;Krt8;Spryd3	Krt4	78		chr15	102016367	102028924	751.4	0.311474	Krt79;Tenc1;Krt18;Krt78;Eif4b;Krt4;Krt8;Spryd3	Krt4	78	1922	chr11	103684693	103698136	653.5	0.259449	C130046K22Rik;Wnt9b;Wnt3;Lyzl6;Gosr2;Gm884;Rprml		78		1922	chr11	103684693	103698136	653.5	0.259449	C130046K22Rik;Wnt9b;Wnt3;Lyzl6;Gosr2;Gm884;Rprml
79	chr18	50000212	50031590	747.7	0.30994	Dmxl1;Tnfaip8;Hsd17b4		79		chr18	50000212	50031590	747.7	0.30994	Dmxl1;Tnfaip8;Hsd17b4		79	1921	chr15	101976736	101996324	651.8	0.258774	Krt79;Krt18;Krt78;Eif4b;Krt4;Krt8;Krt76	Krt4	79		1921	chr15	101976736	101996324	651.8	0.258774	Krt79;Krt18;Krt78;Eif4b;Krt4;Krt8;Krt76	Krt4
80	chr19	46961593	46970446	742.3	0.307702	Nt5c2;Pcgf6;Ina;Taf5;Cnnm2		80		chr19	46961593	46970446	742.3	0.307702	Nt5c2;Pcgf6;Ina;Taf5;Cnnm2		80	1920	chr11	54201478	54224388	651.7	0.258734	Csf2;Acsl6;P4ha2;4933405E24Rik;Il3		80		1920	chr11	54201478	54224388	651.7	0.258734	Csf2;Acsl6;P4ha2;4933405E24Rik;Il3
81	chr12	75818240	75834281	742.2	0.30766	Sgpp1;Mir5101;Syne2		81		chr12	75818240	75834281	742.2	0.30766	Sgpp1;Mir5101;Syne2		81	1919	chr8	70506403	70538707	646.3	0.25659	Fkbp8;Uba52;Crtc1;Ell;Klhl26;Isyna1;Kxd1;Ssbp4;Crlf1;2810428I15Rik;Tmem59l;Lrrc25;Gdf15		81		1919	chr8	70506403	70538707	646.3	0.25659	Fkbp8;Uba52;Crtc1;Ell;Klhl26;Isyna1;Kxd1;Ssbp4;Crlf1;2810428I15Rik;Tmem59l;Lrrc25;Gdf15
82	chr5	135933998	135963245	741	0.307163	Hspb1;Ywhag;Dtx2;Zp3;Srrm3;Srcrb4d;Upk3b;Upk3bl		82		chr5	135933998	135963245	741	0.307163	Hspb1;Ywhag;Dtx2;Zp3;Srrm3;Srcrb4d;Upk3b;Upk3bl		82	1918	chr11	69088437	69097602	645.5	0.256273	2310047M10Rik;Pfas;Ctc1;Alox12b;Aurkb;Vamp2;Mir3062;Tmem107;Hes7;Per1;Alox8;Aloxe3		82		1918	chr11	69088437	69097602	645.5	0.256273	2310047M10Rik;Pfas;Ctc1;Alox12b;Aurkb;Vamp2;Mir3062;Tmem107;Hes7;Per1;Alox8;Aloxe3
83	chr7	16308753	16326382	739.6	0.306583	C5ar1;Sae1;C5ar2;Bbc3;Ccdc9;Prr24;Dhx34;Zc3h4		83		chr7	16308753	16326382	739.6	0.306583	C5ar1;Sae1;C5ar2;Bbc3;Ccdc9;Prr24;Dhx34;Zc3h4		83	1917	chr16	30502082	30513591	645.2	0.256154	Mir1195;Lsg1;Fam43a;Tmem44		83		1917	chr16	30502082	30513591	645.2	0.256154	Mir1195;Lsg1;Fam43a;Tmem44
84	chr8	117731064	117741648	739.3	0.306458	Hsd17b2;Sdr42e1;Mphosph6;Plcg2		84		chr8	117731064	117741648	739.3	0.306458	Hsd17b2;Sdr42e1;Mphosph6;Plcg2		84	1916	chr15	80255047	80264366	641.3	0.254605	Smcr7l;Atf4;Rps19bp1;Tab1;Mgat3;Cacna1i		84		1916	chr15	80255047	80264366	641.3	0.254605	Smcr7l;Atf4;Rps19bp1;Tab1;Mgat3;Cacna1i
85	chr15	80255120	80264350	736.5	0.305298	Smcr7l;Atf4;Rps19bp1;Tab1;Mgat3;Cacna1i		85		chr15	80255120	80264350	736.5	0.305298	Smcr7l;Atf4;Rps19bp1;Tab1;Mgat3;Cacna1i		85	1915	chr10	111506686	111528909	640.7	0.254367	4933440J02Rik;Nap1l1;Gm5176;Phlda1		85		1915	chr10	111506686	111528909	640.7	0.254367	4933440J02Rik;Nap1l1;Gm5176;Phlda1
86	chr11	107457846	107491587	734.5	0.304469	Psmd12;Pitpnc1;Helz		86		chr11	107457846	107491587	734.5	0.304469	Psmd12;Pitpnc1;Helz		86	1914	chr3	90574790	90586857	638.9	0.253653	S100a14;S100a7a;S100a2;S100a5;Snapin;S100a8;S100a16;S100a13;S100a3;S100a6;S100a4;S100a1;Ilf2;Chtop	S100a4	86		1914	chr3	90574790	90586857	638.9	0.253653	S100a14;S100a7a;S100a2;S100a5;Snapin;S100a8;S100a16;S100a13;S100a3;S100a6;S100a4;S100a1;Ilf2;Chtop	S100a4
87	chr10	93310060	93343691	730.5	0.30281	Elk3;Gm17745;Cdk17		87		chr10	93310060	93343691	730.5	0.30281	Elk3;Gm17745;Cdk17		87	1913	chrUn_JH584304	59352	60155	637.3	0.253017	Pisd-ps3		87		1913	chrUn_JH584304	59352	60155	637.3	0.253017	Pisd-ps3
88	chr19	18736342	18767288	730.5	0.30281	Nmrk1;2410127L17Rik;Trpm6;D030056L22Rik		88		chr19	18736342	18767288	730.5	0.30281	Nmrk1;2410127L17Rik;Trpm6;D030056L22Rik		88	1912	chr2	104849256	104864472	637	0.252898	Qser1;Ccdc73;Prrg4		88		1912	chr2	104849256	104864472	637	0.252898	Qser1;Ccdc73;Prrg4
89	chr17	46856370	46867996	729.2	0.302272	Ubr2;Ptcra;Rpl7l1;2310039H08Rik;Prph2;Tbcc;Gltscr1l		89		chr17	46856370	46867996	729.2	0.302272	Ubr2;Ptcra;Rpl7l1;2310039H08Rik;Prph2;Tbcc;Gltscr1l		89	1911	chr10	68136766	68167382	633.9	0.251667	Arid5b;Rtkn2		89		1911	chr10	68136766	68167382	633.9	0.251667	Arid5b;Rtkn2
90	chr7	16400252	16406586	724.8	0.300448	Sae1;Npas1;Bbc3;Grlf1;Tmem160;Zc3h4		90		chr7	16400252	16406586	724.8	0.300448	Sae1;Npas1;Bbc3;Grlf1;Tmem160;Zc3h4		90	1910	chr10	96616334	96629394	633.5	0.251509	Btg1		90		1910	chr10	96616334	96629394	633.5	0.251509	Btg1
91	chr3	95651053	95659687	722.5	0.299494	Ecm1;Golph3l;Ensa;Mcl1;Hormad1;Tars2;Adamtsl4;Ctss		91		chr3	95651053	95659687	722.5	0.299494	Ecm1;Golph3l;Ensa;Mcl1;Hormad1;Tars2;Adamtsl4;Ctss		91	1909	chr12	8487923	8520348	629.9	0.250079	Rhob;Slc7a15		91		1909	chr12	8487923	8520348	629.9	0.250079	Rhob;Slc7a15
92	chr12	8487917	8520683	720	0.298458	Rhob;Slc7a15		92		chr12	8487917	8520683	720	0.298458	Rhob;Slc7a15		92	1908	chr13	34697024	34736827	628.8	0.249643	Fam50b;Pxdc1		92		1908	chr13	34697024	34736827	628.8	0.249643	Fam50b;Pxdc1
93	chr2	77945564	77960435	714.7	0.296261	Cwc22		93		chr2	77945564	77960435	714.7	0.296261	Cwc22		93	1907	chr5	24383775	24405242	624.9	0.248094	Abcb8;Slc4a2;Fastk;Kcnh2;Agap3;Nos3;Tmub1;Cdk5;Asic3;Atg9b;Gbx1	Kcnh2	93		1907	chr5	24383775	24405242	624.9	0.248094	Abcb8;Slc4a2;Fastk;Kcnh2;Agap3;Nos3;Tmub1;Cdk5;Asic3;Atg9b;Gbx1	Kcnh2
94	chr5	23432956	23434367	714.6	0.29622	Kmt2e;Srpk2;5031425E22Rik		94		chr5	23432956	23434367	714.6	0.29622	Kmt2e;Srpk2;5031425E22Rik		94	1906	chr14	7953150	7963271	624.4	0.247896	Dnase1l3;Flnb;Abhd6		94		1906	chr14	7953150	7963271	624.4	0.247896	Dnase1l3;Flnb;Abhd6
95	chr6	142339337	142346152	712.5	0.295349	B230216G23Rik;Golt1b;Gys2;Recql;Slco1a5;Iapp;Pyroxd1		95		chr6	142339337	142346152	712.5	0.295349	B230216G23Rik;Golt1b;Gys2;Recql;Slco1a5;Iapp;Pyroxd1		95	1905	chr11	59191507	59228375	620.4	0.246308	Iba57;Arf1;Guk1;Obscn;Mrpl55;Wnt3a;2310033P09Rik;Gjc2;2610507I01Rik;Wnt9a		95		1905	chr11	59191507	59228375	620.4	0.246308	Iba57;Arf1;Guk1;Obscn;Mrpl55;Wnt3a;2310033P09Rik;Gjc2;2610507I01Rik;Wnt9a
96	chr7	4136859	4149889	712.2	0.295225	D030047H15Rik;Ttyh1;Leng8;Leng9;Lair1;Cdc42ep5;Lilra5;9430041J12Rik		96		chr7	4136859	4149889	712.2	0.295225	D030047H15Rik;Ttyh1;Leng8;Leng9;Lair1;Cdc42ep5;Lilra5;9430041J12Rik		96	1904	chr3	102135318	102160289	617.6	0.245196	Casq2;Vangl1		96		1904	chr3	102135318	102160289	617.6	0.245196	Casq2;Vangl1
97	chr10	19014867	19047416	711.7	0.295017	Tnfaip3;Gm20139		97		chr10	19014867	19047416	711.7	0.295017	Tnfaip3;Gm20139		97	1903	chr7	78895817	78926260	614.1	0.243807	Aen;Mir7-2;Det1;Isg20		97		1903	chr7	78895817	78926260	614.1	0.243807	Aen;Mir7-2;Det1;Isg20
98	chr2	164512576	164522574	708.3	0.293608	Sys1;Pigt;Wfdc8;Dbndd2;Sdc4;Spint3;Wfdc6a;Trp53tg5;Eppin;Wfdc2;Rbpjl;Wfdc6b		98		chr2	164512576	164522574	708.3	0.293608	Sys1;Pigt;Wfdc8;Dbndd2;Sdc4;Spint3;Wfdc6a;Trp53tg5;Eppin;Wfdc2;Rbpjl;Wfdc6b		98	1902	chr19	6297229	6307680	614	0.243767	Map4k2;Sf1;Mir194-2;Pygm;Men1;1700123I01Rik;Gpha2;Ehd1;Atg2a;Cdc42bpg;Mir192;Ppp2r5b;Rasgrp2		98		1902	chr19	6297229	6307680	614	0.243767	Map4k2;Sf1;Mir194-2;Pygm;Men1;1700123I01Rik;Gpha2;Ehd1;Atg2a;Cdc42bpg;Mir192;Ppp2r5b;Rasgrp2
99	chr8	121579377	121591116	706	0.292655	Zcchc14;1700018B08Rik;Fbxo31;Map1lc3b;1700030M09Rik		99		chr8	121579377	121591116	706	0.292655	Zcchc14;1700018B08Rik;Fbxo31;Map1lc3b;1700030M09Rik		99	1901	chr3	88502700	88510827	610.3	0.242298	Sema4a;Lmna;Mir1905;Slc25a44;Pmf1;Lamtor2;Ssr2;Mex3a;Rab25;Ubqln4		99		1901	chr3	88502700	88510827	610.3	0.242298	Sema4a;Lmna;Mir1905;Slc25a44;Pmf1;Lamtor2;Ssr2;Mex3a;Rab25;Ubqln4
100	chr19	6046600	6061877	705.7	0.29253	Zfpl1;Znhit2;Pola2;Syvn1;Tm7sf2;Mrpl49;Capn1;Fau;Sac3d1;Snx15;Cdca5;Arl2;Gm10814;BC048609;Vps51;Slc22a20;Naaladl1		100		chr19	6046600	6061877	705.7	0.29253	Zfpl1;Znhit2;Pola2;Syvn1;Tm7sf2;Mrpl49;Capn1;Fau;Sac3d1;Snx15;Cdca5;Arl2;Gm10814;BC048609;Vps51;Slc22a20;Naaladl1		100	1900	chr10	59932638	59951834	610	0.242179	Micu1;Ddit4;Dnajb12;Ascc1;Anapc16		100		1900	chr10	59932638	59951834	610	0.242179	Micu1;Ddit4;Dnajb12;Ascc1;Anapc16
101	chr5	66069654	66090318	705.7	0.29253	Rbm47;1700126H18Rik;Chrna9;9130230L23Rik		101		chr5	66069654	66090318	705.7	0.29253	Rbm47;1700126H18Rik;Chrna9;9130230L23Rik		101	1899	chr4	116650971	116685993	609.3	0.241901	Nasp;C530005A16Rik;Akr1a1;Ccdc163;Prdx1;Gpbp1l1;Mmachc;Tesk2;AV051173;Tmem69;Ccdc17		101		1899	chr4	116650971	116685993	609.3	0.241901	Nasp;C530005A16Rik;Akr1a1;Ccdc163;Prdx1;Gpbp1l1;Mmachc;Tesk2;AV051173;Tmem69;Ccdc17
102	chr12	85568708	85576769	702	0.290997	Jdp2;Fos		102		chr12	85568708	85576769	702	0.290997	Jdp2;Fos		102	1898	chr4	137929971	137955772	608.5	0.241583	Ece1;Eif4g3		102		1898	chr4	137929971	137955772	608.5	0.241583	Ece1;Eif4g3
103	chr5	135000404	135009924	699.4	0.289919	Wbscr27;Stx1a;Wbscr22;Wbscr28;Vps37d;Cldn3;Wbscr25;Abhd11;Dnajc30;Mlxipl;Cldn13;2010001M06Rik;Cldn4		103		chr5	135000404	135009924	699.4	0.289919	Wbscr27;Stx1a;Wbscr22;Wbscr28;Vps37d;Cldn3;Wbscr25;Abhd11;Dnajc30;Mlxipl;Cldn13;2010001M06Rik;Cldn4		103	1897	chr7	16400273	16406637	608.1	0.241424	Sae1;Npas1;Bbc3;Grlf1;Tmem160;Zc3h4		103		1897	chr7	16400273	16406637	608.1	0.241424	Sae1;Npas1;Bbc3;Grlf1;Tmem160;Zc3h4
104	chr4	134914543	134931529	694.1	0.287722	Tmem50a;D4Wsu53e;Rhd;Tmem57;Syf2		104		chr4	134914543	134931529	694.1	0.287722	Tmem50a;D4Wsu53e;Rhd;Tmem57;Syf2		104	1896	chr17	26548680	26562174	607.2	0.241067	Dusp1;Ergic1		104		1896	chr17	26548680	26562174	607.2	0.241067	Dusp1;Ergic1
105	chr2	84705062	84743828	693.1	0.287307	Ctnnd1;Zdhhc5;Clp1;Tmx2;Mir130a;Ube2l6;Med19;Gm13718;Serping1;2700094K13Rik;Ypel4;Smtnl1;Timm10;Slc43a1		105		chr2	84705062	84743828	693.1	0.287307	Ctnnd1;Zdhhc5;Clp1;Tmx2;Mir130a;Ube2l6;Med19;Gm13718;Serping1;2700094K13Rik;Ypel4;Smtnl1;Timm10;Slc43a1		105	1895	chr11	69979912	70000988	606.8	0.240908	Dlg4;Eif5a;Elp5;Cldn7;Mir324;Acap1;Acadvl;Asgr1;Kctd11;Ybx2;Gabarap;Slc2a4;2810408A11Rik;Phf23;Gps2;Ctdnep1;Dvl2;Neurl4;Asgr2	Cldn7	105		1895	chr11	69979912	70000988	606.8	0.240908	Dlg4;Eif5a;Elp5;Cldn7;Mir324;Acap1;Acadvl;Asgr1;Kctd11;Ybx2;Gabarap;Slc2a4;2810408A11Rik;Phf23;Gps2;Ctdnep1;Dvl2;Neurl4;Asgr2	Cldn7
106	chr12	86823950	86834588	690.7	0.286312	Gm6772;Irf2bpl;Angel1		106		chr12	86823950	86834588	690.7	0.286312	Gm6772;Irf2bpl;Angel1		106	1894	chr19	53450842	53461514	606.3	0.24071	Mxi1;Dusp5;Smndc1;5830416P10Rik		106		1894	chr19	53450842	53461514	606.3	0.24071	Mxi1;Dusp5;Smndc1;5830416P10Rik
107	chr5	113981439	113993509	690.1	0.286064	Coro1c;Svop;Dao;Ssh1		107		chr5	113981439	113993509	690.1	0.286064	Coro1c;Svop;Dao;Ssh1		107	1893	chr19	18747059	18766999	605.7	0.240472	Nmrk1;2410127L17Rik;Trpm6;D030056L22Rik		107		1893	chr19	18747059	18766999	605.7	0.240472	Nmrk1;2410127L17Rik;Trpm6;D030056L22Rik
108	chr12	116262631	116281978	687.5	0.284986	Wdr60;Esyt2		108		chr12	116262631	116281978	687.5	0.284986	Wdr60;Esyt2		108	1892	chr8	94171956	94180433	605.4	0.240353	Mt2;Nup93;Mt1;Bbs2;Mt4;Mt3		108		1892	chr8	94171956	94180433	605.4	0.240353	Mt2;Nup93;Mt1;Bbs2;Mt4;Mt3
109	chr2	24918738	24950597	687.3	0.284903	Ehmt1;Zmynd19;Arrdc1;Pnpla7;Dph7;Mrpl41		109		chr2	24918738	24950597	687.3	0.284903	Ehmt1;Zmynd19;Arrdc1;Pnpla7;Dph7;Mrpl41		109	1891	chr8	122536675	122585980	600.5	0.238407	Snai3;Trappc2l;Cbfa2t3;Mvd;Cdt1;Gm20735;Galns;Ctu2;Aprt;9330133O14Rik;Rnf166;Piezo1;Pabpn1l		109		1891	chr8	122536675	122585980	600.5	0.238407	Snai3;Trappc2l;Cbfa2t3;Mvd;Cdt1;Gm20735;Galns;Ctu2;Aprt;9330133O14Rik;Rnf166;Piezo1;Pabpn1l
110	chr7	126791808	126800131	685.2	0.284032	Gdpd3;Fam57b;Ypel3;Ppp4c;Tmem219;Hirip3;4930451I11Rik;Aldoa;Mapk3;Bola2;Doc2a;Coro1a;Taok2;Tbx6;Slx1b;Ino80e		110		chr7	126791808	126800131	685.2	0.284032	Gdpd3;Fam57b;Ypel3;Ppp4c;Tmem219;Hirip3;4930451I11Rik;Aldoa;Mapk3;Bola2;Doc2a;Coro1a;Taok2;Tbx6;Slx1b;Ino80e		110	1890	chr7	75574946	75619522	599.6	0.23805	Akap13		110		1890	chr7	75574946	75619522	599.6	0.23805	Akap13
111	chr11	96325885	96353532	682.5	0.282913	Hoxb4;Hoxb3;Hoxb8;Hoxb5;Hoxb1;Mir196a-1;Hoxb9;Hoxb6;Hoxb2;Hoxb7;Mir10a;Gm53;Gm11529		111		chr11	96325885	96353532	682.5	0.282913	Hoxb4;Hoxb3;Hoxb8;Hoxb5;Hoxb1;Mir196a-1;Hoxb9;Hoxb6;Hoxb2;Hoxb7;Mir10a;Gm53;Gm11529		111	1889	chr2	143903563	143915829	595.8	0.236541	Rrbp1;Bfsp1;Pcsk2;Dstn		111		1889	chr2	143903563	143915829	595.8	0.236541	Rrbp1;Bfsp1;Pcsk2;Dstn
112	chr11	62538299	62559621	681.9	0.282665	Cenpv;Fam211a;Gm1821;Trpv2;Ncor1;2410006H16Rik;Snord49b;Snord65;Snord49a;Ubb;Pigl;Mmgt2	Cenpv;Ubb	112		chr11	62538299	62559621	681.9	0.282665	Cenpv;Fam211a;Gm1821;Trpv2;Ncor1;2410006H16Rik;Snord49b;Snord65;Snord49a;Ubb;Pigl;Mmgt2	Cenpv;Ubb	112	1888	chr12	80103414	80115826	594.8	0.236144	Actn1;Zfp36l1;2310015A10Rik		112		1888	chr12	80103414	80115826	594.8	0.236144	Actn1;Zfp36l1;2310015A10Rik
113	chr2	104849125	104865649	680.6	0.282126	Qser1;Ccdc73;Prrg4		113		chr2	104849125	104865649	680.6	0.282126	Qser1;Ccdc73;Prrg4		113	1887	chr15	83148598	83157534	594.4	0.235985	A4galt;Rnu12;Cyb5r3;Serhl;Poldip3;Rrp7a	Cyb5r3	113		1887	chr15	83148598	83157534	594.4	0.235985	A4galt;Rnu12;Cyb5r3;Serhl;Poldip3;Rrp7a	Cyb5r3
114	chr17	28328613	28350300	677.1	0.280675	1810013A23Rik;Ppard;Fance;Fkbp5;Rpl10a;Tead3;Tulp1		114		chr17	28328613	28350300	677.1	0.280675	1810013A23Rik;Ppard;Fance;Fkbp5;Rpl10a;Tead3;Tulp1		114	1886	chr3	96219773	96278464	592.2	0.235112	Hist2h2aa2;Mir1946b;Mtmr11;Hist2h3b;Hist2h2ab;Hist2h3c2;Sv2a;Hist2h2aa1;Sf3b4;Hist2h2bb;Hist2h2ac;Bola1;Hist2h4;Hist2h3c1;Hist2h2be;Fcgr1;Otud7b		114		1886	chr3	96219773	96278464	592.2	0.235112	Hist2h2aa2;Mir1946b;Mtmr11;Hist2h3b;Hist2h2ab;Hist2h3c2;Sv2a;Hist2h2aa1;Sf3b4;Hist2h2bb;Hist2h2ac;Bola1;Hist2h4;Hist2h3c1;Hist2h2be;Fcgr1;Otud7b
115	chr18	67289328	67318733	676.2	0.280302	Gnal;B430212C06Rik;Impa2;Chmp1b;Mppe1;Cidea;Tubb6;Afg3l2		115		chr18	67289328	67318733	676.2	0.280302	Gnal;B430212C06Rik;Impa2;Chmp1b;Mppe1;Cidea;Tubb6;Afg3l2		115	1885	chr8	126826611	126839653	589.8	0.234159	Tomm20		115		1885	chr8	126826611	126839653	589.8	0.234159	Tomm20
116	chr2	143903594	143915921	670.4	0.277898	Rrbp1;Bfsp1;Pcsk2;Dstn		116		chr2	143903594	143915921	670.4	0.277898	Rrbp1;Bfsp1;Pcsk2;Dstn		116	1884	chr2	119237408	119263824	589.8	0.234159	Gchfr;Dll4;Dnajc17;Gm14207;Zfyve19;Rhov;Vps18;Ppp1r14d;Spint1;Rmdn3;Gm14137;Chac1	Rhov	116		1884	chr2	119237408	119263824	589.8	0.234159	Gchfr;Dll4;Dnajc17;Gm14207;Zfyve19;Rhov;Vps18;Ppp1r14d;Spint1;Rmdn3;Gm14137;Chac1	Rhov
117	chr6	70774050	70791995	667.3	0.276613	Rpia;Eif2ak3		117		chr6	70774050	70791995	667.3	0.276613	Rpia;Eif2ak3		117	1883	chr6	82853963	82892550	589.7	0.234119	Sema4f;Hk2;M1ap;2310069B03Rik		117		1883	chr6	82853963	82892550	589.7	0.234119	Sema4f;Hk2;M1ap;2310069B03Rik
118	chr17	6827313	6836097	666.5	0.276281	Sytl3;Mir692-1;Ezr;Rsph3b		118		chr17	6827313	6836097	666.5	0.276281	Sytl3;Mir692-1;Ezr;Rsph3b		118	1882	chr2	84704638	84743770	586.1	0.23269	Ctnnd1;Zdhhc5;Clp1;Tmx2;Mir130a;Ube2l6;Med19;Gm13718;Serping1;2700094K13Rik;Ypel4;Smtnl1;Timm10;Slc43a1		118		1882	chr2	84704638	84743770	586.1	0.23269	Ctnnd1;Zdhhc5;Clp1;Tmx2;Mir130a;Ube2l6;Med19;Gm13718;Serping1;2700094K13Rik;Ypel4;Smtnl1;Timm10;Slc43a1
119	chr7	141215861	141229429	664.4	0.27541	Hras1;Drd4;Rnh1;Irf7;Ano9;Deaf1;Mir210;Ptdss2;Lrrc56;Cdhr5;Rassf7;Phrf1;1600016N20Rik;Mir5115;Sct;Tmem80		119		chr7	141215861	141229429	664.4	0.27541	Hras1;Drd4;Rnh1;Irf7;Ano9;Deaf1;Mir210;Ptdss2;Lrrc56;Cdhr5;Rassf7;Phrf1;1600016N20Rik;Mir5115;Sct;Tmem80		119	1881	chr19	6046091	6061862	586.1	0.23269	Zfpl1;Znhit2;Pola2;Syvn1;Tm7sf2;Mrpl49;Capn1;Fau;Sac3d1;Snx15;Cdca5;Arl2;Gm10814;BC048609;Vps51;Slc22a20;Naaladl1		119		1881	chr19	6046091	6061862	586.1	0.23269	Zfpl1;Znhit2;Pola2;Syvn1;Tm7sf2;Mrpl49;Capn1;Fau;Sac3d1;Snx15;Cdca5;Arl2;Gm10814;BC048609;Vps51;Slc22a20;Naaladl1
120	chr11	69900557	69921373	663.2	0.274913	Eif5a;Elp5;Fgf11;Cldn7;Nlgn2;Acap1;Plscr3;Tmem95;G630025P09Rik;Spem1;Tnk1;Kctd11;Ybx2;4933402P03Rik;Gabarap;Slc2a4;Tmem256;2810408A11Rik;Phf23;Gps2;Ctdnep1;Dvl2;Tmem102;Neurl4;Dlg4;Mir324;Acadvl	Cldn7;Tnk1	120		chr11	69900557	69921373	663.2	0.274913	Eif5a;Elp5;Fgf11;Cldn7;Nlgn2;Acap1;Plscr3;Tmem95;G630025P09Rik;Spem1;Tnk1;Kctd11;Ybx2;4933402P03Rik;Gabarap;Slc2a4;Tmem256;2810408A11Rik;Phf23;Gps2;Ctdnep1;Dvl2;Tmem102;Neurl4;Dlg4;Mir324;Acadvl	Cldn7;Tnk1	120	1880	chr6	134791754	134811329	585.8	0.232571	Gpr19;Dusp16;Crebl2;2810454H06Rik;Loh12cr1		120		1880	chr6	134791754	134811329	585.8	0.232571	Gpr19;Dusp16;Crebl2;2810454H06Rik;Loh12cr1
121	chr6	121176276	121211019	661.9	0.274374	Mical3;Pex26;Usp18;Tuba8;Slc6a13		121		chr6	121176276	121211019	661.9	0.274374	Mical3;Pex26;Usp18;Tuba8;Slc6a13		121	1879	chr11	116012148	116043117	583.5	0.231658	Wbp2;Trim47;Sap30bp;Smim6;H3f3b;Itgb4;Unk;Galk1;Recql5;Unc13d;Trim65;Mrpl38;Fbf1		121		1879	chr11	116012148	116043117	583.5	0.231658	Wbp2;Trim47;Sap30bp;Smim6;H3f3b;Itgb4;Unk;Galk1;Recql5;Unc13d;Trim65;Mrpl38;Fbf1
122	chr16	4879424	4886777	659.6	0.273421	Cdip1;4930451G09Rik;Anks3;Ubald1;Gm16861;Mgrn1;Nudt16l1;4930562C15Rik		122		chr16	4879424	4886777	659.6	0.273421	Cdip1;4930451G09Rik;Anks3;Ubald1;Gm16861;Mgrn1;Nudt16l1;4930562C15Rik		122	1878	chr1	171470041	171504135	582.8	0.23138	Cd244;F11r;Alyref2;Pvrl4;Itln1;Usf1;Tstd1;Arhgap30;Ly9		122		1878	chr1	171470041	171504135	582.8	0.23138	Cd244;F11r;Alyref2;Pvrl4;Itln1;Usf1;Tstd1;Arhgap30;Ly9
123	chr11	115163395	115174133	659.4	0.273338	Rab37;Cd300lf;Grin2c;Slc9a3r1;Fdxr;Nat9;Tmem104		123		chr11	115163395	115174133	659.4	0.273338	Rab37;Cd300lf;Grin2c;Slc9a3r1;Fdxr;Nat9;Tmem104		123	1877	chr12	80358750	80375352	581.7	0.230943	Actn1;Scarna3b;Dcaf5;Mir1843;Exd2		123		1877	chr12	80358750	80375352	581.7	0.230943	Actn1;Scarna3b;Dcaf5;Mir1843;Exd2
124	chr1	91041911	91054285	659.2	0.273255	Rab17;Mlph;Lrrfip1;Prlh;Rbm44		124		chr1	91041911	91054285	659.2	0.273255	Rab17;Mlph;Lrrfip1;Prlh;Rbm44		124	1876	chr10	59907294	59918841	579.8	0.230189	Micu1;Ddit4;Dnajb12;Ascc1;Anapc16		124		1876	chr10	59907294	59918841	579.8	0.230189	Micu1;Ddit4;Dnajb12;Ascc1;Anapc16
125	chr11	69980227	69997267	655.5	0.271721	Dlg4;Eif5a;Elp5;Cldn7;Mir324;Acap1;Acadvl;Asgr1;Kctd11;Ybx2;Gabarap;Slc2a4;2810408A11Rik;Phf23;Gps2;Ctdnep1;Dvl2;Neurl4;Asgr2	Cldn7	125		chr11	69980227	69997267	655.5	0.271721	Dlg4;Eif5a;Elp5;Cldn7;Mir324;Acap1;Acadvl;Asgr1;Kctd11;Ybx2;Gabarap;Slc2a4;2810408A11Rik;Phf23;Gps2;Ctdnep1;Dvl2;Neurl4;Asgr2	Cldn7	125	1875	chr19	4113322	4136192	579.4	0.23003	Gstp2;Tmem134;Aip;Gstp1;BC021614;Clcf1;Carns1;Rad9a;Rps6kb2;Tbc1d10c;Cdk2ap2;Ptprcap;Cabp2;Gpr152;Coro1b;Ppp1ca;Cabp4;Pitpnm1;Pold4		125		1875	chr19	4113322	4136192	579.4	0.23003	Gstp2;Tmem134;Aip;Gstp1;BC021614;Clcf1;Carns1;Rad9a;Rps6kb2;Tbc1d10c;Cdk2ap2;Ptprcap;Cabp2;Gpr152;Coro1b;Ppp1ca;Cabp4;Pitpnm1;Pold4
126	chr11	100055900	100073821	651.9	0.270229	Krtap17-1;Krt33b;Krt32;Krt15;Krt34;Krt13;Krt31;Gm11570;Krt35;Krt36;Krt19;Krt33a	Krt13	126		chr11	100055900	100073821	651.9	0.270229	Krtap17-1;Krt33b;Krt32;Krt15;Krt34;Krt13;Krt31;Gm11570;Krt35;Krt36;Krt19;Krt33a	Krt13	126	1874	chr5	117108544	117134997	579.3	0.22999	Taok3;Suds3		126		1874	chr5	117108544	117134997	579.3	0.22999	Taok3;Suds3
127	chr8	84236481	84257341	651.6	0.270104	Mir181c;Cc2d1a;Mri1;Nanos3;Zswim4;Mir27a;Mir24-2;Mir23a;Mir3074-2;Mir181d;4930432K21Rik;Ccdc130;D8Ertd738e		127		chr8	84236481	84257341	651.6	0.270104	Mir181c;Cc2d1a;Mri1;Nanos3;Zswim4;Mir27a;Mir24-2;Mir23a;Mir3074-2;Mir181d;4930432K21Rik;Ccdc130;D8Ertd738e		127	1873	chr4	83301755	83333346	579.2	0.229951	Ttc39b;Gm11413;Snapc3		127		1873	chr4	83301755	83333346	579.2	0.229951	Ttc39b;Gm11413;Snapc3
128	chr9	99130764	99146452	650.9	0.269814	Gm1123;Pik3cb;Gm6432;Cep70		128		chr9	99130764	99146452	650.9	0.269814	Gm1123;Pik3cb;Gm6432;Cep70		128	1872	chr14	73384698	73410861	578.9	0.229832	Rb1;Itm2b;Med4		128		1872	chr14	73384698	73410861	578.9	0.229832	Rb1;Itm2b;Med4
129	chr17	31873533	31905848	650.2	0.269524	Sik1;Hsf2bp		129		chr17	31873533	31905848	650.2	0.269524	Sik1;Hsf2bp		129	1871	chr11	95402711	95416390	576.8	0.228998	Fam117a;Kat7;Nxph3;Slc35b1;Spop		129		1871	chr11	95402711	95416390	576.8	0.228998	Fam117a;Kat7;Nxph3;Slc35b1;Spop
130	chr12	69356516	69373280	649.4	0.269193	Klhdc2;Arf6;Nemf;Klhdc1;5830428M24Rik		130		chr12	69356516	69373280	649.4	0.269193	Klhdc2;Arf6;Nemf;Klhdc1;5830428M24Rik		130	1870	chr11	74831228	74838343	575.3	0.228402	Sgsm2;Mettl16;Mnt;Snord91a;Tsr1;Srr;Smg6		130		1870	chr11	74831228	74838343	575.3	0.228402	Sgsm2;Mettl16;Mnt;Snord91a;Tsr1;Srr;Smg6
131	chr2	155818856	155826759	646.3	0.267907	Procr;Edem2;BC029722;Eif6;Uqcc;Fam83c;Mmp24		131		chr2	155818856	155826759	646.3	0.267907	Procr;Edem2;BC029722;Eif6;Uqcc;Fam83c;Mmp24		131	1869	chr15	80159550	80180742	574.9	0.228244	Smcr7l;Rpl3;Atf4;Syngr1;Tab1;Snord83b;Snord43;Mgat3;Rps19bp1		131		1869	chr15	80159550	80180742	574.9	0.228244	Smcr7l;Rpl3;Atf4;Syngr1;Tab1;Snord83b;Snord43;Mgat3;Rps19bp1
132	chr11	118355148	118363309	645.2	0.267452	Cant1;C1qtnf1;Usp36;Timp2;BC100451;Lgals3bp;Gm11747		132		chr11	118355148	118363309	645.2	0.267452	Cant1;C1qtnf1;Usp36;Timp2;BC100451;Lgals3bp;Gm11747		132	1868	chr3	95650854	95659668	571.2	0.226775	Ecm1;Golph3l;Ensa;Mcl1;Hormad1;Tars2;Adamtsl4;Ctss		132		1868	chr3	95650854	95659668	571.2	0.226775	Ecm1;Golph3l;Ensa;Mcl1;Hormad1;Tars2;Adamtsl4;Ctss
133	chr7	13024068	13038280	643.7	0.26683	Zfp324;Slc27a5;Trim28;Ube2m;Zfp446;2310014L17Rik;Mzf1;Rps5;Chmp2a;Vmn1r85;Vmn1r86;Zbtb45;Vmn1r87		133		chr7	13024068	13038280	643.7	0.26683	Zfp324;Slc27a5;Trim28;Ube2m;Zfp446;2310014L17Rik;Mzf1;Rps5;Chmp2a;Vmn1r85;Vmn1r86;Zbtb45;Vmn1r87		133	1867	chr11	69671416	69696236	569.6	0.226139	BC096441;Trp53;Fxr2;Wrap53;Cd68;Tnfsf13;Mir1934;Zbtb4;Eif4a1;Mpdu1;Sat2;Senp3;Slc35g3;Shbg;Sox15;Tnfsf12;Atp1b2;Polr2a;Chrnb1	Sox15;Tnfsf12	133		1867	chr11	69671416	69696236	569.6	0.226139	BC096441;Trp53;Fxr2;Wrap53;Cd68;Tnfsf13;Mir1934;Zbtb4;Eif4a1;Mpdu1;Sat2;Senp3;Slc35g3;Shbg;Sox15;Tnfsf12;Atp1b2;Polr2a;Chrnb1	Sox15;Tnfsf12
134	chr11	53299734	53308936	643.4	0.266705	Hspa4;Zcchc10;Aff4		134		chr11	53299734	53308936	643.4	0.266705	Hspa4;Zcchc10;Aff4		134	1866	chr3	122509302	122521452	568.4	0.225663	Bcar3;Fnbp1l		134		1866	chr3	122509302	122521452	568.4	0.225663	Bcar3;Fnbp1l
135	chr19	4113359	4136092	643.4	0.266705	Gstp2;Tmem134;Aip;Gstp1;BC021614;Clcf1;Carns1;Rad9a;Rps6kb2;Tbc1d10c;Cdk2ap2;Ptprcap;Cabp2;Gpr152;Coro1b;Ppp1ca;Cabp4;Pitpnm1;Pold4		135		chr19	4113359	4136092	643.4	0.266705	Gstp2;Tmem134;Aip;Gstp1;BC021614;Clcf1;Carns1;Rad9a;Rps6kb2;Tbc1d10c;Cdk2ap2;Ptprcap;Cabp2;Gpr152;Coro1b;Ppp1ca;Cabp4;Pitpnm1;Pold4		135	1865	chr17	26508564	26524229	567	0.225107	Dusp1;Neurl1b;Ergic1		135		1865	chr17	26508564	26524229	567	0.225107	Dusp1;Neurl1b;Ergic1
136	chr19	45047496	45058815	643.3	0.266664	Lzts2;4930414N06Rik;Peo1;Sfxn3;Mrpl43;Pdzd7;Kazald1;Sema4g;Fam178a;Tlx1		136		chr19	45047496	45058815	643.3	0.266664	Lzts2;4930414N06Rik;Peo1;Sfxn3;Mrpl43;Pdzd7;Kazald1;Sema4g;Fam178a;Tlx1		136	1864	chr10	67096569	67107704	565.1	0.224353	Jmjd1c;Reep3		136		1864	chr10	67096569	67107704	565.1	0.224353	Jmjd1c;Reep3
137	chr7	28802583	28809265	640.7	0.265586	Rinl;Nfkbib;Sars2;Lgals4;Gm19897;Fbxo17;Sirt2;Ech1;Capn12;Hnrnpl;Actn4;Gm6537;Lgals6;Lgals7;Mrps12		137		chr7	28802583	28809265	640.7	0.265586	Rinl;Nfkbib;Sars2;Lgals4;Gm19897;Fbxo17;Sirt2;Ech1;Capn12;Hnrnpl;Actn4;Gm6537;Lgals6;Lgals7;Mrps12		137	1863	chr5	43782176	43826020	562.8	0.22344	Fbxl5;Cc2d2a;Cd38;Bst1		137		1863	chr5	43782176	43826020	562.8	0.22344	Fbxl5;Cc2d2a;Cd38;Bst1
138	chr13	38145113	38152568	638.6	0.264716	Dsp;Riok1;Snrnp48	Dsp	138		chr13	38145113	38152568	638.6	0.264716	Dsp;Riok1;Snrnp48	Dsp	138	1862	chr11	101442254	101466227	561.9	0.223082	G6pc;Aarsd1;Rpl27;Ptges3l;Rnd2;Ifi35;Rundc1;Brca1;Vat1;Nbr1		138		1862	chr11	101442254	101466227	561.9	0.223082	G6pc;Aarsd1;Rpl27;Ptges3l;Rnd2;Ifi35;Rundc1;Brca1;Vat1;Nbr1
139	chr11	51605915	51636583	638.1	0.264508	Hnrnpab;Phykpl;D930048N14Rik;Sec24a;Nhp2;0610009B22Rik;Rmnd5b;N4bp3;Col23a1		139		chr11	51605915	51636583	638.1	0.264508	Hnrnpab;Phykpl;D930048N14Rik;Sec24a;Nhp2;0610009B22Rik;Rmnd5b;N4bp3;Col23a1		139	1861	chr17	6827331	6836159	561.8	0.223043	Sytl3;Mir692-1;Ezr;Rsph3b		139		1861	chr17	6827331	6836159	561.8	0.223043	Sytl3;Mir692-1;Ezr;Rsph3b
140	chr15	36792682	36794499	637.7	0.264343	Ywhaz		140		chr15	36792682	36794499	637.7	0.264343	Ywhaz		140	1860	chr19	45047488	45058848	561.4	0.222884	Lzts2;4930414N06Rik;Peo1;Sfxn3;Mrpl43;Pdzd7;Kazald1;Sema4g;Fam178a;Tlx1		140		1860	chr19	45047488	45058848	561.4	0.222884	Lzts2;4930414N06Rik;Peo1;Sfxn3;Mrpl43;Pdzd7;Kazald1;Sema4g;Fam178a;Tlx1
141	chr4	11147066	11156870	637.2	0.264135	Ints8;Mir684-2;Ccne2;Trp53inp1;Ndufaf6		141		chr4	11147066	11156870	637.2	0.264135	Ints8;Mir684-2;Ccne2;Trp53inp1;Ndufaf6		141	1859	chr7	16308645	16326362	560.5	0.222527	C5ar1;Sae1;C5ar2;Bbc3;Ccdc9;Prr24;Dhx34;Zc3h4		141		1859	chr7	16308645	16326362	560.5	0.222527	C5ar1;Sae1;C5ar2;Bbc3;Ccdc9;Prr24;Dhx34;Zc3h4
142	chr11	70451834	70468789	637	0.264052	Pld2;Arrb2;Tm4sf5;Zmynd15;Gltpd2;Alox15;Cxcl16;Vmo1;Psmb6;Pelp1;Med11;Mink1		142		chr11	70451834	70468789	637	0.264052	Pld2;Arrb2;Tm4sf5;Zmynd15;Gltpd2;Alox15;Cxcl16;Vmo1;Psmb6;Pelp1;Med11;Mink1		142	1858	chr5	135000373	135010032	558.8	0.221852	Wbscr27;Stx1a;Wbscr22;Wbscr28;Vps37d;Cldn3;Wbscr25;Abhd11;Dnajc30;Mlxipl;Cldn13;2010001M06Rik;Cldn4		142		1858	chr5	135000373	135010032	558.8	0.221852	Wbscr27;Stx1a;Wbscr22;Wbscr28;Vps37d;Cldn3;Wbscr25;Abhd11;Dnajc30;Mlxipl;Cldn13;2010001M06Rik;Cldn4
143	chr16	95658915	95683246	636.3	0.263762	Ets2		143		chr16	95658915	95683246	636.3	0.263762	Ets2		143	1857	chr17	47451654	47473102	557.8	0.221455	Ccnd3;Mrps10;Trerf1;Guca1a;1700001C19Rik;Taf8;Guca1b;AI661453		143		1857	chr17	47451654	47473102	557.8	0.221455	Ccnd3;Mrps10;Trerf1;Guca1a;1700001C19Rik;Taf8;Guca1b;AI661453
144	chr12	35046640	35067494	632.1	0.262021	Prps1l1;Snx13		144		chr12	35046640	35067494	632.1	0.262021	Prps1l1;Snx13		144	1856	chr18	36405044	36415223	556.6	0.220978	Cystm1;Pfdn1;Hbegf		144		1856	chr18	36405044	36415223	556.6	0.220978	Cystm1;Pfdn1;Hbegf
145	chr8	33641589	33660675	630.8	0.261482	Gtf2e2;Ubxn8;Ppp2cb;Smim18;Tex15;Gsr		145		chr8	33641589	33660675	630.8	0.261482	Gtf2e2;Ubxn8;Ppp2cb;Smim18;Tex15;Gsr		145	1855	chr17	24140974	24169906	556	0.22074	Pdpk1;Tbc1d24;Ntn3;Mir5134;Atp6v0c;Prss27;Amdhd2;Ccnf;Atp6v0c-ps2;1600002H07Rik;Kctd5;Abca17		145		1855	chr17	24140974	24169906	556	0.22074	Pdpk1;Tbc1d24;Ntn3;Mir5134;Atp6v0c;Prss27;Amdhd2;Ccnf;Atp6v0c-ps2;1600002H07Rik;Kctd5;Abca17
146	chr8	34807746	34815695	630.5	0.261358	Tnks;Dusp4		146		chr8	34807746	34815695	630.5	0.261358	Tnks;Dusp4		146	1854	chr4	155688054	155705842	555.4	0.220502	Mmp23;Ssu72;Mib2;Nadk;2610204G22Rik;Cdk11b;Vwa1;Atad3a;Slc35e2;Gm16023;Tmem240;B930041F14Rik;Tmem88b;Mrpl20		146		1854	chr4	155688054	155705842	555.4	0.220502	Mmp23;Ssu72;Mib2;Nadk;2610204G22Rik;Cdk11b;Vwa1;Atad3a;Slc35e2;Gm16023;Tmem240;B930041F14Rik;Tmem88b;Mrpl20
147	chr12	70687121	70720783	629.7	0.261026	Mir4660		147		chr12	70687121	70720783	629.7	0.261026	Mir4660		147	1853	chr6	125424913	125433749	554.9	0.220303	Cd9;Scnn1a;Tnfrsf1a;Plekhg6		147		1853	chr6	125424913	125433749	554.9	0.220303	Cd9;Scnn1a;Tnfrsf1a;Plekhg6
148	chr9	108332533	108348268	627.7	0.260197	Usp4;Gpx1;Rhoa;Dag1;Ccdc36;1700102P08Rik;Nicn1;Amt;BC048562;Tcta;Klhdc8b		148		chr9	108332533	108348268	627.7	0.260197	Usp4;Gpx1;Rhoa;Dag1;Ccdc36;1700102P08Rik;Nicn1;Amt;BC048562;Tcta;Klhdc8b		148	1852	chr7	44848659	44870187	550.8	0.218676	Nup62;Fuz;Pnkp;Tsks;Akt1s1;Ap2a1;Atf5;Vrk3;Med25;Mir707;Ptov1;Nup62-il4i1;Il4i1;Tbc1d17;Cpt1c		148		1852	chr7	44848659	44870187	550.8	0.218676	Nup62;Fuz;Pnkp;Tsks;Akt1s1;Ap2a1;Atf5;Vrk3;Med25;Mir707;Ptov1;Nup62-il4i1;Il4i1;Tbc1d17;Cpt1c
149	chr9	124423157	124424679	627.1	0.259949	Ppp2r3d;Nlrp4g;4930526I15Rik		149		chr9	124423157	124424679	627.1	0.259949	Ppp2r3d;Nlrp4g;4930526I15Rik		149	1851	chr15	75908972	75941652	550.8	0.218676	Zc3h3;Eef1d;Mapk15;Naprt1;Pycrl;Tsta3;Zfp707;Gsdmd;Tigd5;Ccdc166;Zfp623;Fam83h		149		1851	chr15	75908972	75941652	550.8	0.218676	Zc3h3;Eef1d;Mapk15;Naprt1;Pycrl;Tsta3;Zfp707;Gsdmd;Tigd5;Ccdc166;Zfp623;Fam83h
150	chr10	81349369	81385246	626.6	0.259741	Gipc3;Hmg20b;Zfr2;Nfic;Apba3;Tbxa2r;Pip5k1c;Mrpl54;Cactin;Matk;Tjp3;2210404O07Rik;Mfsd12;Fzr1;Mir3057;Dohh;4930404N11Rik;Celf5		150		chr10	81349369	81385246	626.6	0.259741	Gipc3;Hmg20b;Zfr2;Nfic;Apba3;Tbxa2r;Pip5k1c;Mrpl54;Cactin;Matk;Tjp3;2210404O07Rik;Mfsd12;Fzr1;Mir3057;Dohh;4930404N11Rik;Celf5		150	1850	chr5	66059133	66090314	550.3	0.218477	Rbm47;Chrna9;9130230L23Rik;1700126H18Rik		150		1850	chr5	66059133	66090314	550.3	0.218477	Rbm47;Chrna9;9130230L23Rik;1700126H18Rik
151	chr12	111376851	111387550	625	0.259078	Tnfaip2;A230065H16Rik;Cdc42bpb;Exoc3l4;Gm266	Exoc3l4	151		chr12	111376851	111387550	625	0.259078	Tnfaip2;A230065H16Rik;Cdc42bpb;Exoc3l4;Gm266	Exoc3l4	151	1849	chr17	35050067	35089666	548.9	0.217921	Vars;Csnk2b;Hspa1b;Lsm2;Hspa1l;1110038B12Rik;Ly6g6d;Ly6g5c;Sapcd1;Ly6g6f;Gpank1;Prrc2a;Ddah2;Ly6g5b;Vwa7;Snord52;Abhd16a;Bag6;Ly6g6c;AU023871;Apom;Msh5;Hspa1a;Ly6g6e;D17H6S53E;Clic1;G6b;Aif1;Lst1		151		1849	chr17	35050067	35089666	548.9	0.217921	Vars;Csnk2b;Hspa1b;Lsm2;Hspa1l;1110038B12Rik;Ly6g6d;Ly6g5c;Sapcd1;Ly6g6f;Gpank1;Prrc2a;Ddah2;Ly6g5b;Vwa7;Snord52;Abhd16a;Bag6;Ly6g6c;AU023871;Apom;Msh5;Hspa1a;Ly6g6e;D17H6S53E;Clic1;G6b;Aif1;Lst1
152	chr13	34697201	34735659	624.7	0.258954	Fam50b;Pxdc1		152		chr13	34697201	34735659	624.7	0.258954	Fam50b;Pxdc1		152	1848	chr15	62028671	62049604	548.8	0.217882	Myc;Pvt1		152		1848	chr15	62028671	62049604	548.8	0.217882	Myc;Pvt1
153	chr19	6117823	6141539	623.5	0.258456	Zfpl1;Znhit2;Syvn1;Tm7sf2;Mrpl49;Fau;Batf2;Sac3d1;Snx15;1700123I01Rik;Cdca5;Arl2;Gm10814;BC048609;Vps51;Naaladl1;Gpha2;Ppp2r5b		153		chr19	6117823	6141539	623.5	0.258456	Zfpl1;Znhit2;Syvn1;Tm7sf2;Mrpl49;Fau;Batf2;Sac3d1;Snx15;1700123I01Rik;Cdca5;Arl2;Gm10814;BC048609;Vps51;Naaladl1;Gpha2;Ppp2r5b		153	1847	chr9	107568747	107588134	547.5	0.217365	Cacna2d2;Rassf1;Tusc2;Hyal2;Nat6;Sema3b;Hyal1;Hyal3;Slc38a3;Ifrd2;Gnai2;Nprl2;Zmynd10;Tmem115;Cyb561d2;Gnat1;Sema3f		153		1847	chr9	107568747	107588134	547.5	0.217365	Cacna2d2;Rassf1;Tusc2;Hyal2;Nat6;Sema3b;Hyal1;Hyal3;Slc38a3;Ifrd2;Gnai2;Nprl2;Zmynd10;Tmem115;Cyb561d2;Gnat1;Sema3f
154	chr15	75908971	75941630	622.1	0.257876	Zc3h3;Eef1d;Mapk15;Naprt1;Pycrl;Tsta3;Zfp707;Gsdmd;Tigd5;Ccdc166;Zfp623;Fam83h		154		chr15	75908971	75941630	622.1	0.257876	Zc3h3;Eef1d;Mapk15;Naprt1;Pycrl;Tsta3;Zfp707;Gsdmd;Tigd5;Ccdc166;Zfp623;Fam83h		154	1846	chr11	70451738	70468835	542.5	0.21538	Pld2;Arrb2;Tm4sf5;Zmynd15;Gltpd2;Alox15;Cxcl16;Vmo1;Psmb6;Pelp1;Med11;Mink1		154		1846	chr11	70451738	70468835	542.5	0.21538	Pld2;Arrb2;Tm4sf5;Zmynd15;Gltpd2;Alox15;Cxcl16;Vmo1;Psmb6;Pelp1;Med11;Mink1
155	chr12	69527040	69539090	614.5	0.254726	5830428M24Rik;Sos2;Mettl21d		155		chr12	69527040	69539090	614.5	0.254726	5830428M24Rik;Sos2;Mettl21d		155	1845	chr2	145842894	145873403	541.6	0.215023	Naa20;BC039771;4930529M08Rik;Crnkl1;Rin2		155		1845	chr2	145842894	145873403	541.6	0.215023	Naa20;BC039771;4930529M08Rik;Crnkl1;Rin2
156	chr11	7226346	7239111	614.2	0.254601	Gm11985;Igfbp3;Adcy1;Igfbp1		156		chr11	7226346	7239111	614.2	0.254601	Gm11985;Igfbp3;Adcy1;Igfbp1		156	1844	chr9	120001677	120014171	539.4	0.21415	Csrnp1;Cx3cr1;Ccr8;Ttc21a;Wdr48;Gorasp1;Xirp1;Slc25a38		156		1844	chr9	120001677	120014171	539.4	0.21415	Csrnp1;Cx3cr1;Ccr8;Ttc21a;Wdr48;Gorasp1;Xirp1;Slc25a38
157	chr15	76008949	76014176	613.7	0.254394	Eef1d;Mapk15;Pycrl;Puf60;Tsta3;Zfp707;Tigd5;Ccdc166;Eppk1;Nrbp2;Zfp623;Fam83h;Scrib		157		chr15	76008949	76014176	613.7	0.254394	Eef1d;Mapk15;Pycrl;Puf60;Tsta3;Zfp707;Tigd5;Ccdc166;Eppk1;Nrbp2;Zfp623;Fam83h;Scrib		157	1843	chr12	116268884	116294427	535.3	0.212522	Wdr60;Esyt2		157		1843	chr12	116268884	116294427	535.3	0.212522	Wdr60;Esyt2
158	chr6	135323053	135344780	611.6	0.253523	Gsg1;Pbp2;8430419L09Rik;Emp1		158		chr6	135323053	135344780	611.6	0.253523	Gsg1;Pbp2;8430419L09Rik;Emp1		158	1842	chr1	181009273	181016502	530.8	0.210735	Ephx1;Lefty1;Tmem63a;Nvl;9130409I23Rik		158		1842	chr1	181009273	181016502	530.8	0.210735	Ephx1;Lefty1;Tmem63a;Nvl;9130409I23Rik
159	chr4	117125785	117133738	609.8	0.252777	Eif2b3;Gm1661;Rps8;Plk3;Ptch2;Snord38a;Btbd19;Snord55;Kif2c;Tctex1d4		159		chr4	117125785	117133738	609.8	0.252777	Eif2b3;Gm1661;Rps8;Plk3;Ptch2;Snord38a;Btbd19;Snord55;Kif2c;Tctex1d4		159	1841	chr4	11147073	11156862	530.6	0.210656	Ints8;Mir684-2;Ccne2;Trp53inp1;Ndufaf6		159		1841	chr4	11147073	11156862	530.6	0.210656	Ints8;Mir684-2;Ccne2;Trp53inp1;Ndufaf6
160	chr7	133776193	133794838	606.2	0.251285	Fank1;Dhx32;Bccip;Uros;Mmp21;Adam12		160		chr7	133776193	133794838	606.2	0.251285	Fank1;Dhx32;Bccip;Uros;Mmp21;Adam12		160	1840	chr15	75841377	75869082	530	0.210418	Zc3h3;Eef1d;Naprt1;Pycrl;Tsta3;Gsdmd;Tigd5;Zfp623;Mafa		160		1840	chr15	75841377	75869082	530	0.210418	Zc3h3;Eef1d;Naprt1;Pycrl;Tsta3;Gsdmd;Tigd5;Zfp623;Mafa
161	chr7	112408026	112428428	602.4	0.24971	Mical2;Parva;Micalcl		161		chr7	112408026	112428428	602.4	0.24971	Mical2;Parva;Micalcl		161	1839	chr7	28801755	28809282	528.6	0.209862	Rinl;Nfkbib;Sars2;Lgals4;Gm19897;Fbxo17;Sirt2;Ech1;Capn12;Hnrnpl;Actn4;Gm6537;Lgals6;Lgals7;Mrps12		161		1839	chr7	28801755	28809282	528.6	0.209862	Rinl;Nfkbib;Sars2;Lgals4;Gm19897;Fbxo17;Sirt2;Ech1;Capn12;Hnrnpl;Actn4;Gm6537;Lgals6;Lgals7;Mrps12
162	chr11	4302702	4318058	601.7	0.24942	Gatsl3;Tbc1d10a;Lif;Hormad2;Osm		162		chr11	4302702	4318058	601.7	0.24942	Gatsl3;Tbc1d10a;Lif;Hormad2;Osm		162	1838	chr8	85024935	85037217	527.6	0.209465	Gm5741;Mast1;2310036O22Rik;Rtbdn;Tnpo2;Man2b1;Rnaseh2a;Dhps;Hook2;Fbxw9;Asna1;Best2;Prdx2;Wdr83;Junb;Zfp791;BC056474		162		1838	chr8	85024935	85037217	527.6	0.209465	Gm5741;Mast1;2310036O22Rik;Rtbdn;Tnpo2;Man2b1;Rnaseh2a;Dhps;Hook2;Fbxw9;Asna1;Best2;Prdx2;Wdr83;Junb;Zfp791;BC056474
163	chr11	106778940	106789310	600.6	0.248964	Polg2;Milr1;Mir3064;Cep95;Smurf2;Pecam1;Ddx5		163		chr11	106778940	106789310	600.6	0.248964	Polg2;Milr1;Mir3064;Cep95;Smurf2;Pecam1;Ddx5		163	1837	chr6	117900822	117917383	527.2	0.209306	Hnrnpf;Fxyd4;Zfp239;Zfp637		163		1837	chr6	117900822	117917383	527.2	0.209306	Hnrnpf;Fxyd4;Zfp239;Zfp637
164	chr11	116842731	116853823	599.4	0.248466	Jmjd6;Mfsd11;Srsf2;St6galnac1;Mettl23;BC018473;Mgat5b;Mxra7		164		chr11	116842731	116853823	599.4	0.248466	Jmjd6;Mfsd11;Srsf2;St6galnac1;Mettl23;BC018473;Mgat5b;Mxra7		164	1836	chr11	117769041	117791552	527.2	0.209306	Tk1;Tmem235;Tmc8;Tnrc6c;Afmid;Tha1;6030468B19Rik;Syngr2;Birc5;Tmc6		164		1836	chr11	117769041	117791552	527.2	0.209306	Tk1;Tmem235;Tmc8;Tnrc6c;Afmid;Tha1;6030468B19Rik;Syngr2;Birc5;Tmc6
165	chr12	112796442	112809289	598.9	0.248259	Pld4;BC022687;Gpr132;Cdca4;Cep170b;Jag2	Jag2	165		chr12	112796442	112809289	598.9	0.248259	Pld4;BC022687;Gpr132;Cdca4;Cep170b;Jag2	Jag2	165	1835	chr16	24392788	24404105	526	0.20883	Lpp;1110054M08Rik		165		1835	chr16	24392788	24404105	526	0.20883	Lpp;1110054M08Rik
166	chr13	100533422	100552976	598.2	0.247969	Gtf2h2;Naip1;Ocln;Rad17;Marveld2;Taf9		166		chr13	100533422	100552976	598.2	0.247969	Gtf2h2;Naip1;Ocln;Rad17;Marveld2;Taf9		166	1834	chr12	70694331	70720773	525.3	0.208552	Mir4660		166		1834	chr12	70694331	70720773	525.3	0.208552	Mir4660
167	chr9	44305107	44344339	596.8	0.247388	Pdzd3;Abcg4;C2cd2l;Ccdc153;Nlrx1;Cbl;Slc37a4;Hyou1;Dpagt1;Vps11;Hmbs;Hinfp;Rps25;Trappc4;H2afx;Ccdc84;Foxr1		167		chr9	44305107	44344339	596.8	0.247388	Pdzd3;Abcg4;C2cd2l;Ccdc153;Nlrx1;Cbl;Slc37a4;Hyou1;Dpagt1;Vps11;Hmbs;Hinfp;Rps25;Trappc4;H2afx;Ccdc84;Foxr1		167	1833	chr8	71569567	71592913	523.4	0.207797	Bst2;Ano8;Plvap;Pgls;Glt25d1;Slc27a1;Mvb12a;Nxnl1;Fam129c;Dda1;Gtpbp3;Unc13a;Tmem221;Jak3;Insl3;B3gnt3		167		1833	chr8	71569567	71592913	523.4	0.207797	Bst2;Ano8;Plvap;Pgls;Glt25d1;Slc27a1;Mvb12a;Nxnl1;Fam129c;Dda1;Gtpbp3;Unc13a;Tmem221;Jak3;Insl3;B3gnt3
168	chr19	21629775	21654001	595.1	0.246684	1110059E24Rik;Abhd17b		168		chr19	21629775	21654001	595.1	0.246684	1110059E24Rik;Abhd17b		168	1832	chr11	118355362	118363378	523.3	0.207758	Cant1;C1qtnf1;Usp36;Timp2;BC100451;Lgals3bp;Gm11747		168		1832	chr11	118355362	118363378	523.3	0.207758	Cant1;C1qtnf1;Usp36;Timp2;BC100451;Lgals3bp;Gm11747
169	chr6	51060405	51073333	591.5	0.245192			169		chr6	51060405	51073333	591.5	0.245192			169	1831	chr10	93310053	93343704	521.5	0.207043	Elk3;Gm17745;Cdk17		169		1831	chr10	93310053	93343704	521.5	0.207043	Elk3;Gm17745;Cdk17
170	chr11	100962699	100970495	589.3	0.24428	Ptrf;Atp6v0a1;Stat5a;Stat3;Naglu		170		chr11	100962699	100970495	589.3	0.24428	Ptrf;Atp6v0a1;Stat5a;Stat3;Naglu		170	1830	chr19	46961541	46970608	521.1	0.206884	Nt5c2;Pcgf6;Ina;Taf5;Cnnm2		170		1830	chr19	46961541	46970608	521.1	0.206884	Nt5c2;Pcgf6;Ina;Taf5;Cnnm2
171	chr7	30955929	30974250	588.1	0.243782	Fxyd5;Fxyd1;Cd22;Lsr;Mag;Hamp2;Fam187b;Lgi4;Usf2;Hamp;Ffar1;Fxyd7;Ffar3;Fxyd3		171		chr7	30955929	30974250	588.1	0.243782	Fxyd5;Fxyd1;Cd22;Lsr;Mag;Hamp2;Fam187b;Lgi4;Usf2;Hamp;Ffar1;Fxyd7;Ffar3;Fxyd3		171	1829	chr5	23432982	23434373	516.8	0.205177	Kmt2e;Srpk2;5031425E22Rik		171		1829	chr5	23432982	23434373	516.8	0.205177	Kmt2e;Srpk2;5031425E22Rik
172	chr18	36725514	36745062	583.5	0.241875	Vaultrc5;Ik;Ankhd1;Sra1;Hars;Hars2;Dnd1;Eif4ebp3;Slc35a4;Apbb3;Wdr55;Tmco6;Zmat2;Cd14;E230025N22Rik;Ndufa2		172		chr18	36725514	36745062	583.5	0.241875	Vaultrc5;Ik;Ankhd1;Sra1;Hars;Hars2;Dnd1;Eif4ebp3;Slc35a4;Apbb3;Wdr55;Tmco6;Zmat2;Cd14;E230025N22Rik;Ndufa2		172	1828	chr2	155818670	155826770	516.4	0.205018	Procr;Edem2;BC029722;Eif6;Uqcc;Fam83c;Mmp24		172		1828	chr2	155818670	155826770	516.4	0.205018	Procr;Edem2;BC029722;Eif6;Uqcc;Fam83c;Mmp24
173	chr4	43025453	43046321	583.3	0.241792	Unc13b;Dnajb5;Fancg;Fam214b;Vcp;N28178;Pigo;Stoml2;1700022I11Rik		173		chr4	43025453	43046321	583.3	0.241792	Unc13b;Dnajb5;Fancg;Fam214b;Vcp;N28178;Pigo;Stoml2;1700022I11Rik		173	1827	chr11	106778937	106789332	512.8	0.203589	Polg2;Milr1;Mir3064;Cep95;Smurf2;Pecam1;Ddx5		173		1827	chr11	106778937	106789332	512.8	0.203589	Polg2;Milr1;Mir3064;Cep95;Smurf2;Pecam1;Ddx5
174	chr11	117781109	117791518	582.8	0.241585	Tk1;Tmem235;Tmc8;Tnrc6c;Afmid;Tha1;6030468B19Rik;Syngr2;Birc5;Tmc6		174		chr11	117781109	117791518	582.8	0.241585	Tk1;Tmem235;Tmc8;Tnrc6c;Afmid;Tha1;6030468B19Rik;Syngr2;Birc5;Tmc6		174	1826	chr18	36725453	36745164	512.2	0.203351	Vaultrc5;Ik;Ankhd1;Sra1;Hars;Hars2;Dnd1;Eif4ebp3;Slc35a4;Apbb3;Wdr55;Tmco6;Zmat2;Cd14;E230025N22Rik;Ndufa2		174		1826	chr18	36725453	36745164	512.2	0.203351	Vaultrc5;Ik;Ankhd1;Sra1;Hars;Hars2;Dnd1;Eif4ebp3;Slc35a4;Apbb3;Wdr55;Tmco6;Zmat2;Cd14;E230025N22Rik;Ndufa2
175	chr1	192092074	192116260	580.9	0.240798	Rcor3;Mir3473c;Gm10516;Kcnh1;Traf5		175		chr1	192092074	192116260	580.9	0.240798	Rcor3;Mir3473c;Gm10516;Kcnh1;Traf5		175	1825	chr17	33909418	33941000	511.6	0.203113	Ndufa7;AA388235;BC033916;Daxx;Kifc1;Kank3;Zbtb22;H2-K2;Cd320;B3galt4;BC051226;Vps52;Wdr46;Rps28;H2-Ke2;Rps18;Rgl2;Tapbp;H2-K1;Ring1;Slc39a7;Mir219-1;H2-Ke6;Rxrb;Col11a2		175		1825	chr17	33909418	33941000	511.6	0.203113	Ndufa7;AA388235;BC033916;Daxx;Kifc1;Kank3;Zbtb22;H2-K2;Cd320;B3galt4;BC051226;Vps52;Wdr46;Rps28;H2-Ke2;Rps18;Rgl2;Tapbp;H2-K1;Ring1;Slc39a7;Mir219-1;H2-Ke6;Rxrb;Col11a2
176	chr6	87838326	87851161	579.2	0.240093	Cnbp;Efcc1;Copg1;Gp9;8430410A17Rik;Rab43;Isy1		176		chr6	87838326	87851161	579.2	0.240093	Cnbp;Efcc1;Copg1;Gp9;8430410A17Rik;Rab43;Isy1		176	1824	chr15	98984803	98993969	510.6	0.202716	Tuba1b;4930578M01Rik;Prph;Troap;Tuba1c;Tuba1a;Dhh;Lmbr1l;C1ql4		176		1824	chr15	98984803	98993969	510.6	0.202716	Tuba1b;4930578M01Rik;Prph;Troap;Tuba1c;Tuba1a;Dhh;Lmbr1l;C1ql4
177	chr11	117963124	117987302	578.6	0.239844	Tmem235;Pgs1;Tha1;Socs3;Dnah17	Socs3	177		chr11	117963124	117987302	578.6	0.239844	Tmem235;Pgs1;Tha1;Socs3;Dnah17	Socs3	177	1823	chr11	86623841	86634953	508.4	0.201842	Rps6kb1;Tubd1;Mir21;Ptrh2;Vmp1;Cltc		177		1823	chr11	86623841	86634953	508.4	0.201842	Rps6kb1;Tubd1;Mir21;Ptrh2;Vmp1;Cltc
178	chr2	131204053	131210383	573.8	0.237854	Rnf24;Mir103-2;Pank2;Mavs;Mir3098;Cdc25b;Ap5s1;1700037H04Rik;Spef1;Hspa12b;Cenpb	Hspa12b	178		chr2	131204053	131210383	573.8	0.237854	Rnf24;Mir103-2;Pank2;Mavs;Mir3098;Cdc25b;Ap5s1;1700037H04Rik;Spef1;Hspa12b;Cenpb	Hspa12b	178	1822	chr8	22736853	22765331	507.7	0.201564	Ikbkb;Ap3m2;Plat;Polb;Kat6a	Ap3m2	178		1822	chr8	22736853	22765331	507.7	0.201564	Ikbkb;Ap3m2;Plat;Polb;Kat6a	Ap3m2
179	chr4	155688114	155705814	573.3	0.237647	Mmp23;Ssu72;Mib2;Nadk;2610204G22Rik;Cdk11b;Vwa1;Atad3a;Slc35e2;Gm16023;Tmem240;B930041F14Rik;Tmem88b;Mrpl20		179		chr4	155688114	155705814	573.3	0.237647	Mmp23;Ssu72;Mib2;Nadk;2610204G22Rik;Cdk11b;Vwa1;Atad3a;Slc35e2;Gm16023;Tmem240;B930041F14Rik;Tmem88b;Mrpl20		179	1821	chr11	62550143	62559322	506.8	0.201207	Cenpv;Fam211a;Gm1821;Trpv2;Ncor1;2410006H16Rik;Snord49b;Snord65;Snord49a;Mmgt2;Ubb;Pigl	Cenpv;Ubb	179		1821	chr11	62550143	62559322	506.8	0.201207	Cenpv;Fam211a;Gm1821;Trpv2;Ncor1;2410006H16Rik;Snord49b;Snord65;Snord49a;Mmgt2;Ubb;Pigl	Cenpv;Ubb
180	chr5	24383796	24392397	571.3	0.236818	Abcb8;Slc4a2;Fastk;Kcnh2;Agap3;Nos3;Tmub1;Cdk5;Asic3;Atg9b	Kcnh2	180		chr5	24383796	24392397	571.3	0.236818	Abcb8;Slc4a2;Fastk;Kcnh2;Agap3;Nos3;Tmub1;Cdk5;Asic3;Atg9b	Kcnh2	180	1820	chr9	108328546	108348283	506.7	0.201167	Usp4;Gpx1;Rhoa;Dag1;Ccdc36;1700102P08Rik;Nicn1;Amt;Tcta;BC048562;Klhdc8b		180		1820	chr9	108328546	108348283	506.7	0.201167	Usp4;Gpx1;Rhoa;Dag1;Ccdc36;1700102P08Rik;Nicn1;Amt;Tcta;BC048562;Klhdc8b
181	chr11	101052504	101095846	568	0.23545	Ptrf;Psmc3ip;Atp6v0a1;Mlx;Fam134c;Tubg2;Tubg1;Naglu;Hsd17b1;Coasy;Plekhh3;Cntnap1;Ccr10;Ezh1		181		chr11	101052504	101095846	568	0.23545	Ptrf;Psmc3ip;Atp6v0a1;Mlx;Fam134c;Tubg2;Tubg1;Naglu;Hsd17b1;Coasy;Plekhh3;Cntnap1;Ccr10;Ezh1		181	1819	chr17	31827672	31835454	501.3	0.199023	Sik1		181		1819	chr17	31827672	31835454	501.3	0.199023	Sik1
182	chr5	100621510	100632600	567.5	0.235243	Hpse;Cops4;Coq2;Plac8		182		chr5	100621510	100632600	567.5	0.235243	Hpse;Cops4;Coq2;Plac8		182	1818	chr4	40839412	40853564	500.7	0.198785	B4galt1;Bag1;Mir5123;Smu1;Spink4;Chmp5		182		1818	chr4	40839412	40853564	500.7	0.198785	B4galt1;Bag1;Mir5123;Smu1;Spink4;Chmp5
183	chr5	123683554	123695185	567.5	0.235243	Clip1;Zcchc8;Kntc1;Rsrc2		183		chr5	123683554	123695185	567.5	0.235243	Clip1;Zcchc8;Kntc1;Rsrc2		183	1817	chr1	182516853	182528957	499.8	0.198428	Capn8;Capn2;Trp53bp2		183		1817	chr1	182516853	182528957	499.8	0.198428	Capn8;Capn2;Trp53bp2
184	chr4	109201614	109238995	566	0.234621	Osbpl9;Eps15;Calr4		184		chr4	109201614	109238995	566	0.234621	Osbpl9;Eps15;Calr4		184	1816	chr8	34807787	34816117	499	0.19811	Tnks;Dusp4		184		1816	chr8	34807787	34816117	499	0.19811	Tnks;Dusp4
185	chr5	34501124	34535516	562.6	0.233212	Add1;Sh3bp2;Fam193a;Tnip2;Mfsd10		185		chr5	34501124	34535516	562.6	0.233212	Add1;Sh3bp2;Fam193a;Tnip2;Mfsd10		185	1815	chr5	123670505	123695171	498.2	0.197793	Vps33a;Clip1;Zcchc8;Kntc1;Rsrc2		185		1815	chr5	123670505	123695171	498.2	0.197793	Vps33a;Clip1;Zcchc8;Kntc1;Rsrc2
186	chr7	141327679	141351086	562.3	0.233087	Drd4;Irf7;Deaf1;Tmem80;B230206H07Rik;Slc25a22;Taldo1;Cdhr5;Cend1;Eps8l2;Phrf1;Pddc1;Sct;Lrdd;Rplp2;Snora52		186		chr7	141327679	141351086	562.3	0.233087	Drd4;Irf7;Deaf1;Tmem80;B230206H07Rik;Slc25a22;Taldo1;Cdhr5;Cend1;Eps8l2;Phrf1;Pddc1;Sct;Lrdd;Rplp2;Snora52		186	1814	chr4	129810681	129821050	496.2	0.196999	Ptp4a2;Khdrbs1;E330017L17Rik		186		1814	chr4	129810681	129821050	496.2	0.196999	Ptp4a2;Khdrbs1;E330017L17Rik
187	chr2	151973046	151980111	562	0.232963	Slc52a3;Mir1953;Fam110a;Angpt4;Rspo4		187		chr2	151973046	151980111	562	0.232963	Slc52a3;Mir1953;Fam110a;Angpt4;Rspo4		187	1813	chr4	132509762	132536133	495.6	0.19676	Ptafr;Phactr4;Dnajc8;Atpif1;Med18;Sesn2		187		1813	chr4	132509762	132536133	495.6	0.19676	Ptafr;Phactr4;Dnajc8;Atpif1;Med18;Sesn2
188	chr16	90809972	90831406	559.6	0.231968	Eva1c;Urb1;Mis18a;Mrap;1110004E09Rik		188		chr16	90809972	90831406	559.6	0.231968	Eva1c;Urb1;Mis18a;Mrap;1110004E09Rik		188	1812	chr7	80742329	80774912	493.6	0.195966	Iqgap1;Crtc3;Gm15880;Zscan2		188		1812	chr7	80742329	80774912	493.6	0.195966	Iqgap1;Crtc3;Gm15880;Zscan2
189	chr17	35909688	35916882	559.4	0.231885	Prr3;Tubb5;Flot1;Abcf1;Atat1;Nrm;Ppp1r18;Mir877;Mrps18b;Dhx16;Ppp1r10;Mir1894;Ier3;H2-T24;Gnl1;A930015D03Rik;Gm8801;2310061I04Rik;Mdc1		189		chr17	35909688	35916882	559.4	0.231885	Prr3;Tubb5;Flot1;Abcf1;Atat1;Nrm;Ppp1r18;Mir877;Mrps18b;Dhx16;Ppp1r10;Mir1894;Ier3;H2-T24;Gnl1;A930015D03Rik;Gm8801;2310061I04Rik;Mdc1		189	1811	chr1	69433319	69461337	492.8	0.195649	Ikzf2		189		1811	chr1	69433319	69461337	492.8	0.195649	Ikzf2
190	chr2	154657093	154670396	554.8	0.229978	Necab3;Chmp4b;E2f1;Zfp341;Pxmp4		190		chr2	154657093	154670396	554.8	0.229978	Necab3;Chmp4b;E2f1;Zfp341;Pxmp4		190	1810	chr17	71089439	71102766	492.4	0.19549	Myl12a;Lpin2;Myl12b;Myom1		190		1810	chr17	71089439	71102766	492.4	0.19549	Myl12a;Lpin2;Myl12b;Myom1
191	chr9	121704990	121734230	554.6	0.229896	Vipr1;Sec22c;4930596M17Rik;Nktr;E530011L22Rik;Deb1;Klhl40;Zfp651;Hhatl;Lyzl4;Ccdc13		191		chr9	121704990	121734230	554.6	0.229896	Vipr1;Sec22c;4930596M17Rik;Nktr;E530011L22Rik;Deb1;Klhl40;Zfp651;Hhatl;Lyzl4;Ccdc13		191	1809	chr6	83101554	83137789	490.4	0.194696	Ino80b;Dctn1;Rtkn;Ccdc142;Wbp1;Dok1;Loxl3;Tlx2;Lbx2;M1ap;Mogs;Mrpl53;Aup1;Dqx1;Htra2;1700003E16Rik;Wdr54;Pcgf1;Slc4a5	Loxl3	191		1809	chr6	83101554	83137789	490.4	0.194696	Ino80b;Dctn1;Rtkn;Ccdc142;Wbp1;Dok1;Loxl3;Tlx2;Lbx2;M1ap;Mogs;Mrpl53;Aup1;Dqx1;Htra2;1700003E16Rik;Wdr54;Pcgf1;Slc4a5	Loxl3
192	chr5	65479969	65493256	553.8	0.229564	Rpl9;Ugdh;Ube2k;Lias;Smim14;Klb		192		chr5	65479969	65493256	553.8	0.229564	Rpl9;Ugdh;Ube2k;Lias;Smim14;Klb		192	1808	chr13	54605265	54622525	489.4	0.194299	Rnf44;Faf2;Simc1;Higd2a;Nop16;4833439L19Rik;Cltb;Arl10;Cdhr2		192		1808	chr13	54605265	54622525	489.4	0.194299	Rnf44;Faf2;Simc1;Higd2a;Nop16;4833439L19Rik;Cltb;Arl10;Cdhr2
193	chr10	61648521	61680934	552.8	0.229149	Tysnd1;Aifm2;Ppa1;Lrrc20;Sar1a;Npffr1;H2afy2;Mir5108		193		chr10	61648521	61680934	552.8	0.229149	Tysnd1;Aifm2;Ppa1;Lrrc20;Sar1a;Npffr1;H2afy2;Mir5108		193	1807	chr9	57420915	57440065	488.7	0.194021	Ppcdc;4930430J02Rik;Scamp5;Cox5a;Rpp25;Fam219b		193		1807	chr9	57420915	57440065	488.7	0.194021	Ppcdc;4930430J02Rik;Scamp5;Cox5a;Rpp25;Fam219b
194	chr9	120918525	120934897	550.1	0.22803	Ctnnb1;Ulk4;4930593C16Rik;1700020M21Rik		194		chr9	120918525	120934897	550.1	0.22803	Ctnnb1;Ulk4;4930593C16Rik;1700020M21Rik		194	1806	chr8	10653190	10683722	488.1	0.193783	Myo16		194		1806	chr8	10653190	10683722	488.1	0.193783	Myo16
195	chr5	32172379	32192119	549.5	0.227781	Bre;Plb1;Fosl2		195		chr5	32172379	32192119	549.5	0.227781	Bre;Plb1;Fosl2		195	1805	chr7	133776314	133795022	487.4	0.193505	Fank1;Dhx32;Bccip;Uros;Mmp21;Adam12		195		1805	chr7	133776314	133795022	487.4	0.193505	Fank1;Dhx32;Bccip;Uros;Mmp21;Adam12
196	chr5	29725152	29736774	549	0.227574	Dnajb6;Ube3c;Gm5129		196		chr5	29725152	29736774	549	0.227574	Dnajb6;Ube3c;Gm5129		196	1804	chr2	132591936	132614210	485.7	0.19283	1110034G24Rik;Gpcpd1;AU019990;1700026D11Rik		196		1804	chr2	132591936	132614210	485.7	0.19283	1110034G24Rik;Gpcpd1;AU019990;1700026D11Rik
197	chr10	59636534	59643443	549	0.227574	Micu1;Mcu		197		chr10	59636534	59643443	549	0.227574	Micu1;Mcu		197	1803	chr18	61718958	61726374	485.6	0.19279	Afap1l1;Il17b;Mir143hg;Mir143;Gm20748;Ablim3;1500015A07Rik;Pcyox1l;Grpel2;Mir145		197		1803	chr18	61718958	61726374	485.6	0.19279	Afap1l1;Il17b;Mir143hg;Mir143;Gm20748;Ablim3;1500015A07Rik;Pcyox1l;Grpel2;Mir145
198	chr1	125550139	125561535	546.4	0.226496	Slc35f5		198		chr1	125550139	125561535	546.4	0.226496	Slc35f5		198	1802	chr6	113661314	113675119	484.5	0.192354	Sec13;Irak2;Ghrl;Atp2b2;Vhl;Fancd2os;Brk1;Tatdn2;Fancd2		198		1802	chr6	113661314	113675119	484.5	0.192354	Sec13;Irak2;Ghrl;Atp2b2;Vhl;Fancd2os;Brk1;Tatdn2;Fancd2
199	chr15	36322051	36346713	546.4	0.226496	Rnf19a;Spag1		199		chr15	36322051	36346713	546.4	0.226496	Rnf19a;Spag1		199	1801	chr4	47293615	47310770	481.9	0.191321	Tgfbr1;Col15a1		199		1801	chr4	47293615	47310770	481.9	0.191321	Tgfbr1;Col15a1
200	chr11	77785480	77793823	545.8	0.226248	Pipox;Myo18a;Cryba1;Nufip2		200		chr11	77785480	77793823	545.8	0.226248	Pipox;Myo18a;Cryba1;Nufip2		200	1800	chr6	142339183	142346199	481.5	0.191162	B230216G23Rik;Golt1b;Gys2;Recql;Slco1a5;Iapp;Pyroxd1		200		1800	chr6	142339183	142346199	481.5	0.191162	B230216G23Rik;Golt1b;Gys2;Recql;Slco1a5;Iapp;Pyroxd1
201	chr8	125995509	126008698	545.5	0.226123	Pcnxl2;BC021891;Kcnk1		201		chr8	125995509	126008698	545.5	0.226123	Pcnxl2;BC021891;Kcnk1		201	1799	chr4	126096717	126111392	481.3	0.191083	Eva1b;Sh3d21;Mrps15;Oscp1;Csf3r;Thrap3;Stk40;Lsm10		201		1799	chr4	126096717	126111392	481.3	0.191083	Eva1b;Sh3d21;Mrps15;Oscp1;Csf3r;Thrap3;Stk40;Lsm10
202	chr4	89350882	89395611	544.2	0.225584	Cdkn2a;Cdkn2b		202		chr4	89350882	89395611	544.2	0.225584	Cdkn2a;Cdkn2b		202	1798	chr5	65479516	65493332	481	0.190964	Rpl9;Ugdh;Ube2k;Lias;Smim14;Klb		202		1798	chr5	65479516	65493332	481	0.190964	Rpl9;Ugdh;Ube2k;Lias;Smim14;Klb
203	chr3	89266556	89279484	543.3	0.225211	Clk2;Dcst1;Gba;Krtcap2;Muc1;Thbs3;Adam15;Efna3;Dpm3;Mir92b;Trim46;Scamp3;Efna4;Mtx1;Efna1;Slc50a1;Fam189b;Zbtb7b		203		chr3	89266556	89279484	543.3	0.225211	Clk2;Dcst1;Gba;Krtcap2;Muc1;Thbs3;Adam15;Efna3;Dpm3;Mir92b;Trim46;Scamp3;Efna4;Mtx1;Efna1;Slc50a1;Fam189b;Zbtb7b		203	1797	chr16	29813603	29823394	479.5	0.190368			203		1797	chr16	29813603	29823394	479.5	0.190368
204	chr13	31546950	31578586	542.7	0.224963	Foxq1;1700018A04Rik;Foxf2	Foxf2	204		chr13	31546950	31578586	542.7	0.224963	Foxq1;1700018A04Rik;Foxf2	Foxf2	204	1796	chr18	35101030	35119505	479.4	0.190329	Ctnna1;Lrrtm2		204		1796	chr18	35101030	35119505	479.4	0.190329	Ctnna1;Lrrtm2
205	chr2	119547647	119559457	541.7	0.224548	Oip5;1700020I14Rik;Exd1;Chp1;Ino80;Nusap1;Ndufaf1		205		chr2	119547647	119559457	541.7	0.224548	Oip5;1700020I14Rik;Exd1;Chp1;Ino80;Nusap1;Ndufaf1		205	1795	chr8	25596958	25602587	476.4	0.189138	Letm2;Fgfr1;Whsc1l1		205		1795	chr8	25596958	25602587	476.4	0.189138	Letm2;Fgfr1;Whsc1l1
206	chr3	103139780	103147804	540.1	0.223885	Nras;Csde1;Dennd2c;Bcas2;Ampd1		206		chr3	103139780	103147804	540.1	0.223885	Nras;Csde1;Dennd2c;Bcas2;Ampd1		206	1794	chr7	112135297	112155258	476	0.188979	Dkk3;Mical2;Usp47		206		1794	chr7	112135297	112155258	476	0.188979	Dkk3;Mical2;Usp47
207	chr14	118502362	118515364	538.8	0.223346	Abcc4		207		chr14	118502362	118515364	538.8	0.223346	Abcc4		207	1793	chr11	53795172	53804618	476	0.188979	Slc22a5;Rad50;Irf1;Il5;Gm12216		207		1793	chr11	53795172	53804618	476	0.188979	Slc22a5;Rad50;Irf1;Il5;Gm12216
208	chr3	105030835	105054983	538.1	0.223056	Cttnbp2nl;4930564D02Rik;Wnt2b		208		chr3	105030835	105054983	538.1	0.223056	Cttnbp2nl;4930564D02Rik;Wnt2b		208	1792	chr19	38004257	38015502	474.2	0.188264	Cep55;Ffar4;Myof		208		1792	chr19	38004257	38015502	474.2	0.188264	Cep55;Ffar4;Myof
209	chr4	41123857	41135231	537.1	0.222641	Ube2r2;Ubap2;Nfx1;Aqp7;Nol6;Aqp3		209		chr4	41123857	41135231	537.1	0.222641	Ube2r2;Ubap2;Nfx1;Aqp7;Nol6;Aqp3		209	1791	chr7	19910863	19953217	474.2	0.188264	Gm19345;Igsf23;Bcl3;Nlrp9b;Ceacam19;Pvr;Ceacam20;Ceacam16		209		1791	chr7	19910863	19953217	474.2	0.188264	Gm19345;Igsf23;Bcl3;Nlrp9b;Ceacam19;Pvr;Ceacam20;Ceacam16
210	chr19	55218812	55232166	536.5	0.222393	Gucy2g;Zdhhc6;Acsl5;Vti1a;Tectb		210		chr19	55218812	55232166	536.5	0.222393	Gucy2g;Zdhhc6;Acsl5;Vti1a;Tectb		210	1790	chr4	143277725	143305684	473.1	0.187828	Lrrc38;Prdm2;Pdpn;Pramel1		210		1790	chr4	143277725	143305684	473.1	0.187828	Lrrc38;Prdm2;Pdpn;Pramel1
211	chr15	37183738	37198651	534.7	0.221646	Grhl2		211		chr15	37183738	37198651	534.7	0.221646	Grhl2		211	1789	chr6	87838273	87851107	472.9	0.187748	Cnbp;Efcc1;Copg1;Gp9;8430410A17Rik;Rab43;Isy1		211		1789	chr6	87838273	87851107	472.9	0.187748	Cnbp;Efcc1;Copg1;Gp9;8430410A17Rik;Rab43;Isy1
212	chr11	116012317	116031119	534.2	0.221439	Wbp2;Trim47;Sap30bp;Smim6;H3f3b;Itgb4;Unk;Galk1;Recql5;Unc13d;Trim65		212		chr11	116012317	116031119	534.2	0.221439	Wbp2;Trim47;Sap30bp;Smim6;H3f3b;Itgb4;Unk;Galk1;Recql5;Unc13d;Trim65		212	1788	chr8	71367049	71382607	472.1	0.187431	Ushbp1;Myo9b;Babam1;Use1;Ocel1;Nr2f6;Ankle1;Haus8;Mrpl34;Dda1;Abhd8;Ano8		212		1788	chr8	71367049	71382607	472.1	0.187431	Ushbp1;Myo9b;Babam1;Use1;Ocel1;Nr2f6;Ankle1;Haus8;Mrpl34;Dda1;Abhd8;Ano8
213	chr8	70865477	70906624	531.8	0.220444	Snora68;Ccdc124;Mast3;Kcnn1;Rpl18a;Ifi30;Pik3r2;Map1s;Il12rb1;2010320M18Rik;Arrdc2;Mir1969;Slc5a5	Il12rb1	213		chr8	70865477	70906624	531.8	0.220444	Snora68;Ccdc124;Mast3;Kcnn1;Rpl18a;Ifi30;Pik3r2;Map1s;Il12rb1;2010320M18Rik;Arrdc2;Mir1969;Slc5a5	Il12rb1	213	1787	chr15	100220128	100228650	470.1	0.186636	Dip2b;Mettl7a1;Atf1;Mir3473;Tmprss12		213		1787	chr15	100220128	100228650	470.1	0.186636	Dip2b;Mettl7a1;Atf1;Mir3473;Tmprss12
214	chr15	102399765	102405711	528.7	0.219159	Pcbp2;Amhr2;Prr13;Pfdn5;Map3k12;Aaas;Sp7;Myg1;Sp1;Espl1		214		chr15	102399765	102405711	528.7	0.219159	Pcbp2;Amhr2;Prr13;Pfdn5;Map3k12;Aaas;Sp7;Myg1;Sp1;Espl1		214	1786	chr2	168517485	168532738	469.3	0.186319	Nfatc2		214		1786	chr2	168517485	168532738	469.3	0.186319	Nfatc2
215	chr10	96617207	96629086	526.2	0.218123	Btg1		215		chr10	96617207	96629086	526.2	0.218123	Btg1		215	1785	chr9	50462492	50478899	469	0.1862	Tex12;Il18;Bco2;1600029D21Rik;Pts;2310014F07Rik	1600029D21Rik	215		1785	chr9	50462492	50478899	469	0.1862	Tex12;Il18;Bco2;1600029D21Rik;Pts;2310014F07Rik	1600029D21Rik
216	chr9	108648570	108662721	525.2	0.217709	Qrich1;Impdh2;Slc25a20;Mir425;Ndufaf3;Dalrd3;P4htm;Prkar2a;Arih2;Mir191;Wdr6		216		chr9	108648570	108662721	525.2	0.217709	Qrich1;Impdh2;Slc25a20;Mir425;Ndufaf3;Dalrd3;P4htm;Prkar2a;Arih2;Mir191;Wdr6		216	1784	chr11	76469835	76479641	468.8	0.18612	Timm22;Nxn;Abr	Abr	216		1784	chr11	76469835	76479641	468.8	0.18612	Timm22;Nxn;Abr	Abr
217	chr7	127471413	127479634	524.2	0.217294	Zfp689;1700008J07Rik;Mir684-1;Phkg2;Zfp688;Zfp764;Fbrs;Zfp747;E430018J23Rik;Snora30;9130019O22Rik;Prr14		217		chr7	127471413	127479634	524.2	0.217294	Zfp689;1700008J07Rik;Mir684-1;Phkg2;Zfp688;Zfp764;Fbrs;Zfp747;E430018J23Rik;Snora30;9130019O22Rik;Prr14		217	1783	chr15	61438309	61463656	468.1	0.185842			217		1783	chr15	61438309	61463656	468.1	0.185842
218	chr17	35120745	35135929	523.8	0.217128	Nfkbil1;Csnk2b;Lta;Ly6g6d;Ly6g5c;Sapcd1;Ly6g6f;Gpank1;Prrc2a;Ddah2;Ly6g5b;Vwa7;Abhd16a;Bag6;Ly6g6c;AU023871;Apom;Msh5;Lst1;Ly6g6e;Ltb;D17H6S53E;Aif1;Clic1;G6b;Tnf		218		chr17	35120745	35135929	523.8	0.217128	Nfkbil1;Csnk2b;Lta;Ly6g6d;Ly6g5c;Sapcd1;Ly6g6f;Gpank1;Prrc2a;Ddah2;Ly6g5b;Vwa7;Abhd16a;Bag6;Ly6g6c;AU023871;Apom;Msh5;Lst1;Ly6g6e;Ltb;D17H6S53E;Aif1;Clic1;G6b;Tnf		218	1782	chr19	46304212	46305655	467.3	0.185525	Cuedc2;Sufu;Nfkb2;Psd;2310034G01Rik;Mir146b;Fbxl15;Actr1a;Tmem180;Gbf1		218		1782	chr19	46304212	46305655	467.3	0.185525	Cuedc2;Sufu;Nfkb2;Psd;2310034G01Rik;Mir146b;Fbxl15;Actr1a;Tmem180;Gbf1
219	chr11	53324588	53351924	523.7	0.217087	Hspa4;Zcchc10;Uqcrq;Aff4;Leap2;Gdf9		219		chr11	53324588	53351924	523.7	0.217087	Hspa4;Zcchc10;Uqcrq;Aff4;Leap2;Gdf9		219	1781	chr11	75552115	75564380	467.1	0.185445	Tlcd2;Slc43a2;Myo1c;Prpf8;Mir3971;Mir22hg;Wdr81;Mir22;Pitpna;Inpp5k;Scarf1;Rilp		219		1781	chr11	75552115	75564380	467.1	0.185445	Tlcd2;Slc43a2;Myo1c;Prpf8;Mir3971;Mir22hg;Wdr81;Mir22;Pitpna;Inpp5k;Scarf1;Rilp
220	chr2	129800541	129808560	522.9	0.216755	4932416H05Rik;Stk35		220		chr2	129800541	129808560	522.9	0.216755	4932416H05Rik;Stk35		220	1780	chr11	98942389	98960341	466.6	0.185247	Rara;Wipf2;Igfbp4;Gjd3;Rapgefl1;Cdc6;Top2a		220		1780	chr11	98942389	98960341	466.6	0.185247	Rara;Wipf2;Igfbp4;Gjd3;Rapgefl1;Cdc6;Top2a
221	chr7	45525144	45538582	522.2	0.216465	Nucb1;Gys1;Bcat2;Hsd17b14;Rasip1;Plekha4;Fgf21;Fut1;Bax;Dhdh;Ftl1;Ruvbl2;0610005C13Rik;Tulp2;Ppp1r15a;Izumo1	Hsd17b14	221		chr7	45525144	45538582	522.2	0.216465	Nucb1;Gys1;Bcat2;Hsd17b14;Rasip1;Plekha4;Fgf21;Fut1;Bax;Dhdh;Ftl1;Ruvbl2;0610005C13Rik;Tulp2;Ppp1r15a;Izumo1	Hsd17b14	221	1779	chr2	37422215	37453119	466	0.185009	Pdcl;Gpr21;Olfr368;Rabgap1;Zbtb6;Snord90;Rc3h2;Zbtb26		221		1779	chr2	37422215	37453119	466	0.185009	Pdcl;Gpr21;Olfr368;Rabgap1;Zbtb6;Snord90;Rc3h2;Zbtb26
222	chr15	11987700	12011039	518.3	0.214848	Npr3;1700047G03Rik;Sub1		222		chr15	11987700	12011039	518.3	0.214848	Npr3;1700047G03Rik;Sub1		222	1778	chr4	139185582	139202961	465.8	0.184929	Gm16287;Capzb;Minos1;Nbl1;Pqlc2		222		1778	chr4	139185582	139202961	465.8	0.184929	Gm16287;Capzb;Minos1;Nbl1;Pqlc2
223	chr17	31982393	32003352	518.2	0.214807	Rrp1b;Hsf2bp;Pdxk-ps		223		chr17	31982393	32003352	518.2	0.214807	Rrp1b;Hsf2bp;Pdxk-ps		223	1777	chr8	117718886	117741607	464.4	0.184374	Hsd17b2;Sdr42e1;Mphosph6;Plcg2		223		1777	chr8	117718886	117741607	464.4	0.184374	Hsd17b2;Sdr42e1;Mphosph6;Plcg2
224	chr12	8798806	8811752	517.9	0.214682	Pum2;Sdc1		224		chr12	8798806	8811752	517.9	0.214682	Pum2;Sdc1		224	1776	chr15	98139559	98168460	463.8	0.184135	Pfkm;Senp1;Asb8;AI836003;Olfr287;Olfr286;Olfr288;H1fnt	AI836003	224		1776	chr15	98139559	98168460	463.8	0.184135	Pfkm;Senp1;Asb8;AI836003;Olfr287;Olfr286;Olfr288;H1fnt	AI836003
225	chr10	82851577	82860674	513.3	0.212776	Txnrd1;1700028I16Rik;Eid3;Nfyb		225		chr10	82851577	82860674	513.3	0.212776	Txnrd1;1700028I16Rik;Eid3;Nfyb		225	1775	chr9	78615623	78633995	463.5	0.184016	Slc17a5;Cd109		225		1775	chr9	78615623	78633995	463.5	0.184016	Slc17a5;Cd109
226	chr18	7608565	7626970	512.2	0.21232	Mpp7		226		chr18	7608565	7626970	512.2	0.21232	Mpp7		226	1774	chr19	5448046	5457641	463.1	0.183857	AI837181;Fibp;1700020D05Rik;Ccdc85b;Banf1;4930481A15Rik;Snx32;D330050I16Rik;Fosl1;Sart1;Eif1ad;Ovol1;Drap1;Efemp2;Cfl1;Mus81;Ctsw;Cst6		226		1774	chr19	5448046	5457641	463.1	0.183857	AI837181;Fibp;1700020D05Rik;Ccdc85b;Banf1;4930481A15Rik;Snx32;D330050I16Rik;Fosl1;Sart1;Eif1ad;Ovol1;Drap1;Efemp2;Cfl1;Mus81;Ctsw;Cst6
227	chr3	108554147	108572525	510.9	0.211781	Clcc1;Wdr47;Tmem167b;5330417C22Rik;1700013F07Rik;Scarna2;Taf13		227		chr3	108554147	108572525	510.9	0.211781	Clcc1;Wdr47;Tmem167b;5330417C22Rik;1700013F07Rik;Scarna2;Taf13		227	1773	chr11	107457435	107480152	462.9	0.183778	Psmd12;Pitpnc1;Helz		227		1773	chr11	107457435	107480152	462.9	0.183778	Psmd12;Pitpnc1;Helz
228	chr16	55603809	55637166	508.1	0.21062			228		chr16	55603809	55637166	508.1	0.21062			228	1772	chr15	54846205	54862040	461.5	0.183222	Nov;Enpp2		228		1772	chr15	54846205	54862040	461.5	0.183222	Nov;Enpp2
229	chr8	126826654	126839558	506.6	0.209998	Tomm20		229		chr8	126826654	126839558	506.6	0.209998	Tomm20		229	1771	chr7	35334234	35363004	460.5	0.182825	Cep89;Gpatch1;C230052I12Rik;Rhpn2;Slc7a9		229		1771	chr7	35334234	35363004	460.5	0.182825	Cep89;Gpatch1;C230052I12Rik;Rhpn2;Slc7a9
230	chr10	40510341	40522239	505.8	0.209667	Cdk19;Slc22a16		230		chr10	40510341	40522239	505.8	0.209667	Cdk19;Slc22a16		230	1770	chr2	131203962	131210439	460	0.182627	Rnf24;Mir103-2;Pank2;Mavs;Mir3098;Cdc25b;Ap5s1;1700037H04Rik;Spef1;Hspa12b;Cenpb	Hspa12b	230		1770	chr2	131203962	131210439	460	0.182627	Rnf24;Mir103-2;Pank2;Mavs;Mir3098;Cdc25b;Ap5s1;1700037H04Rik;Spef1;Hspa12b;Cenpb	Hspa12b
231	chr1	178336753	178344012	502.6	0.20834	Hnrnpu;Cox20;Desi2;Efcab2		231		chr1	178336753	178344012	502.6	0.20834	Hnrnpu;Cox20;Desi2;Efcab2		231	1769	chr8	84236297	84257298	459.2	0.182309	Mir181c;Cc2d1a;Mri1;Nanos3;Zswim4;Mir27a;Mir24-2;Mir23a;Mir3074-2;Mir181d;4930432K21Rik;Ccdc130;D8Ertd738e		231		1769	chr8	84236297	84257298	459.2	0.182309	Mir181c;Cc2d1a;Mri1;Nanos3;Zswim4;Mir27a;Mir24-2;Mir23a;Mir3074-2;Mir181d;4930432K21Rik;Ccdc130;D8Ertd738e
232	chr9	78615670	78633966	502.2	0.208174	Slc17a5;Cd109		232		chr9	78615670	78633966	502.2	0.208174	Slc17a5;Cd109		232	1768	chr10	117710243	117717802	458.9	0.18219	Slc35e3;Rap1b;Mdm2;Nup107;Cpm		232		1768	chr10	117710243	117717802	458.9	0.18219	Slc35e3;Rap1b;Mdm2;Nup107;Cpm
233	chr4	86712798	86725651	501.9	0.20805	Plin2;Dennd4c		233		chr4	86712798	86725651	501.9	0.20805	Plin2;Dennd4c		233	1767	chr5	66139647	66151817	457.2	0.181515	Rbm47;1700126H18Rik		233		1767	chr5	66139647	66151817	457.2	0.181515	Rbm47;1700126H18Rik
234	chr9	78480873	78514356	501.8	0.208009	Slc17a5;Eef1a1;Ddx43;Mb21d1;Mto1		234		chr9	78480873	78514356	501.8	0.208009	Slc17a5;Eef1a1;Ddx43;Mb21d1;Mto1		234	1766	chr15	79391153	79415153	456.7	0.181316	Tmem184b;Kcnj4;Pla2g6;Mir1943;Csnk1e;Maff		234		1766	chr15	79391153	79415153	456.7	0.181316	Tmem184b;Kcnj4;Pla2g6;Mir1943;Csnk1e;Maff
235	chr10	117709987	117717736	501.4	0.207843	Slc35e3;Mdm2;Nup107;Cpm;Rap1b		235		chr10	117709987	117717736	501.4	0.207843	Slc35e3;Mdm2;Nup107;Cpm;Rap1b		235	1765	chr4	33261010	33290176	456.6	0.181277	Gabrr1;Srsf12;Rngtt;Pnrc1;Pm20d2		235		1765	chr4	33261010	33290176	456.6	0.181277	Gabrr1;Srsf12;Rngtt;Pnrc1;Pm20d2
236	chr12	51811898	51829629	501.2	0.20776	Hectd1;Ap4s1;Heatr5a		236		chr12	51811898	51829629	501.2	0.20776	Hectd1;Ap4s1;Heatr5a		236	1764	chr15	102451203	102471317	456.4	0.181197	Pcbp2;Amhr2;Prr13;Map3k12;Npff;Tarbp2;Atf7;Sp7;Sp1		236		1764	chr15	102451203	102471317	456.4	0.181197	Pcbp2;Amhr2;Prr13;Map3k12;Npff;Tarbp2;Atf7;Sp7;Sp1
237	chr9	120001608	120013528	500.5	0.20747	Csrnp1;Cx3cr1;Ccr8;Ttc21a;Wdr48;Gorasp1;Xirp1;Slc25a38		237		chr9	120001608	120013528	500.5	0.20747	Csrnp1;Cx3cr1;Ccr8;Ttc21a;Wdr48;Gorasp1;Xirp1;Slc25a38		237	1763	chr16	14351510	14372982	456.2	0.181118	Myh11;Abcc1;Fopnl		237		1763	chr16	14351510	14372982	456.2	0.181118	Myh11;Abcc1;Fopnl
238	chr13	23738828	23762025	499.1	0.206889	Hist1h4a;Hist1h2ac;Hist1h1t;Hist1h3b;Trim38;Hist1h1c;Slc17a2;Hfe;Slc17a3;Hist1h2bb;Hist1h2ab;Hist1h4b;Hist1h3a;Hist1h2bc;Hist1h3c;Hist1h1a;Hist1h4c		238		chr13	23738828	23762025	499.1	0.206889	Hist1h4a;Hist1h2ac;Hist1h1t;Hist1h3b;Trim38;Hist1h1c;Slc17a2;Hfe;Slc17a3;Hist1h2bb;Hist1h2ab;Hist1h4b;Hist1h3a;Hist1h2bc;Hist1h3c;Hist1h1a;Hist1h4c		238	1762	chr2	30919830	30929711	456	0.181039	Prrx2;Asb6;BC005624;Tor1a;Tor1b;Ptges;Ntmt1;Usp20;Fnbp1		238		1762	chr2	30919830	30929711	456	0.181039	Prrx2;Asb6;BC005624;Tor1a;Tor1b;Ptges;Ntmt1;Usp20;Fnbp1
239	chr3	123053882	123080561	499.1	0.206889	Usp53;Myoz2;Synpo2		239		chr3	123053882	123080561	499.1	0.206889	Usp53;Myoz2;Synpo2		239	1761	chr8	24568398	24579741	454.3	0.180364	Mir1957;Ido2;Ido1;Adam18;Adam3		239		1761	chr8	24568398	24579741	454.3	0.180364	Mir1957;Ido2;Ido1;Adam18;Adam3
240	chr2	180701357	180710764	497.4	0.206185	Dido1;Gid8;Col9a3;Bhlhe23;Tcfl5;Slc17a9		240		chr2	180701357	180710764	497.4	0.206185	Dido1;Gid8;Col9a3;Bhlhe23;Tcfl5;Slc17a9		240	1760	chr13	51963354	51976099	453.4	0.180006			240		1760	chr13	51963354	51976099	453.4	0.180006
241	chr4	137345242	137374335	496.4	0.20577	Cela3b;Gm13011;Cdc42;Wnt4;1700013G24Rik;Hspg2		241		chr4	137345242	137374335	496.4	0.20577	Cela3b;Gm13011;Cdc42;Wnt4;1700013G24Rik;Hspg2		241	1759	chr17	46856262	46867974	453.2	0.179927	Ubr2;Ptcra;Rpl7l1;2310039H08Rik;Prph2;Tbcc;Gltscr1l		241		1759	chr17	46856262	46867974	453.2	0.179927	Ubr2;Ptcra;Rpl7l1;2310039H08Rik;Prph2;Tbcc;Gltscr1l
242	chr11	69837950	69858911	496	0.205604	Eif5a;Fgf11;Nlgn2;Acap1;Plscr3;Tmem95;G630025P09Rik;Spem1;Zbtb4;Tnk1;Kctd11;Ybx2;4933402P03Rik;Slc35g3;Tmem256;2810408A11Rik;Chrnb1;Gps2;Polr2a;Tmem102;Neurl4;Slc2a4	Tnk1	242		chr11	69837950	69858911	496	0.205604	Eif5a;Fgf11;Nlgn2;Acap1;Plscr3;Tmem95;G630025P09Rik;Spem1;Zbtb4;Tnk1;Kctd11;Ybx2;4933402P03Rik;Slc35g3;Tmem256;2810408A11Rik;Chrnb1;Gps2;Polr2a;Tmem102;Neurl4;Slc2a4	Tnk1	242	1758	chr8	45529207	45541816	452.6	0.179689	Sorbs2		242		1758	chr8	45529207	45541816	452.6	0.179689	Sorbs2
243	chr13	38311602	38320412	495.8	0.205521	Snrnp48;Bmp6		243		chr13	38311602	38320412	495.8	0.205521	Snrnp48;Bmp6		243	1757	chr15	59540725	59550709	452.4	0.179609	Nsmce2;Trib1		243		1757	chr15	59540725	59550709	452.4	0.179609	Nsmce2;Trib1
244	chr6	122810415	122833549	495.3	0.205314	Slc2a3;Foxj2;Nanog;Necap1;C3ar1;Clec4a1		244		chr6	122810415	122833549	495.3	0.205314	Slc2a3;Foxj2;Nanog;Necap1;C3ar1;Clec4a1		244	1756	chr19	5601745	5615850	452	0.179451	Rela;Map3k11;Ehbp1l1;1700020D05Rik;Sipa1;Kcnk7;Pcnxl3;Rnaseh2c;Snx32;Kat5;Ovol1;Ap5b1		244		1756	chr19	5601745	5615850	452	0.179451	Rela;Map3k11;Ehbp1l1;1700020D05Rik;Sipa1;Kcnk7;Pcnxl3;Rnaseh2c;Snx32;Kat5;Ovol1;Ap5b1
245	chr11	3887044	3895732	494.8	0.205107	Dusp18;Pes1;4921536K21Rik;Tcn2;Osbp2;Gal3st1;Slc35e4		245		chr11	3887044	3895732	494.8	0.205107	Dusp18;Pes1;4921536K21Rik;Tcn2;Osbp2;Gal3st1;Slc35e4		245	1755	chr11	7226450	7239135	448.8	0.17818	Gm11985;Igfbp3;Adcy1;Igfbp1		245		1755	chr11	7226450	7239135	448.8	0.17818	Gm11985;Igfbp3;Adcy1;Igfbp1
246	chr11	29603814	29638704	492.7	0.204236	Prorsd1;Ccdc88a;Mtif2;Rtn4;Rps27a;1700034F02Rik		246		chr11	29603814	29638704	492.7	0.204236	Prorsd1;Ccdc88a;Mtif2;Rtn4;Rps27a;1700034F02Rik		246	1754	chr13	13162421	13181147	448.6	0.178101	Prl2c5		246		1754	chr13	13162421	13181147	448.6	0.178101	Prl2c5
247	chr4	151988494	152010045	491.9	0.203905	Thap3;Nol9;Tas1r1;Phf13;Dnajc11;Zbtb48;Klhl21;Plekhg5		247		chr4	151988494	152010045	491.9	0.203905	Thap3;Nol9;Tas1r1;Phf13;Dnajc11;Zbtb48;Klhl21;Plekhg5		247	1753	chr4	150048357	150061642	448.1	0.177902	Spsb1;Slc2a5;Mir34a;Slc2a7;H6pd;Gpr157		247		1753	chr4	150048357	150061642	448.1	0.177902	Spsb1;Slc2a5;Mir34a;Slc2a7;H6pd;Gpr157
248	chr6	120356336	120374000	491.9	0.203905	Ccdc77;B4galnt3;Kdm5a;Il17ra		248		chr6	120356336	120374000	491.9	0.203905	Ccdc77;B4galnt3;Kdm5a;Il17ra		248	1752	chr11	86757092	86758681	448	0.177862	Ptrh2;Vmp1;Cltc;Dhx40		248		1752	chr11	86757092	86758681	448	0.177862	Ptrh2;Vmp1;Cltc;Dhx40
249	chr12	80937454	80954219	491	0.203532	Smoc1;1700052I22Rik;Srsf5;Slc10a1;4933426M11Rik;Gm20337		249		chr12	80937454	80954219	491	0.203532	Smoc1;1700052I22Rik;Srsf5;Slc10a1;4933426M11Rik;Gm20337		249	1751	chr3	57294322	57313043	447.2	0.177545	Tm4sf1		249		1751	chr3	57294322	57313043	447.2	0.177545	Tm4sf1
250	chr17	24162842	24169869	489.7	0.202993	Pdpk1;Tbc1d24;Ntn3;Mir5134;Atp6v0c;Amdhd2;Ccnf;Atp6v0c-ps2;1600002H07Rik;Kctd5;Abca17		250		chr17	24162842	24169869	489.7	0.202993	Pdpk1;Tbc1d24;Ntn3;Mir5134;Atp6v0c;Amdhd2;Ccnf;Atp6v0c-ps2;1600002H07Rik;Kctd5;Abca17		250	1750	chr1	16227945	16241954	447.2	0.177545	Stau2;Rdh10		250		1750	chr1	16227945	16241954	447.2	0.177545	Stau2;Rdh10
251	chr4	47293649	47310696	489.3	0.202827	Tgfbr1;Col15a1		251		chr4	47293649	47310696	489.3	0.202827	Tgfbr1;Col15a1		251	1749	chr16	32059008	32100195	445.6	0.17691	Lrrc33;Pigx;Cep19;Pak2;Senp5;LOC101669761;Bex6		251		1749	chr16	32059008	32100195	445.6	0.17691	Lrrc33;Pigx;Cep19;Pak2;Senp5;LOC101669761;Bex6
252	chr15	90607766	90624442	489.2	0.202786	Cpne8		252		chr15	90607766	90624442	489.2	0.202786	Cpne8		252	1748	chr19	46478539	46484270	445.6	0.17691	Trim8;Sufu;Sfxn2;Arl3;Actr1a		252		1748	chr19	46478539	46484270	445.6	0.17691	Trim8;Sufu;Sfxn2;Arl3;Actr1a
253	chr18	6490012	6490940	488.4	0.202454	Epc1;Mir1893		253		chr18	6490012	6490940	488.4	0.202454	Epc1;Mir1893		253	1747	chr13	34398292	34421140	445.4	0.17683	Slc22a23		253		1747	chr13	34398292	34421140	445.4	0.17683	Slc22a23
254	chr11	62820867	62826150	488.1	0.20233	Zfp286;Tvp23b;Trim16;Zfp287;Fbxw10		254		chr11	62820867	62826150	488.1	0.20233	Zfp286;Tvp23b;Trim16;Zfp287;Fbxw10		254	1746	chr15	96698454	96710538	442.4	0.175639	Slc38a1;Slc38a2		254		1746	chr15	96698454	96710538	442.4	0.175639	Slc38a1;Slc38a2
255	chr11	97302834	97310233	484.4	0.200796	Gpr179;Mrpl45;Socs7;Npepps		255		chr11	97302834	97310233	484.4	0.200796	Gpr179;Mrpl45;Socs7;Npepps		255	1745	chr1	125549718	125561480	440.4	0.174845	Slc35f5		255		1745	chr1	125549718	125561480	440.4	0.174845	Slc35f5
256	chr11	59227418	59228354	484.3	0.200754	Iba57;Arf1;Guk1;Obscn;Mrpl55;Wnt3a;2310033P09Rik;Gjc2;Wnt9a;2610507I01Rik		256		chr11	59227418	59228354	484.3	0.200754	Iba57;Arf1;Guk1;Obscn;Mrpl55;Wnt3a;2310033P09Rik;Gjc2;Wnt9a;2610507I01Rik		256	1744	chr4	150569099	150594604	439.8	0.174607	Slc45a1;Rere		256		1744	chr4	150569099	150594604	439.8	0.174607	Slc45a1;Rere
257	chr4	150788799	150809357	484.2	0.200713	Errfi1;1700045H11Rik;Park7		257		chr4	150788799	150809357	484.2	0.200713	Errfi1;1700045H11Rik;Park7		257	1743	chr8	72135254	72146190	439.6	0.174528	Olfr373;Rab8a;Hsh2d;Olfr374;Fam32a;Cib3;Tpm4;Olfr372;Ap1m1		257		1743	chr8	72135254	72146190	439.6	0.174528	Olfr373;Rab8a;Hsh2d;Olfr374;Fam32a;Cib3;Tpm4;Olfr372;Ap1m1
258	chr3	142387815	142395776	483.5	0.200423	Pdlim5		258		chr3	142387815	142395776	483.5	0.200423	Pdlim5		258	1742	chr11	116616307	116624243	438	0.173892	Sphk1;Cygb;Rhbdf2;1810032O08Rik;St6galnac2;Gm11744;Aanat;Snord1b;Snord1a;Snord1c;Ube2o		258		1742	chr11	116616307	116624243	438	0.173892	Sphk1;Cygb;Rhbdf2;1810032O08Rik;St6galnac2;Gm11744;Aanat;Snord1b;Snord1a;Snord1c;Ube2o
259	chr15	82338386	82354730	481.7	0.199677	Fam109b;Cyp2d22;1500009C09Rik;Wbp2nl;Cyp2d10;Sept3;Ndufa6;Cenpm;Cyp2d11;Smdt1;Naga;Cyp2d9		259		chr15	82338386	82354730	481.7	0.199677	Fam109b;Cyp2d22;1500009C09Rik;Wbp2nl;Cyp2d10;Sept3;Ndufa6;Cenpm;Cyp2d11;Smdt1;Naga;Cyp2d9		259	1741	chr2	119156325	119175201	434.9	0.172662	Casc5;Gchfr;Dnajc17;Zfyve19;Rad51;Ppp1r14d;Spint1;Rmdn3;Gm14137;Rhov	Rhov	259		1741	chr2	119156325	119175201	434.9	0.172662	Casc5;Gchfr;Dnajc17;Zfyve19;Rad51;Ppp1r14d;Spint1;Rmdn3;Gm14137;Rhov	Rhov
260	chr3	31133868	31135355	481.4	0.199552	Cldn11;Skil;Prkci;Slc7a14		260		chr3	31133868	31135355	481.4	0.199552	Cldn11;Skil;Prkci;Slc7a14		260	1740	chr7	141327684	141351279	434.3	0.172423	Drd4;Irf7;Deaf1;Tmem80;B230206H07Rik;Slc25a22;Taldo1;Cdhr5;Cend1;Eps8l2;Phrf1;Pddc1;Sct;Lrdd;Rplp2;Snora52		260		1740	chr7	141327684	141351279	434.3	0.172423	Drd4;Irf7;Deaf1;Tmem80;B230206H07Rik;Slc25a22;Taldo1;Cdhr5;Cend1;Eps8l2;Phrf1;Pddc1;Sct;Lrdd;Rplp2;Snora52
261	chr16	55966443	55974939	481.2	0.199469	Trmt10c;2310061J03Rik;Cep97;Rpl24;Nxpe3;Zbtb11;Pcnp		261		chr16	55966443	55974939	481.2	0.199469	Trmt10c;2310061J03Rik;Cep97;Rpl24;Nxpe3;Zbtb11;Pcnp		261	1739	chr2	77268813	77281169	434	0.172304	Sestd1;Ccdc141		261		1739	chr2	77268813	77281169	434	0.172304	Sestd1;Ccdc141
262	chr2	155356808	155382346	481.1	0.199428	Ncoa6;Map1lc3a;Mir695;Trp53inp2;Pigu		262		chr2	155356808	155382346	481.1	0.199428	Ncoa6;Map1lc3a;Mir695;Trp53inp2;Pigu		262	1738	chr11	115969818	115970911	433.9	0.172265	Smim5;Sap30bp;Smim6;H3f3b;Itgb4;Unk;Galk1;Recql5;Unc13d		262		1738	chr11	115969818	115970911	433.9	0.172265	Smim5;Sap30bp;Smim6;H3f3b;Itgb4;Unk;Galk1;Recql5;Unc13d
263	chr4	116668530	116686049	481	0.199387	Nasp;C530005A16Rik;Akr1a1;Ccdc163;Prdx1;Gpbp1l1;Mmachc;Tesk2;AV051173;Ccdc17		263		chr4	116668530	116686049	481	0.199387	Nasp;C530005A16Rik;Akr1a1;Ccdc163;Prdx1;Gpbp1l1;Mmachc;Tesk2;AV051173;Ccdc17		263	1737	chr13	114727041	114742563	433.4	0.172066	Mocs2;4930544M13Rik;Itga2		263		1737	chr13	114727041	114742563	433.4	0.172066	Mocs2;4930544M13Rik;Itga2
264	chr7	118703614	118713013	480	0.198972	Tmc5;Ccp110;Gde1;9030624J02Rik		264		chr7	118703614	118713013	480	0.198972	Tmc5;Ccp110;Gde1;9030624J02Rik		264	1736	chr6	86526257	86527432	432.9	0.171868	C87436;1600020E01Rik;Tia1;2310040G24Rik;Pcbp1		264		1736	chr6	86526257	86527432	432.9	0.171868	C87436;1600020E01Rik;Tia1;2310040G24Rik;Pcbp1
265	chr3	136640707	136671049	479.6	0.198806	Ppp3ca		265		chr3	136640707	136671049	479.6	0.198806	Ppp3ca		265	1735	chr16	24427874	24444076	432.2	0.17159	A730098P11Rik;Lpp;1110054M08Rik		265		1735	chr16	24427874	24444076	432.2	0.17159	A730098P11Rik;Lpp;1110054M08Rik
266	chr10	111575493	111584202	478.8	0.198475	4933440J02Rik;Nap1l1;Gm5176;Phlda1		266		chr10	111575493	111584202	478.8	0.198475	4933440J02Rik;Nap1l1;Gm5176;Phlda1		266	1734	chr15	51843951	51872438	432.1	0.17155	Eif3h;Utp23;Rad21		266		1734	chr15	51843951	51872438	432.1	0.17155	Eif3h;Utp23;Rad21
267	chr19	7205498	7227222	478.6	0.198392	Naa40;Cox8a;Mark2;Otub1;Rcor2;Macrod1;Flrt1		267		chr19	7205498	7227222	478.6	0.198392	Naa40;Cox8a;Mark2;Otub1;Rcor2;Macrod1;Flrt1		267	1733	chr7	13023998	13038292	429.7	0.170597	Zfp324;Slc27a5;Trim28;Ube2m;Zfp446;2310014L17Rik;Mzf1;Rps5;Chmp2a;Vmn1r85;Vmn1r86;Zbtb45;Vmn1r87		267		1733	chr7	13023998	13038292	429.7	0.170597	Zfp324;Slc27a5;Trim28;Ube2m;Zfp446;2310014L17Rik;Mzf1;Rps5;Chmp2a;Vmn1r85;Vmn1r86;Zbtb45;Vmn1r87
268	chr16	44132622	44140542	478.6	0.198392	Atp6v1a;Naa50;Gm608;Sidt1		268		chr16	44132622	44140542	478.6	0.198392	Atp6v1a;Naa50;Gm608;Sidt1		268	1732	chr12	31066060	31084029	429.1	0.170359	Fam110c;6030469F06Rik	Fam110c	268		1732	chr12	31066060	31084029	429.1	0.170359	Fam110c;6030469F06Rik	Fam110c
269	chr4_GL456216_random	16031	17149	478.3	0.198267	Dhrsx		269		chr4_GL456216_random	16031	17149	478.3	0.198267	Dhrsx		269	1731	chr7	144964130	144982081	428.3	0.170041	Fgf4;Oraov1;Mir3962;Fgf15;Ccnd1		269		1731	chr7	144964130	144982081	428.3	0.170041	Fgf4;Oraov1;Mir3962;Fgf15;Ccnd1
270	chr7	24530192	24547529	477.7	0.198019	Zfp575;Pinlyp;Irgq;Irgc1;Cadm4;Ethe1;Xrcc1;Plaur;Phldb3;Zfp428;Lypd3	Lypd3	270		chr7	24530192	24547529	477.7	0.198019	Zfp575;Pinlyp;Irgq;Irgc1;Cadm4;Ethe1;Xrcc1;Plaur;Phldb3;Zfp428;Lypd3	Lypd3	270	1730	chr1	150145259	150165906	427.5	0.169724	7530420F21Rik;Ptgs2		270		1730	chr1	150145259	150165906	427.5	0.169724	7530420F21Rik;Ptgs2
271	chr4	55532690	55541664	476.8	0.197645	Klf4		271		chr4	55532690	55541664	476.8	0.197645	Klf4		271	1729	chr16	10828154	10858357	427.5	0.169724	Clec16a;Prm1;Tnp2;Prm3;Socs1;Rmi2;Prm2		271		1729	chr16	10828154	10858357	427.5	0.169724	Clec16a;Prm1;Tnp2;Prm3;Socs1;Rmi2;Prm2
272	chr8	60982597	60993933	475.5	0.197107	2700029M09Rik;Clcn3;Nek1		272		chr8	60982597	60993933	475.5	0.197107	2700029M09Rik;Clcn3;Nek1		272	1728	chr16	4879509	4886808	426.9	0.169485	Cdip1;4930451G09Rik;Anks3;Ubald1;Gm16861;Mgrn1;Nudt16l1;4930562C15Rik		272		1728	chr16	4879509	4886808	426.9	0.169485	Cdip1;4930451G09Rik;Anks3;Ubald1;Gm16861;Mgrn1;Nudt16l1;4930562C15Rik
273	chr4	141537685	141547136	475.1	0.196941	Tmem82;Fblim1;B330016D10Rik;Spen;AI507597;Zbtb17;Plekhm2;Slc25a34		273		chr4	141537685	141547136	475.1	0.196941	Tmem82;Fblim1;B330016D10Rik;Spen;AI507597;Zbtb17;Plekhm2;Slc25a34		273	1727	chr11	116842752	116853816	426.4	0.169287	Jmjd6;Mfsd11;Srsf2;St6galnac1;Mettl23;BC018473;Mgat5b;Mxra7		273		1727	chr11	116842752	116853816	426.4	0.169287	Jmjd6;Mfsd11;Srsf2;St6galnac1;Mettl23;BC018473;Mgat5b;Mxra7
274	chr11	51999804	52000858	473.9	0.196443	Ube2b;Ppp2ca;Cdkl3;Cdkn2aipnl		274		chr11	51999804	52000858	473.9	0.196443	Ube2b;Ppp2ca;Cdkl3;Cdkn2aipnl		274	1726	chr5	147063539	147087318	426.2	0.169208	Polr1d;Mtif3;Lnx2		274		1726	chr5	147063539	147087318	426.2	0.169208	Polr1d;Mtif3;Lnx2
275	chr8	70522573	70538792	472.3	0.19578	Fkbp8;Uba52;Crtc1;Gdf15;Ell;Klhl26;Isyna1;Kxd1;Lrrc25;Ssbp4;Crlf1;2810428I15Rik;Tmem59l		275		chr8	70522573	70538792	472.3	0.19578	Fkbp8;Uba52;Crtc1;Gdf15;Ell;Klhl26;Isyna1;Kxd1;Lrrc25;Ssbp4;Crlf1;2810428I15Rik;Tmem59l		275	1725	chr4	134914568	134931561	425.8	0.169049	Tmem50a;D4Wsu53e;Rhd;Tmem57;Syf2		275		1725	chr4	134914568	134931561	425.8	0.169049	Tmem50a;D4Wsu53e;Rhd;Tmem57;Syf2
276	chr1	191216158	191225046	472.1	0.195697	Nenf;Atf3;Fam71a		276		chr1	191216158	191225046	472.1	0.195697	Nenf;Atf3;Fam71a		276	1724	chr15	78868474	78877605	425.5	0.16893	Nol12;Mfng;Lgals1;Pdxp;Gga1;Card10;Triobp;Sh3bp1;Cdc42ep1;Lgals2		276		1724	chr15	78868474	78877605	425.5	0.16893	Nol12;Mfng;Lgals1;Pdxp;Gga1;Card10;Triobp;Sh3bp1;Cdc42ep1;Lgals2
277	chr1	91230873	91257730	472.1	0.195697	Ramp1;Ube2f;Scly;Espnl;Rbm44;Klhl30		277		chr1	91230873	91257730	472.1	0.195697	Ramp1;Ube2f;Scly;Espnl;Rbm44;Klhl30		277	1723	chr19	3833427	3852467	424.1	0.168374	Tcirg1;Unc93b1;Suv420h1;Chka;Ndufs8;Aldh3b1	Aldh3b1	277		1723	chr19	3833427	3852467	424.1	0.168374	Tcirg1;Unc93b1;Suv420h1;Chka;Ndufs8;Aldh3b1	Aldh3b1
278	chr2	57115866	57124000	471.7	0.195531	Nr4a2;BB557941;4930555B11Rik		278		chr2	57115866	57124000	471.7	0.195531	Nr4a2;BB557941;4930555B11Rik		278	1722	chr4	117990420	118009103	423.7	0.168215	Dph2;St3gal3;Artn;Ipo13		278		1722	chr4	117990420	118009103	423.7	0.168215	Dph2;St3gal3;Artn;Ipo13
279	chr9	62373495	62382194	471	0.195241	Anp32a;Coro2b;Spesp1		279		chr9	62373495	62382194	471	0.195241	Anp32a;Coro2b;Spesp1		279	1721	chr5	29725234	29736810	423.6	0.168175	Dnajb6;Ube3c;Gm5129		279		1721	chr5	29725234	29736810	423.6	0.168175	Dnajb6;Ube3c;Gm5129
280	chr13	24785455	24801775	470.3	0.194951	Fam65b;Gmnn;Tdp2;Acot13;BC005537;D130043K22Rik		280		chr13	24785455	24801775	470.3	0.194951	Fam65b;Gmnn;Tdp2;Acot13;BC005537;D130043K22Rik		280	1720	chr10	79908342	79927714	422	0.16754	BC005764;R3hdm4;E130317F20Rik;Kiss1r;Abca7;Wdr18;Arid3a;Elane;Ptbp1;Cnn2;Palm;Prtn3;Cfd;Med16;Bc1;Misp;Grin3b;Tmem259;Hmha1		280		1720	chr10	79908342	79927714	422	0.16754	BC005764;R3hdm4;E130317F20Rik;Kiss1r;Abca7;Wdr18;Arid3a;Elane;Ptbp1;Cnn2;Palm;Prtn3;Cfd;Med16;Bc1;Misp;Grin3b;Tmem259;Hmha1
281	chr5	77155288	77165971	469.5	0.194619	Spink2;Hopx;1700023E05Rik;Rest		281		chr5	77155288	77165971	469.5	0.194619	Spink2;Hopx;1700023E05Rik;Rest		281	1719	chr8	121579298	121591065	420.6	0.166984	Zcchc14;1700018B08Rik;Fbxo31;Map1lc3b;1700030M09Rik		281		1719	chr8	121579298	121591065	420.6	0.166984	Zcchc14;1700018B08Rik;Fbxo31;Map1lc3b;1700030M09Rik
282	chr13	107830259	107847636	469.4	0.194578	Mir325;Zswim6		282		chr13	107830259	107847636	469.4	0.194578	Mir325;Zswim6		282	1718	chr6	17408362	17419048	420	0.166746	Met;Cav1		282		1718	chr6	17408362	17419048	420	0.166746	Met;Cav1
283	chr15	96698851	96710492	467.7	0.193873	Slc38a1;Slc38a2		283		chr15	96698851	96710492	467.7	0.193873	Slc38a1;Slc38a2		283	1717	chr12	69356546	69373073	420	0.166746	Klhdc2;Arf6;Nemf;Klhdc1;5830428M24Rik		283		1717	chr12	69356546	69373073	420	0.166746	Klhdc2;Arf6;Nemf;Klhdc1;5830428M24Rik
284	chr11	69671429	69681965	466.8	0.1935	BC096441;Trp53;Fxr2;Wrap53;Cd68;Tnfsf13;Mir1934;Zbtb4;Eif4a1;Mpdu1;Sat2;Senp3;Slc35g3;Shbg;Sox15;Tnfsf12;Atp1b2;Polr2a	Sox15;Tnfsf12	284		chr11	69671429	69681965	466.8	0.1935	BC096441;Trp53;Fxr2;Wrap53;Cd68;Tnfsf13;Mir1934;Zbtb4;Eif4a1;Mpdu1;Sat2;Senp3;Slc35g3;Shbg;Sox15;Tnfsf12;Atp1b2;Polr2a	Sox15;Tnfsf12	284	1716	chr18	70226089	70253968	419.7	0.166627	Dynap;Rab27b		284		1716	chr18	70226089	70253968	419.7	0.166627	Dynap;Rab27b
285	chr3	65517944	65529547	466.7	0.193459	Tiparp;4931440P22Rik		285		chr3	65517944	65529547	466.7	0.193459	Tiparp;4931440P22Rik		285	1715	chr18	32147364	32173115	419.2	0.166428	Ercc3;Map3k2;Iws1;Proc		285		1715	chr18	32147364	32173115	419.2	0.166428	Ercc3;Map3k2;Iws1;Proc
286	chr19	8871427	8898691	465.6	0.193003	Ttc9c;Ints5;Hnrnpul2;Mir5136;Gm2518;AI462493;Eef1g;Zbtb3;Tmem179b;5730408K05Rik;Mta2;Tut1;Rom1;Taf6l;Bscl2;Tmem223;Eml3;Gng3;1810009A15Rik;B3gat3;Ganab;Polr2g;Ubxn1;Lrrn4cl;Ahnak	Polr2g;Ubxn1	286		chr19	8871427	8898691	465.6	0.193003	Ttc9c;Ints5;Hnrnpul2;Mir5136;Gm2518;AI462493;Eef1g;Zbtb3;Tmem179b;5730408K05Rik;Mta2;Tut1;Rom1;Taf6l;Bscl2;Tmem223;Eml3;Gng3;1810009A15Rik;B3gat3;Ganab;Polr2g;Ubxn1;Lrrn4cl;Ahnak	Polr2g;Ubxn1	286	1714	chr9	59640813	59659968	418.9	0.166309	Senp8;Pkm;Hexa;Parp6;Celf6;Gramd2;Myo9a		286		1714	chr9	59640813	59659968	418.9	0.166309	Senp8;Pkm;Hexa;Parp6;Celf6;Gramd2;Myo9a
287	chr11	5098537	5100013	464.5	0.192547	Gas2l1;Ewsr1;Emid1;Ap1b1;Rasl10a;Rhbdd3;Kremen1		287		chr11	5098537	5100013	464.5	0.192547	Gas2l1;Ewsr1;Emid1;Ap1b1;Rasl10a;Rhbdd3;Kremen1		287	1713	chr19	9946155	9955191	418.8	0.16627	Rab3il1;Incenp;Fads3;Fth1;Best1	Fth1	287		1713	chr19	9946155	9955191	418.8	0.16627	Rab3il1;Incenp;Fads3;Fth1;Best1	Fth1
288	chr5	103753619	103760753	464.4	0.192505	Aff1;1700016H13Rik		288		chr5	103753619	103760753	464.4	0.192505	Aff1;1700016H13Rik		288	1712	chr2	131427238	131448214	417	0.165555	Smox;Rnf24;Mir3098;Adra1d		288		1712	chr2	131427238	131448214	417	0.165555	Smox;Rnf24;Mir3098;Adra1d
289	chr6	85961017	85973627	464.4	0.192505	Cml2;Dusp11;Add2;1700019G17Rik;Figla;Cml1;Tprkb		289		chr6	85961017	85973627	464.4	0.192505	Cml2;Dusp11;Add2;1700019G17Rik;Figla;Cml1;Tprkb		289	1711	chr12	75818272	75834368	416	0.165158	Sgpp1;Mir5101;Syne2		289		1711	chr12	75818272	75834368	416	0.165158	Sgpp1;Mir5101;Syne2
290	chr5	91074379	91084052	463.9	0.192298	Mthfd2l;Epgn;Areg;Ereg		290		chr5	91074379	91084052	463.9	0.192298	Mthfd2l;Epgn;Areg;Ereg		290	1710	chr13	38145068	38163115	414.9	0.164721	Dsp;Riok1;Snrnp48	Dsp	290		1710	chr13	38145068	38163115	414.9	0.164721	Dsp;Riok1;Snrnp48	Dsp
291	chr2	132600445	132614314	462.7	0.191801	1110034G24Rik;Gpcpd1;AU019990;1700026D11Rik		291		chr2	132600445	132614314	462.7	0.191801	1110034G24Rik;Gpcpd1;AU019990;1700026D11Rik		291	1709	chr7	112407910	112428474	414.9	0.164721	Mical2;Parva;Micalcl		291		1709	chr7	112407910	112428474	414.9	0.164721	Mical2;Parva;Micalcl
292	chr6	29246017	29258696	459.3	0.190391	Impdh1;Hilpda;Prrt4;Rbm28;Fam71f2;Calu;Fam71f1		292		chr6	29246017	29258696	459.3	0.190391	Impdh1;Hilpda;Prrt4;Rbm28;Fam71f2;Calu;Fam71f1		292	1708	chr4	117125392	117133707	414.6	0.164602	Eif2b3;Gm1661;Rps8;Plk3;Ptch2;Snord38a;Btbd19;Snord55;Kif2c;Tctex1d4		292		1708	chr4	117125392	117133707	414.6	0.164602	Eif2b3;Gm1661;Rps8;Plk3;Ptch2;Snord38a;Btbd19;Snord55;Kif2c;Tctex1d4
293	chr2	85050479	85061302	457.4	0.189604	Slc43a3;Prg2;4930443O20Rik;Prg3;Ssrp1;P2rx3;Aplnr;Tnks1bp1		293		chr2	85050479	85061302	457.4	0.189604	Slc43a3;Prg2;4930443O20Rik;Prg3;Ssrp1;P2rx3;Aplnr;Tnks1bp1		293	1707	chr2	72995217	73024343	414.4	0.164523	1700011J10Rik;Ola1;Sp3		293		1707	chr2	72995217	73024343	414.4	0.164523	1700011J10Rik;Ola1;Sp3
294	chr2	75703410	75716563	457.2	0.189521	Hnrnpa3;Nfe2l2;Gm6793		294		chr2	75703410	75716563	457.2	0.189521	Hnrnpa3;Nfe2l2;Gm6793		294	1706	chr9	124423179	124424737	413.9	0.164324	Ppp2r3d;Nlrp4g;4930526I15Rik		294		1706	chr9	124423179	124424737	413.9	0.164324	Ppp2r3d;Nlrp4g;4930526I15Rik
295	chr14	76663838	76673697	456.4	0.189189	1700108F19Rik		295		chr14	76663838	76673697	456.4	0.189189	1700108F19Rik		295	1705	chr2	3649021	3660229	413.8	0.164285	Fam107b		295		1705	chr2	3649021	3660229	413.8	0.164285	Fam107b
296	chr17	34024343	34032127	455.6	0.188858	Ring1;AA388235;H2-DMa;Rxrb;Brd2;Slc39a7;H2-K2;Mir219-1;B3galt4;Vps52;BC051537;Wdr46;H2-Ke2;Rps18;H2-Oa;Rgl2;Col11a2;H2-Ke6;Tapbp;H2-K1		296		chr17	34024343	34032127	455.6	0.188858	Ring1;AA388235;H2-DMa;Rxrb;Brd2;Slc39a7;H2-K2;Mir219-1;B3galt4;Vps52;BC051537;Wdr46;H2-Ke2;Rps18;H2-Oa;Rgl2;Col11a2;H2-Ke6;Tapbp;H2-K1		296	1704	chr15	64613708	64633092	413.1	0.164007	Adcy8		296		1704	chr15	64613708	64633092	413.1	0.164007	Adcy8
297	chr17	31854871	31855789	455.3	0.188733	Sik1;Hsf2bp		297		chr17	31854871	31855789	455.3	0.188733	Sik1;Hsf2bp		297	1703	chr6	88044362	88085294	413	0.163967	Rpn1;Gm5577;Rab7;H1fx		297		1703	chr6	88044362	88085294	413	0.163967	Rpn1;Gm5577;Rab7;H1fx
298	chr9	75409103	75410563	455.2	0.188692	Leo1;Bcl2l10;Tmod3;4933433G15Rik;Mapk6;Gnb5		298		chr9	75409103	75410563	455.2	0.188692	Leo1;Bcl2l10;Tmod3;4933433G15Rik;Mapk6;Gnb5		298	1702	chr3	121616471	121635698	411.2	0.163252	A730020M07Rik;Slc44a3;4930432M17Rik;F3		298		1702	chr3	121616471	121635698	411.2	0.163252	A730020M07Rik;Slc44a3;4930432M17Rik;F3
299	chr2	25172975	25181779	455.1	0.18865	Anapc2;Slc34a3;Nelfb;Entpd8;Tor4a;2310002J15Rik;Ndor1;Noxa1;Tmem203;Fam166a;Nrarp;Ssna1;4933433C11Rik;Tubb4b;Rnf208;Gm757;Tprn	Nrarp	299		chr2	25172975	25181779	455.1	0.18865	Anapc2;Slc34a3;Nelfb;Entpd8;Tor4a;2310002J15Rik;Ndor1;Noxa1;Tmem203;Fam166a;Nrarp;Ssna1;4933433C11Rik;Tubb4b;Rnf208;Gm757;Tprn	Nrarp	299	1701	chr3	136640544	136671069	411	0.163173	Ppp3ca		299		1701	chr3	136640544	136671069	411	0.163173	Ppp3ca
300	chr11	70647319	70654673	454.9	0.188567	Chrne;Inca1;Pld2;Camta2;Spag7;Mink1;Eno3;4930544D05Rik;Gp1ba;Kif1c;Pfn1;Slc25a11;Rnf167		300		chr11	70647319	70654673	454.9	0.188567	Chrne;Inca1;Pld2;Camta2;Spag7;Mink1;Eno3;4930544D05Rik;Gp1ba;Kif1c;Pfn1;Slc25a11;Rnf167		300	1700	chr12	112568242	112589096	410.9	0.163133	Siva1;Adssl1;Inf2;A530016L24Rik;Akt1;Tmem179;Zbtb42		300		1700	chr12	112568242	112589096	410.9	0.163133	Siva1;Adssl1;Inf2;A530016L24Rik;Akt1;Tmem179;Zbtb42
301	chr13	17694330	17705403	454.6	0.188443	Mplkip;Cdk13;5033411D12Rik;Mir466i		301		chr13	17694330	17705403	454.6	0.188443	Mplkip;Cdk13;5033411D12Rik;Mir466i		301	1699	chr16	95658929	95683121	410.7	0.163054	Ets2		301		1699	chr16	95658929	95683121	410.7	0.163054	Ets2
302	chr10	128891196	128923507	454.3	0.188319	Dnajc14;Sarnp;Olfr9;Mmp19;Rdh5;Itga7;Ormdl2;Gdf11;Cd63;Mettl7b;Bloc1s1;Tmem198b;Olfr763		302		chr10	128891196	128923507	454.3	0.188319	Dnajc14;Sarnp;Olfr9;Mmp19;Rdh5;Itga7;Ormdl2;Gdf11;Cd63;Mettl7b;Bloc1s1;Tmem198b;Olfr763		302	1698	chr7	110278210	110297866	410.7	0.163054	Swap70;Sbf2		302		1698	chr7	110278210	110297866	410.7	0.163054	Swap70;Sbf2
303	chr19	41455233	41495504	454.1	0.188236	Lcor;Pik3ap1		303		chr19	41455233	41495504	454.1	0.188236	Lcor;Pik3ap1		303	1697	chr15	36792686	36794549	410	0.162776	Ywhaz		303		1697	chr15	36792686	36794549	410	0.162776	Ywhaz
304	chr1	157062065	157092212	453.6	0.188029	Tex35;Rasal2		304		chr1	157062065	157092212	453.6	0.188029	Tex35;Rasal2		304	1696	chr7	45460047	45466982	409.8	0.162697	Nucb1;Snrnp70;Gys1;Hsd17b14;Lhb;Plekha4;Mtag2;Lin7b;Bax;Dhdh;Ftl1;Kcna7;Ruvbl2;Ppfia3;Ntf5;Tulp2;Ppp1r15a	Hsd17b14	304		1696	chr7	45460047	45466982	409.8	0.162697	Nucb1;Snrnp70;Gys1;Hsd17b14;Lhb;Plekha4;Mtag2;Lin7b;Bax;Dhdh;Ftl1;Kcna7;Ruvbl2;Ppfia3;Ntf5;Tulp2;Ppp1r15a	Hsd17b14
305	chr5	34335834	34337149	453.2	0.187863	Rnf4;Fam193a;Zfyve28		305		chr5	34335834	34337149	453.2	0.187863	Rnf4;Fam193a;Zfyve28		305	1695	chr15	62321275	62329696	409.7	0.162657	Pvt1		305		1695	chr15	62321275	62329696	409.7	0.162657	Pvt1
306	chr9	119982646	119983814	452.1	0.187407	Csrnp1;Cx3cr1;Ttc21a;Wdr48;Gorasp1;Xirp1		306		chr9	119982646	119983814	452.1	0.187407	Csrnp1;Cx3cr1;Ttc21a;Wdr48;Gorasp1;Xirp1		306	1694	chr19	5038926	5051452	409.1	0.162419	Cnih2;Cd248;Rin1;Klc2;Yif1a;Mrpl11;Rab1b;Peli3;Npas4;B3gnt1;Slc29a2;Pacs1;Brms1;Tmem151a	Cd248	306		1694	chr19	5038926	5051452	409.1	0.162419	Cnih2;Cd248;Rin1;Klc2;Yif1a;Mrpl11;Rab1b;Peli3;Npas4;B3gnt1;Slc29a2;Pacs1;Brms1;Tmem151a	Cd248
307	chr19	21259939	21273311	452.1	0.187407	Zfand5		307		chr19	21259939	21273311	452.1	0.187407	Zfand5		307	1693	chr1	153129584	153140908	408.4	0.162141	Lamc1;Lamc2;Nmnat2	Nmnat2	307		1693	chr1	153129584	153140908	408.4	0.162141	Lamc1;Lamc2;Nmnat2	Nmnat2
308	chr12	80833310	80854817	452.1	0.187407	1700052I22Rik;4933426M11Rik;Ccdc177;Srsf5;Gm20337;Slc10a1		308		chr12	80833310	80854817	452.1	0.187407	1700052I22Rik;4933426M11Rik;Ccdc177;Srsf5;Gm20337;Slc10a1		308	1692	chr13	97240497	97249835	408.1	0.162022	Hexb;Gfm2;Enc1		308		1692	chr13	97240497	97249835	408.1	0.162022	Hexb;Gfm2;Enc1
309	chr3	88324882	88336578	451.9	0.187324	0610031J06Rik;Tmem79;Cct3;Slc25a44;Pmf1;Paqr6;Bglap3;Bglap;Tsacc;Rhbg;Bglap2;Smg5;Sema4a		309		chr3	88324882	88336578	451.9	0.187324	0610031J06Rik;Tmem79;Cct3;Slc25a44;Pmf1;Paqr6;Bglap3;Bglap;Tsacc;Rhbg;Bglap2;Smg5;Sema4a		309	1691	chr4	148620014	148627162	407.6	0.161823	Exosc10;Tardbp;Gm572;Masp2;Srm;Mtor		309		1691	chr4	148620014	148627162	407.6	0.161823	Exosc10;Tardbp;Gm572;Masp2;Srm;Mtor
310	chr1	20863305	20872656	451.4	0.187117	Paqr8;Il17f;Efhc1;Mcm3;6720483E21Rik		310		chr1	20863305	20872656	451.4	0.187117	Paqr8;Il17f;Efhc1;Mcm3;6720483E21Rik		310	1690	chr17	45555803	45581566	407.2	0.161664	Slc35b2;Tcte1;Hsp90ab1;Slc29a1;Gm7325;Nfkbie;Aars2;Spats1;Capn11;Tmem151b;Tmem63b		310		1690	chr17	45555803	45581566	407.2	0.161664	Slc35b2;Tcte1;Hsp90ab1;Slc29a1;Gm7325;Nfkbie;Aars2;Spats1;Capn11;Tmem151b;Tmem63b
311	chr9	57764594	57765702	450.8	0.186868	Clk3;Edc3;Cyp1a1;Arid3b;Cyp1a2		311		chr9	57764594	57765702	450.8	0.186868	Clk3;Edc3;Cyp1a1;Arid3b;Cyp1a2		311	1689	chr5	114372279	114393835	406.2	0.161267	Ube3b;Kctd10;Myo1h;Mvk;Mmab;Foxn4		311		1689	chr5	114372279	114393835	406.2	0.161267	Ube3b;Kctd10;Myo1h;Mvk;Mmab;Foxn4
312	chr8	109778478	109779614	450.8	0.186868	Phlpp2;Ist1;Ap1g1;Snord71;Zfp821;Atxn1l		312		chr8	109778478	109779614	450.8	0.186868	Phlpp2;Ist1;Ap1g1;Snord71;Zfp821;Atxn1l		312	1688	chr2	126302928	126323497	406.2	0.161267	Atp8b4		312		1688	chr2	126302928	126323497	406.2	0.161267	Atp8b4
313	chr14	99884602	99898731	450.7	0.186826	Klf12		313		chr14	99884602	99898731	450.7	0.186826	Klf12		313	1687	chr11	120484427	120518848	405.7	0.161069	Oxld1;Ppp1r27;Arhgdia;Gcgr;Nploc4;Fam195b;Pde6g;Mrpl12;Hgs;Ccdc137;Tspan10;Slc25a10;P4hb;Arl16;Alyref;Anapc11;Npb;Pcyt2;Sirt7		313		1687	chr11	120484427	120518848	405.7	0.161069	Oxld1;Ppp1r27;Arhgdia;Gcgr;Nploc4;Fam195b;Pde6g;Mrpl12;Hgs;Ccdc137;Tspan10;Slc25a10;P4hb;Arl16;Alyref;Anapc11;Npb;Pcyt2;Sirt7
314	chr7	110156951	110164996	450.7	0.186826	Swap70;Wee1;Zfp143		314		chr7	110156951	110164996	450.7	0.186826	Swap70;Wee1;Zfp143		314	1686	chr9	58549182	58555530	405.7	0.161069	4930461G14Rik;6030419C18Rik;Nptn;Cd276;2410076I21Rik		314		1686	chr9	58549182	58555530	405.7	0.161069	4930461G14Rik;6030419C18Rik;Nptn;Cd276;2410076I21Rik
315	chr5	64219284	64243249	450.3	0.186661	Pgm1;Tbc1d1		315		chr5	64219284	64243249	450.3	0.186661	Pgm1;Tbc1d1		315	1685	chr10	4107626	4132885	405.5	0.160989	Mthfd1l		315		1685	chr10	4107626	4132885	405.5	0.160989	Mthfd1l
316	chr2	90491187	90500906	449.9	0.186495	Ptprj;Olfr1274-ps		316		chr2	90491187	90500906	449.9	0.186495	Ptprj;Olfr1274-ps		316	1684	chr9	45042452	45060791	405.1	0.160831	Cd3e;Gm10684;Cd3d;Ube4a;Mpzl3;Mpzl2;Cd3g;Scn2b;Scn4b;Amica1		316		1684	chr9	45042452	45060791	405.1	0.160831	Cd3e;Gm10684;Cd3d;Ube4a;Mpzl3;Mpzl2;Cd3g;Scn2b;Scn4b;Amica1
317	chr5	38560757	38569130	449.5	0.186329	Slc2a9;Zfp518b;Wdr1		317		chr5	38560757	38569130	449.5	0.186329	Slc2a9;Zfp518b;Wdr1		317	1683	chr12	86941364	86955972	403.8	0.160314	2310044G17Rik;Irf2bpl;Tmem63c;Zdhhc22		317		1683	chr12	86941364	86955972	403.8	0.160314	2310044G17Rik;Irf2bpl;Tmem63c;Zdhhc22
318	chr15	78868510	78877591	449.2	0.186205	Nol12;Mfng;Lgals1;Pdxp;Gga1;Card10;Triobp;Sh3bp1;Cdc42ep1;Lgals2		318		chr15	78868510	78877591	449.2	0.186205	Nol12;Mfng;Lgals1;Pdxp;Gga1;Card10;Triobp;Sh3bp1;Cdc42ep1;Lgals2		318	1682	chr3	136431391	136460781	402.8	0.159917	1700030L20Rik		318		1682	chr3	136431391	136460781	402.8	0.159917	1700030L20Rik
319	chr4	108833016	108848713	449.1	0.186163	Kti12;3110021N24Rik;Rab3b;Txndc12;Btf3l4;8030443G20Rik		319		chr4	108833016	108848713	449.1	0.186163	Kti12;3110021N24Rik;Rab3b;Txndc12;Btf3l4;8030443G20Rik		319	1681	chr13	109229419	109243924	402	0.1596	Pde4d;Mir582		319		1681	chr13	109229419	109243924	402	0.1596	Pde4d;Mir582
320	chr17	15698706	15706019	447.3	0.185417	Chd1;4933401D09Rik		320		chr17	15698706	15706019	447.3	0.185417	Chd1;4933401D09Rik		320	1680	chr10	19167971	19188527	401.9	0.15956	Gm20139		320		1680	chr10	19167971	19188527	401.9	0.15956	Gm20139
321	chr11	52098894	52099834	447.2	0.185376	Ube2b;Ppp2ca;Cdkl3;Mir3061;Olfr1373;Olfr1372-ps1		321		chr11	52098894	52099834	447.2	0.185376	Ube2b;Ppp2ca;Cdkl3;Mir3061;Olfr1373;Olfr1372-ps1		321	1679	chr19	53313095	53325845	401.5	0.159401	Mxi1;Add3;1700001K23Rik;Smndc1		321		1679	chr19	53313095	53325845	401.5	0.159401	Mxi1;Add3;1700001K23Rik;Smndc1
322	chr15	80012724	80036953	447.2	0.185376	Rpl3;Pdgfb;Syngr1;Snord83b;Snord43;Cbx7;Tab1		322		chr15	80012724	80036953	447.2	0.185376	Rpl3;Pdgfb;Syngr1;Snord83b;Snord43;Cbx7;Tab1		322	1678	chr8	33641660	33660732	401.1	0.159242	Gtf2e2;Ubxn8;Ppp2cb;Smim18;Tex15;Gsr		322		1678	chr8	33641660	33660732	401.1	0.159242	Gtf2e2;Ubxn8;Ppp2cb;Smim18;Tex15;Gsr
323	chr2	77975068	77976892	446.1	0.18492	Cwc22		323		chr2	77975068	77976892	446.1	0.18492	Cwc22		323	1677	chr2	146287786	146307749	400.6	0.159044	A930019D19Rik;Insm1;Ralgapa2		323		1677	chr2	146287786	146307749	400.6	0.159044	A930019D19Rik;Insm1;Ralgapa2
324	chr11	117076849	117092290	446.1	0.18492	2810008D09Rik;Sec14l1;Mgat5b		324		chr11	117076849	117092290	446.1	0.18492	2810008D09Rik;Sec14l1;Mgat5b		324	1676	chr11	5098393	5100053	400.5	0.159004	Gas2l1;Ewsr1;Emid1;Ap1b1;Rasl10a;Rhbdd3;Kremen1		324		1676	chr11	5098393	5100053	400.5	0.159004	Gas2l1;Ewsr1;Emid1;Ap1b1;Rasl10a;Rhbdd3;Kremen1
325	chr4	150569122	150594601	445.1	0.184505	Slc45a1;Rere		325		chr4	150569122	150594601	445.1	0.184505	Slc45a1;Rere		325	1675	chr19	8871402	8898673	399.7	0.158687	Ttc9c;Ints5;Hnrnpul2;Mir5136;Gm2518;AI462493;Eef1g;Zbtb3;Tmem179b;5730408K05Rik;Mta2;Tut1;Rom1;Taf6l;Bscl2;Tmem223;Eml3;Gng3;1810009A15Rik;B3gat3;Ganab;Polr2g;Ubxn1;Lrrn4cl;Ahnak	Polr2g;Ubxn1	325		1675	chr19	8871402	8898673	399.7	0.158687	Ttc9c;Ints5;Hnrnpul2;Mir5136;Gm2518;AI462493;Eef1g;Zbtb3;Tmem179b;5730408K05Rik;Mta2;Tut1;Rom1;Taf6l;Bscl2;Tmem223;Eml3;Gng3;1810009A15Rik;B3gat3;Ganab;Polr2g;Ubxn1;Lrrn4cl;Ahnak	Polr2g;Ubxn1
326	chr6	83101442	83137577	445.1	0.184505	Ino80b;Dctn1;Rtkn;Ccdc142;Wbp1;Dok1;Loxl3;Tlx2;Lbx2;M1ap;Mogs;Mrpl53;Aup1;Dqx1;Htra2;1700003E16Rik;Wdr54;Pcgf1;Slc4a5	Loxl3	326		chr6	83101442	83137577	445.1	0.184505	Ino80b;Dctn1;Rtkn;Ccdc142;Wbp1;Dok1;Loxl3;Tlx2;Lbx2;M1ap;Mogs;Mrpl53;Aup1;Dqx1;Htra2;1700003E16Rik;Wdr54;Pcgf1;Slc4a5	Loxl3	326	1674	chr17	35590623	35602499	399.7	0.158687	2300002M23Rik;Pou5f1;Gm9573;Ddr1;Sfta2;Gtf2h4;Psors1c2;Vars2;Tcf19;Cchcr1;Dpcr1;Cdsn		326		1674	chr17	35590623	35602499	399.7	0.158687	2300002M23Rik;Pou5f1;Gm9573;Ddr1;Sfta2;Gtf2h4;Psors1c2;Vars2;Tcf19;Cchcr1;Dpcr1;Cdsn
327	chr1	131238488	131245824	444.1	0.184091	Eif2d;Srgap2;Ikbke;Rassf5		327		chr1	131238488	131245824	444.1	0.184091	Eif2d;Srgap2;Ikbke;Rassf5		327	1673	chr15	96284751	96287947	399.4	0.158568	2610037D02Rik;E330033B04Rik;Arid2;Gm4371		327		1673	chr15	96284751	96287947	399.4	0.158568	2610037D02Rik;E330033B04Rik;Arid2;Gm4371
328	chr1	135217897	135227461	443.9	0.184008	Rnpep;Elf3;Timm17a;Ptpn7;Ptprv;Gpr37l1;Arl8a;Lmod1		328		chr1	135217897	135227461	443.9	0.184008	Rnpep;Elf3;Timm17a;Ptpn7;Ptprv;Gpr37l1;Arl8a;Lmod1		328	1672	chr13	63065809	63089262	398.6	0.15825	2010111I01Rik		328		1672	chr13	63065809	63089262	398.6	0.15825	2010111I01Rik
329	chr14	120868144	120888722	443.5	0.183842	Ipo5		329		chr14	120868144	120888722	443.5	0.183842	Ipo5		329	1671	chr6	120356746	120364698	398.4	0.158171	Ccdc77;B4galnt3;Kdm5a;Il17ra		329		1671	chr6	120356746	120364698	398.4	0.158171	Ccdc77;B4galnt3;Kdm5a;Il17ra
330	chr14	20208075	20230155	443	0.183635	Kcnk16;Nudt13;Kcnk5;Ecd		330		chr14	20208075	20230155	443	0.183635	Kcnk16;Nudt13;Kcnk5;Ecd		330	1670	chr5	103752951	103760646	398	0.158012	Aff1;1700016H13Rik		330		1670	chr5	103752951	103760646	398	0.158012	Aff1;1700016H13Rik
331	chr7	46839554	46846777	442.6	0.183469	Tsg101;Gtf2h1;Saa2;Ldhc;Saa1;Uevld;Hps5;Ldha		331		chr7	46839554	46846777	442.6	0.183469	Tsg101;Gtf2h1;Saa2;Ldhc;Saa1;Uevld;Hps5;Ldha		331	1669	chr10	40510325	40522238	397.3	0.157734	Cdk19;Slc22a16		331		1669	chr10	40510325	40522238	397.3	0.157734	Cdk19;Slc22a16
332	chr10	80576729	80596581	442.1	0.183261	Onecut3;Abhd17a;Rexo1;Mknk2;Csnk1g2;Klf16;Scamp4;Btbd2;Atp8b3;Adat3;Mob3a		332		chr10	80576729	80596581	442.1	0.183261	Onecut3;Abhd17a;Rexo1;Mknk2;Csnk1g2;Klf16;Scamp4;Btbd2;Atp8b3;Adat3;Mob3a		332	1668	chr17	35120701	35135957	397.2	0.157694	Nfkbil1;Csnk2b;Lta;Ly6g6d;Ly6g5c;Sapcd1;Ly6g6f;Gpank1;Prrc2a;Ddah2;Ly6g5b;Vwa7;Abhd16a;Bag6;Ly6g6c;AU023871;Apom;Msh5;Lst1;Ly6g6e;Ltb;D17H6S53E;Aif1;Clic1;G6b;Tnf		332		1668	chr17	35120701	35135957	397.2	0.157694	Nfkbil1;Csnk2b;Lta;Ly6g6d;Ly6g5c;Sapcd1;Ly6g6f;Gpank1;Prrc2a;Ddah2;Ly6g5b;Vwa7;Abhd16a;Bag6;Ly6g6c;AU023871;Apom;Msh5;Lst1;Ly6g6e;Ltb;D17H6S53E;Aif1;Clic1;G6b;Tnf
333	chr7	29232193	29248414	441.6	0.183054	Catsperg1;Yif1b;Rasgrp4;Dpf1;Spred3;2200002D01Rik;Ppp1r14a;Psmd8;Fam98c;Spint2;Sipa1l3;Kcnk6;Ggn		333		chr7	29232193	29248414	441.6	0.183054	Catsperg1;Yif1b;Rasgrp4;Dpf1;Spred3;2200002D01Rik;Ppp1r14a;Psmd8;Fam98c;Spint2;Sipa1l3;Kcnk6;Ggn		333	1667	chr12	40222397	40234330	397.2	0.157694	Zfp277;Mir1938;Ifrd1;Scin;Gm7008;Lsmem1		333		1667	chr12	40222397	40234330	397.2	0.157694	Zfp277;Mir1938;Ifrd1;Scin;Gm7008;Lsmem1
334	chr1	16227979	16241983	440.5	0.182598	Stau2;Rdh10		334		chr1	16227979	16241983	440.5	0.182598	Stau2;Rdh10		334	1666	chr5	34501033	34535931	396.8	0.157535	Add1;Sh3bp2;Fam193a;Tnip2;Mfsd10		334		1666	chr5	34501033	34535931	396.8	0.157535	Add1;Sh3bp2;Fam193a;Tnip2;Mfsd10
335	chr5	123343979	123364760	439.6	0.182225	Bcl7a;Mlxip;Psmd9	Bcl7a	335		chr5	123343979	123364760	439.6	0.182225	Bcl7a;Mlxip;Psmd9	Bcl7a	335	1665	chr6	90348842	90370528	396.5	0.157416	Vmn1r54;Zxdc;Uroc1;BC048671;Ccdc37;Chst13;Klf15		335		1665	chr6	90348842	90370528	396.5	0.157416	Vmn1r54;Zxdc;Uroc1;BC048671;Ccdc37;Chst13;Klf15
336	chr2	61285327	61310174	439.5	0.182184			336		chr2	61285327	61310174	439.5	0.182184			336	1664	chr6	29246889	29259024	395.6	0.157059	Impdh1;Hilpda;Prrt4;Rbm28;Fam71f2;Calu;Fam71f1		336		1664	chr6	29246889	29259024	395.6	0.157059	Impdh1;Hilpda;Prrt4;Rbm28;Fam71f2;Calu;Fam71f1
337	chr15	59598506	59599756	438.6	0.181811	Nsmce2;Trib1		337		chr15	59598506	59599756	438.6	0.181811	Nsmce2;Trib1		337	1663	chr7	126791890	126800103	395.6	0.157059	Gdpd3;Fam57b;Ypel3;Ppp4c;Tmem219;Hirip3;4930451I11Rik;Aldoa;Mapk3;Bola2;Doc2a;Coro1a;Taok2;Tbx6;Slx1b;Ino80e		337		1663	chr7	126791890	126800103	395.6	0.157059	Gdpd3;Fam57b;Ypel3;Ppp4c;Tmem219;Hirip3;4930451I11Rik;Aldoa;Mapk3;Bola2;Doc2a;Coro1a;Taok2;Tbx6;Slx1b;Ino80e
338	chr7	98170626	98178817	438.4	0.181728	Myo7a;Omp;Capn5;Gm16938;Acer3;B3gnt6		338		chr7	98170626	98178817	438.4	0.181728	Myo7a;Omp;Capn5;Gm16938;Acer3;B3gnt6		338	1662	chr10	80947691	80967503	395.5	0.157019	Sgta;Tmprss9;Gadd45b;Lsm7;Slc39a3;Gng7;Lmnb2;Diras1;Timm13;Sppl2b		338		1662	chr10	80947691	80967503	395.5	0.157019	Sgta;Tmprss9;Gadd45b;Lsm7;Slc39a3;Gng7;Lmnb2;Diras1;Timm13;Sppl2b
339	chr10	44003643	44015827	438.4	0.181728	Rtn4ip1;Aim1		339		chr10	44003643	44015827	438.4	0.181728	Rtn4ip1;Aim1		339	1661	chr7	66375979	66388598	394.7	0.156702	Lrrk1;Aldh1a3		339		1661	chr7	66375979	66388598	394.7	0.156702	Lrrk1;Aldh1a3
340	chr15	51853776	51878291	437.8	0.181479	Eif3h;Utp23;Rad21		340		chr15	51853776	51878291	437.8	0.181479	Eif3h;Utp23;Rad21		340	1660	chr6	34944216	34972739	394.7	0.156702	Cnot4;Tmem140;3110062M04Rik;Stra8;2010107G12Rik;Agbl3;Wdr91		340		1660	chr6	34944216	34972739	394.7	0.156702	Cnot4;Tmem140;3110062M04Rik;Stra8;2010107G12Rik;Agbl3;Wdr91
341	chr14	54863651	54895119	437.5	0.181355	Pabpn1;Ppp1r3e;Myh6;Mir208a;Bcl2l2;Cmtm5;Slc7a8;Homez;Efs;Il25;D830015G02Rik;Slc22a17;Mir208b;Myh7		341		chr14	54863651	54895119	437.5	0.181355	Pabpn1;Ppp1r3e;Myh6;Mir208a;Bcl2l2;Cmtm5;Slc7a8;Homez;Efs;Il25;D830015G02Rik;Slc22a17;Mir208b;Myh7		341	1659	chr16	44132532	44140549	394	0.156424	Atp6v1a;Naa50;Gm608;Sidt1		341		1659	chr16	44132532	44140549	394	0.156424	Atp6v1a;Naa50;Gm608;Sidt1
342	chr3	79181447	79194190	437.1	0.181189	Rapgef2;4921511C10Rik		342		chr3	79181447	79194190	437.1	0.181189	Rapgef2;4921511C10Rik		342	1658	chr10	40329679	40350112	393.2	0.156106	Gtf3c6;Rpf2;Amd2;Cdk19;Amd1		342		1658	chr10	40329679	40350112	393.2	0.156106	Gtf3c6;Rpf2;Amd2;Cdk19;Amd1
343	chr2	57251571	57261972	435.4	0.180484	Gpd2;BB557941;4930555B11Rik		343		chr2	57251571	57261972	435.4	0.180484	Gpd2;BB557941;4930555B11Rik		343	1657	chr11	60105556	60115764	392.7	0.155908	Srebf1;Rai1;Pemt		343		1657	chr11	60105556	60115764	392.7	0.155908	Srebf1;Rai1;Pemt
344	chr15	83171882	83183537	434.9	0.180277	A4galt;Rnu12;Cyb5r3;Serhl;Poldip3;Rrp7a	Cyb5r3	344		chr15	83171882	83183537	434.9	0.180277	A4galt;Rnu12;Cyb5r3;Serhl;Poldip3;Rrp7a	Cyb5r3	344	1656	chr2	57115901	57124020	392.7	0.155908	Nr4a2;BB557941;4930555B11Rik		344		1656	chr2	57115901	57124020	392.7	0.155908	Nr4a2;BB557941;4930555B11Rik
345	chr8	22744733	22754543	433.8	0.179821	Ikbkb;Ap3m2;Plat;Polb	Ap3m2	345		chr8	22744733	22754543	433.8	0.179821	Ikbkb;Ap3m2;Plat;Polb	Ap3m2	345	1655	chr1	135760022	135766801	392.3	0.155749	Lad1;Tnni1;Csrp1;Phlda3;Tnnt2		345		1655	chr1	135760022	135766801	392.3	0.155749	Lad1;Tnni1;Csrp1;Phlda3;Tnnt2
346	chr17	71089462	71090755	433.6	0.179738	Myl12a;Lpin2;Myl12b;Myom1		346		chr17	71089462	71090755	433.6	0.179738	Myl12a;Lpin2;Myl12b;Myom1		346	1654	chr15	99017585	99030808	392.1	0.155669	Tuba1b;4930578M01Rik;Prph;Troap;Tuba1c;Tuba1a;Dnajc22;Lmbr1l;C1ql4;Spats2		346		1654	chr15	99017585	99030808	392.1	0.155669	Tuba1b;4930578M01Rik;Prph;Troap;Tuba1c;Tuba1a;Dnajc22;Lmbr1l;C1ql4;Spats2
347	chr19	47821489	47835823	432.9	0.179448	Wdr96;Gsto1;Gsto2;Sfr1;Itprip	Itprip	347		chr19	47821489	47835823	432.9	0.179448	Wdr96;Gsto1;Gsto2;Sfr1;Itprip	Itprip	347	1653	chr6	97205076	97222347	391.4	0.155391	Lmod3;Tmf1;Uba3;Arl6ip5;Frmd4b;Eogt		347		1653	chr6	97205076	97222347	391.4	0.155391	Lmod3;Tmf1;Uba3;Arl6ip5;Frmd4b;Eogt
348	chr2	32535281	32548172	432.8	0.179406	Slc25a25;Fam102a;Naif1;St6galnac4;Ak1;Dpm2;Pip5kl1;St6galnac6;Eng		348		chr2	32535281	32548172	432.8	0.179406	Slc25a25;Fam102a;Naif1;St6galnac4;Ak1;Dpm2;Pip5kl1;St6galnac6;Eng		348	1652	chr18	6481065	6490972	391.4	0.155391	Epc1;Mir1893		348		1652	chr18	6481065	6490972	391.4	0.155391	Epc1;Mir1893
349	chr19	3767700	3768691	432.7	0.179365	Suv420h1;Chka;Lrp5;1810055G02Rik		349		chr19	3767700	3768691	432.7	0.179365	Suv420h1;Chka;Lrp5;1810055G02Rik		349	1651	chr7	141215900	141229299	391.2	0.155312	Hras1;Drd4;Rnh1;Irf7;Ano9;Deaf1;Mir210;Ptdss2;Lrrc56;Cdhr5;Rassf7;Phrf1;1600016N20Rik;Mir5115;Sct;Tmem80		349		1651	chr7	141215900	141229299	391.2	0.155312	Hras1;Drd4;Rnh1;Irf7;Ano9;Deaf1;Mir210;Ptdss2;Lrrc56;Cdhr5;Rassf7;Phrf1;1600016N20Rik;Mir5115;Sct;Tmem80
350	chr11	20107221	20113848	432.7	0.179365	Actr2;Spred2;Rab1		350		chr11	20107221	20113848	432.7	0.179365	Actr2;Spred2;Rab1		350	1650	chr15	82338592	82354823	390.8	0.155153	Fam109b;Cyp2d22;1500009C09Rik;Wbp2nl;Cyp2d10;Sept3;Ndufa6;Cenpm;Cyp2d11;Smdt1;Naga;Cyp2d9		350		1650	chr15	82338592	82354823	390.8	0.155153	Fam109b;Cyp2d22;1500009C09Rik;Wbp2nl;Cyp2d10;Sept3;Ndufa6;Cenpm;Cyp2d11;Smdt1;Naga;Cyp2d9
351	chr10	98913821	98915921	432.5	0.179282	Atp2b1		351		chr10	98913821	98915921	432.5	0.179282	Atp2b1		351	1649	chr9	70269238	70302105	389.9	0.154796	Myo1e		351		1649	chr9	70269238	70302105	389.9	0.154796	Myo1e
352	chr4	124693135	124715227	431.6	0.178909	Mir697;Pou3f1;Inpp5b;Utp11l;Sf3a3;Mir698;Fhl3;Mtf1		352		chr4	124693135	124715227	431.6	0.178909	Mir697;Pou3f1;Inpp5b;Utp11l;Sf3a3;Mir698;Fhl3;Mtf1		352	1648	chr15	36321933	36346884	389.4	0.154597	Rnf19a;Spag1		352		1648	chr15	36321933	36346884	389.4	0.154597	Rnf19a;Spag1
353	chr12	113140157	113156778	431.3	0.178785	Mta1;Tex22;Tmem121;Crip1;4930427A07Rik;Crip2;Pacs2	Crip2	353		chr12	113140157	113156778	431.3	0.178785	Mta1;Tex22;Tmem121;Crip1;4930427A07Rik;Crip2;Pacs2	Crip2	353	1647	chr10	82851540	82860715	389.4	0.154597	Txnrd1;1700028I16Rik;Eid3;Nfyb		353		1647	chr10	82851540	82860715	389.4	0.154597	Txnrd1;1700028I16Rik;Eid3;Nfyb
354	chr19	45782687	45791221	431.3	0.178785	Kcnip2;Npm3;Mgea5;Fgf8;9130011E15Rik;4933429K18Rik		354		chr19	45782687	45791221	431.3	0.178785	Kcnip2;Npm3;Mgea5;Fgf8;9130011E15Rik;4933429K18Rik		354	1646	chr2	51140787	51148784	389.2	0.154518	Rnd3;Gm13497		354		1646	chr2	51140787	51148784	389.2	0.154518	Rnd3;Gm13497
355	chr7	66375986	66388496	431.3	0.178785	Lrrk1;Aldh1a3		355		chr7	66375986	66388496	431.3	0.178785	Lrrk1;Aldh1a3		355	1645	chr7	24530199	24547482	389.1	0.154478	Zfp575;Pinlyp;Irgq;Irgc1;Cadm4;Ethe1;Xrcc1;Plaur;Phldb3;Zfp428;Lypd3	Lypd3	355		1645	chr7	24530199	24547482	389.1	0.154478	Zfp575;Pinlyp;Irgq;Irgc1;Cadm4;Ethe1;Xrcc1;Plaur;Phldb3;Zfp428;Lypd3	Lypd3
356	chr1	178405731	178414498	431.2	0.178743	Hnrnpu;Cox20;Efcab2		356		chr1	178405731	178414498	431.2	0.178743	Hnrnpu;Cox20;Efcab2		356	1644	chr14	99624589	99632641	388.9	0.154399			356		1644	chr14	99624589	99632641	388.9	0.154399
357	chr9	35198960	35223745	430.9	0.178619	Srpr;Fam118b;4930581F22Rik;Dcps;Tirap;St3gal4;Rpusd4;Foxred1;4933422A05Rik		357		chr9	35198960	35223745	430.9	0.178619	Srpr;Fam118b;4930581F22Rik;Dcps;Tirap;St3gal4;Rpusd4;Foxred1;4933422A05Rik		357	1643	chr4	152165227	152194825	388.7	0.15432	Hes2;Tnfrsf25;Acot7;Espn;Plekhg5;Gpr153;Hes3		357		1643	chr4	152165227	152194825	388.7	0.15432	Hes2;Tnfrsf25;Acot7;Espn;Plekhg5;Gpr153;Hes3
358	chr11	100158257	100167368	430.9	0.178619	Krt14;Krt32;Krt15;Krt13;Krt16;Krt9;Krt35;Krt36;Krt19;Krt17;Krt42	Krt13	358		chr11	100158257	100167368	430.9	0.178619	Krt14;Krt32;Krt15;Krt13;Krt16;Krt9;Krt35;Krt36;Krt19;Krt17;Krt42	Krt13	358	1642	chr18	84843726	84859066	388.7	0.15432	Fbxo15;Timm21;Cyb5		358		1642	chr18	84843726	84859066	388.7	0.15432	Fbxo15;Timm21;Cyb5
359	chr5	143613678	143623206	430.2	0.178329	Fam220a;Rac1;Cyth3;Usp42		359		chr5	143613678	143623206	430.2	0.178329	Fam220a;Rac1;Cyth3;Usp42		359	1641	chr11	20872591	20908425	388.6	0.15428	Lgalsl		359		1641	chr11	20872591	20908425	388.6	0.15428	Lgalsl
360	chr9	77910563	77917985	430.2	0.178329	Elovl5		360		chr9	77910563	77917985	430.2	0.178329	Elovl5		360	1640	chr15	100615480	100637113	388.5	0.15424	Dazap2;C330013E15Rik;Pou6f1;Galnt6;Smagp;Bin2;Cela1;Tfcp2;I730030J21Rik	Cela1	360		1640	chr15	100615480	100637113	388.5	0.15424	Dazap2;C330013E15Rik;Pou6f1;Galnt6;Smagp;Bin2;Cela1;Tfcp2;I730030J21Rik	Cela1
361	chr18	6275620	6282204	429.9	0.178204	Kif5b		361		chr18	6275620	6282204	429.9	0.178204	Kif5b		361	1639	chr11	69900977	69921313	385.7	0.153128	Eif5a;Elp5;Fgf11;Cldn7;Nlgn2;Acap1;Plscr3;Tmem95;G630025P09Rik;Spem1;Tnk1;Kctd11;Ybx2;4933402P03Rik;Gabarap;Slc2a4;Tmem256;2810408A11Rik;Phf23;Gps2;Ctdnep1;Dvl2;Tmem102;Neurl4;Dlg4;Mir324;Acadvl	Cldn7;Tnk1	361		1639	chr11	69900977	69921313	385.7	0.153128	Eif5a;Elp5;Fgf11;Cldn7;Nlgn2;Acap1;Plscr3;Tmem95;G630025P09Rik;Spem1;Tnk1;Kctd11;Ybx2;4933402P03Rik;Gabarap;Slc2a4;Tmem256;2810408A11Rik;Phf23;Gps2;Ctdnep1;Dvl2;Tmem102;Neurl4;Dlg4;Mir324;Acadvl	Cldn7;Tnk1
362	chr16	43655537	43665105	429.6	0.17808	Zbtb20;Mir568;Tigit;Drd3		362		chr16	43655537	43665105	429.6	0.17808	Zbtb20;Mir568;Tigit;Drd3		362	1638	chr6	89860254	89868058	385.5	0.153049	Vmn1r42;Vmn1r43;Vmn1r45;Vmn1r44		362		1638	chr6	89860254	89868058	385.5	0.153049	Vmn1r42;Vmn1r43;Vmn1r45;Vmn1r44
363	chr1	93704081	93706070	429.2	0.177914	Stk25;Bok;Thap4;Ing5;Dtymk;Atg4b;Farp2		363		chr1	93704081	93706070	429.2	0.177914	Stk25;Bok;Thap4;Ing5;Dtymk;Atg4b;Farp2		363	1637	chr6	72512537	72538884	385.5	0.153049	Elmod3;Tgoln2;Capg;Retsat;Mat2a;Ggcx;Tgoln1;4930414L22Rik;Tcf7l1;Gm15401	Retsat	363		1637	chr6	72512537	72538884	385.5	0.153049	Elmod3;Tgoln2;Capg;Retsat;Mat2a;Ggcx;Tgoln1;4930414L22Rik;Tcf7l1;Gm15401	Retsat
364	chr11	86757091	86758523	428.9	0.17779	Ptrh2;Vmp1;Cltc;Dhx40		364		chr11	86757091	86758523	428.9	0.17779	Ptrh2;Vmp1;Cltc;Dhx40		364	1636	chr17	12782478	12792211	385.1	0.15289	Airn;Igf2r;Mas1;Mrgprh;Pnldc1		364		1636	chr17	12782478	12792211	385.1	0.15289	Airn;Igf2r;Mas1;Mrgprh;Pnldc1
365	chr8	84832397	84857681	427.8	0.177334	Mast1;Rad23a;Calr;Gcdh;Klf1;Syce2;Nfix;Dnase2a;Dand5;Gadd45gip1;Farsa;LOC100503676;Rtbdn;Rnaseh2a		365		chr8	84832397	84857681	427.8	0.177334	Mast1;Rad23a;Calr;Gcdh;Klf1;Syce2;Nfix;Dnase2a;Dand5;Gadd45gip1;Farsa;LOC100503676;Rtbdn;Rnaseh2a		365	1635	chr9	43302192	43326861	384.1	0.152493	Trim29;Pou2f3;Oaf;D630033O11Rik		365		1635	chr9	43302192	43326861	384.1	0.152493	Trim29;Pou2f3;Oaf;D630033O11Rik
366	chr15	88852083	88863111	427.6	0.177251	Ttll8;Alg12;Pim3;Mlc1;Zbed4;Creld2		366		chr15	88852083	88863111	427.6	0.177251	Ttll8;Alg12;Pim3;Mlc1;Zbed4;Creld2		366	1634	chr13	75789151	75798941	383.6	0.152295	Glrx;Ell2;Rhobtb3		366		1634	chr13	75789151	75798941	383.6	0.152295	Glrx;Ell2;Rhobtb3
367	chr13	114727122	114736139	427.2	0.177085	Mocs2;4930544M13Rik;Itga2		367		chr13	114727122	114736139	427.2	0.177085	Mocs2;4930544M13Rik;Itga2		367	1633	chr19	53273082	53284813	383.6	0.152295	Mxi1;Add3;1700001K23Rik;Smndc1		367		1633	chr19	53273082	53284813	383.6	0.152295	Mxi1;Add3;1700001K23Rik;Smndc1
368	chr4	46523747	46536063	426.7	0.176878	Tbc1d2;Nans;Coro2a;Trim14;Anp32b		368		chr4	46523747	46536063	426.7	0.176878	Tbc1d2;Nans;Coro2a;Trim14;Anp32b		368	1632	chr10	95501513	95515967	383.3	0.152176	Nudt4;Socs2;Mrpl42;5730420D15Rik;Ube2n;Mir3058		368		1632	chr10	95501513	95515967	383.3	0.152176	Nudt4;Socs2;Mrpl42;5730420D15Rik;Ube2n;Mir3058
369	chr19	21036638	21052570	426	0.176588	Tmc1		369		chr19	21036638	21052570	426	0.176588	Tmc1		369	1631	chr2	180025108	180042998	382.3	0.151779	Lsm14b;Mtg2;4921531C22Rik;Osbpl2;Ss18l1;Psma7;Hrh3;Taf4a		369		1631	chr2	180025108	180042998	382.3	0.151779	Lsm14b;Mtg2;4921531C22Rik;Osbpl2;Ss18l1;Psma7;Hrh3;Taf4a
370	chr10	81167213	81183406	425.5	0.17638	Creb3l3;Zfr2;Dapk3;2310050B05Rik;Apba3;Eef2;Nmrk2;Map2k2;Mrpl54;Snord37;Pias4;Zbtb7a;Thop1;Matk;Atcay;Tjp3;Mir3057		370		chr10	81167213	81183406	425.5	0.17638	Creb3l3;Zfr2;Dapk3;2310050B05Rik;Apba3;Eef2;Nmrk2;Map2k2;Mrpl54;Snord37;Pias4;Zbtb7a;Thop1;Matk;Atcay;Tjp3;Mir3057		370	1630	chr12	86790621	86801249	381.2	0.151342	Gm6772;Irf2bpl;Angel1;Vash1		370		1630	chr12	86790621	86801249	381.2	0.151342	Gm6772;Irf2bpl;Angel1;Vash1
371	chr6	122292083	122309829	425.3	0.176297	Phc1;Klrg1;Mug-ps1;M6pr		371		chr6	122292083	122309829	425.3	0.176297	Phc1;Klrg1;Mug-ps1;M6pr		371	1629	chr4	122871433	122886907	380.7	0.151143	Cap1;Ppt1;Mfsd2a		371		1629	chr4	122871433	122886907	380.7	0.151143	Cap1;Ppt1;Mfsd2a
372	chr15	96284746	96288082	425.1	0.176215	2610037D02Rik;E330033B04Rik;Arid2;Gm4371		372		chr15	96284746	96288082	425.1	0.176215	2610037D02Rik;E330033B04Rik;Arid2;Gm4371		372	1628	chr7	143685265	143691927	380.7	0.151143	Cars;Tnfrsf26;Mrgprg;Mrgpre;Tnfrsf22;Osbpl5;Tnfrsf23		372		1628	chr7	143685265	143691927	380.7	0.151143	Cars;Tnfrsf26;Mrgprg;Mrgpre;Tnfrsf22;Osbpl5;Tnfrsf23
373	chr3	103790476	103810104	424.3	0.175883	Gm15471;Olfml3;Ptpn22;Ap4b1;Dclre1b;Hipk1;Bcl2l15	Olfml3	373		chr3	103790476	103810104	424.3	0.175883	Gm15471;Olfml3;Ptpn22;Ap4b1;Dclre1b;Hipk1;Bcl2l15	Olfml3	373	1627	chr1	53837754	53866618	380.5	0.151064	Hecw2;Stk17b		373		1627	chr1	53837754	53866618	380.5	0.151064	Hecw2;Stk17b
374	chr7	27607629	27617520	423.8	0.175676	Prx;Pld3;Akt2;2310022A10Rik;C030039L03Rik;Ttc9b;Map3k10;Hipk4		374		chr7	27607629	27617520	423.8	0.175676	Prx;Pld3;Akt2;2310022A10Rik;C030039L03Rik;Ttc9b;Map3k10;Hipk4		374	1626	chr4	124686131	124715241	380.3	0.150985	Mir697;Pou3f1;Inpp5b;Utp11l;Sf3a3;Mir698;Fhl3;Mtf1		374		1626	chr4	124686131	124715241	380.3	0.150985	Mir697;Pou3f1;Inpp5b;Utp11l;Sf3a3;Mir698;Fhl3;Mtf1
375	chr1	30948879	30950271	423.7	0.175634	Gm13363;Ptp4a1;Phf3		375		chr1	30948879	30950271	423.7	0.175634	Gm13363;Ptp4a1;Phf3		375	1625	chr9	51168357	51176400	379.7	0.150746	4833427G06Rik;Pou2af1;Mir34b;Btg4;Mir34c;Layn;Gm684		375		1625	chr9	51168357	51176400	379.7	0.150746	4833427G06Rik;Pou2af1;Mir34b;Btg4;Mir34c;Layn;Gm684
376	chr8	94354336	94373064	423.3	0.175468	9330175E14Rik;Mir138-2;Nup93;Slc12a3;Herpud1;Nlrc5		376		chr8	94354336	94373064	423.3	0.175468	9330175E14Rik;Mir138-2;Nup93;Slc12a3;Herpud1;Nlrc5		376	1624	chr12	69537704	69539147	379.2	0.150548	5830428M24Rik;Sos2;Mettl21d		376		1624	chr12	69537704	69539147	379.2	0.150548	5830428M24Rik;Sos2;Mettl21d
377	chr15	102451275	102471336	422.2	0.175012	Pcbp2;Amhr2;Prr13;Map3k12;Npff;Tarbp2;Atf7;Sp7;Sp1		377		chr15	102451275	102471336	422.2	0.175012	Pcbp2;Amhr2;Prr13;Map3k12;Npff;Tarbp2;Atf7;Sp7;Sp1		377	1623	chr18	50010887	50031427	378.9	0.150429	Dmxl1;Tnfaip8;Hsd17b4		377		1623	chr18	50010887	50031427	378.9	0.150429	Dmxl1;Tnfaip8;Hsd17b4
378	chr15	38373760	38400057	421.7	0.174805	Klf10;Azin1		378		chr15	38373760	38400057	421.7	0.174805	Klf10;Azin1		378	1622	chr5	3493944	3509228	378.7	0.150349	Cdk6;Pex1;Rbm48;1700109H08Rik;Fam133b		378		1622	chr5	3493944	3509228	378.7	0.150349	Cdk6;Pex1;Rbm48;1700109H08Rik;Fam133b
379	chr6	137874307	137897959	421.4	0.174681	Dera;Slc15a5		379		chr6	137874307	137897959	421.4	0.174681	Dera;Slc15a5		379	1621	chr10	61648519	61681120	378.3	0.150191	Tysnd1;Aifm2;Ppa1;Lrrc20;Sar1a;Npffr1;H2afy2;Mir5108		379		1621	chr10	61648519	61681120	378.3	0.150191	Tysnd1;Aifm2;Ppa1;Lrrc20;Sar1a;Npffr1;H2afy2;Mir5108
380	chr16	29944812	29946370	421.2	0.174598	9030404E10Rik;4632428C04Rik;Gm1968		380		chr16	29944812	29946370	421.2	0.174598	9030404E10Rik;4632428C04Rik;Gm1968		380	1620	chr11	84869504	84880989	378.2	0.150151	Car4;Ggnbp2;Dhrs11;Mrm1;Pigw;Myo19;4930502E09Rik;Znhit3		380		1620	chr11	84869504	84880989	378.2	0.150151	Car4;Ggnbp2;Dhrs11;Mrm1;Pigw;Myo19;4930502E09Rik;Znhit3
381	chr17	35590646	35601835	421.2	0.174598	2300002M23Rik;Pou5f1;Gm9573;Ddr1;Sfta2;Gtf2h4;Psors1c2;Vars2;Tcf19;Cchcr1;Dpcr1;Cdsn		381		chr17	35590646	35601835	421.2	0.174598	2300002M23Rik;Pou5f1;Gm9573;Ddr1;Sfta2;Gtf2h4;Psors1c2;Vars2;Tcf19;Cchcr1;Dpcr1;Cdsn		381	1619	chr18	7608528	7626920	377.3	0.149794	Mpp7		381		1619	chr18	7608528	7626920	377.3	0.149794	Mpp7
382	chr3	89411332	89430973	421.1	0.174556	Shc1;Dcst1;Pmvk;Pbxip1;Gm15417;Cks1b;Adam15;Efna3;Lenep;Zbtb7b;Efna4;Pygo2;Flad1;Kcnn3		382		chr3	89411332	89430973	421.1	0.174556	Shc1;Dcst1;Pmvk;Pbxip1;Gm15417;Cks1b;Adam15;Efna3;Lenep;Zbtb7b;Efna4;Pygo2;Flad1;Kcnn3		382	1618	chr1	191182842	191193770	376.9	0.149635	Atf3;Fam71a;Batf3;Nsl1		382		1618	chr1	191182842	191193770	376.9	0.149635	Atf3;Fam71a;Batf3;Nsl1
383	chr11	72135072	72153780	420.5	0.174308	Med31;Aipl1;4930563E22Rik;4933427D14Rik;Fam64a;Pitpnm3;Txndc17;Slc13a5		383		chr11	72135072	72153780	420.5	0.174308	Med31;Aipl1;4930563E22Rik;4933427D14Rik;Fam64a;Pitpnm3;Txndc17;Slc13a5		383	1617	chr11	68446102	68469167	376.1	0.149317	Ntn1;Pik3r5;Pik3r6;Mfsd6l		383		1617	chr11	68446102	68469167	376.1	0.149317	Ntn1;Pik3r5;Pik3r6;Mfsd6l
384	chr12	110695975	110707036	420.4	0.174266	1700001K19Rik;Hsp90aa1;Wdr20a;Dync1h1		384		chr12	110695975	110707036	420.4	0.174266	1700001K19Rik;Hsp90aa1;Wdr20a;Dync1h1		384	1616	chr7	79317197	79343281	375.6	0.149119	Fanci;Rlbp1;Abhd2		384		1616	chr7	79317197	79343281	375.6	0.149119	Fanci;Rlbp1;Abhd2
385	chr3	85880282	85888349	419.9	0.174059	Glt28d2		385		chr3	85880282	85888349	419.9	0.174059	Glt28d2		385	1615	chr17	28328478	28351288	375.4	0.149039	1810013A23Rik;Ppard;Fance;Fkbp5;Rpl10a;Tead3;Def6;Tulp1		385		1615	chr17	28328478	28351288	375.4	0.149039	1810013A23Rik;Ppard;Fance;Fkbp5;Rpl10a;Tead3;Def6;Tulp1
386	chr11	20201292	20202209	419.5	0.173893	Actr2;Rab1;Cep68;Slc1a4		386		chr11	20201292	20202209	419.5	0.173893	Actr2;Rab1;Cep68;Slc1a4		386	1614	chr17	35909724	35916866	375.2	0.14896	Prr3;Tubb5;Flot1;Abcf1;Atat1;Nrm;Ppp1r18;Mir877;Mrps18b;Dhx16;Ppp1r10;Mir1894;Ier3;H2-T24;Gnl1;A930015D03Rik;Gm8801;2310061I04Rik;Mdc1		386		1614	chr17	35909724	35916866	375.2	0.14896	Prr3;Tubb5;Flot1;Abcf1;Atat1;Nrm;Ppp1r18;Mir877;Mrps18b;Dhx16;Ppp1r10;Mir1894;Ier3;H2-T24;Gnl1;A930015D03Rik;Gm8801;2310061I04Rik;Mdc1
387	chr4	155481822	155492366	419.2	0.173769	Gabrd;Tmem52;Gnb1;2010015L04Rik;Nadk;5830444B04Rik		387		chr4	155481822	155492366	419.2	0.173769	Gabrd;Tmem52;Gnb1;2010015L04Rik;Nadk;5830444B04Rik		387	1613	chr6	70813327	70825133	374.2	0.148563	Tex37;Rpia;Eif2ak3		387		1613	chr6	70813327	70825133	374.2	0.148563	Tex37;Rpia;Eif2ak3
388	chr17	6808464	6809617	419.1	0.173727	Sytl3;Mir692-1;Ezr;Rsph3b		388		chr17	6808464	6809617	419.1	0.173727	Sytl3;Mir692-1;Ezr;Rsph3b		388	1612	chr15	59511012	59520716	372.9	0.148047	Nsmce2		388		1612	chr15	59511012	59520716	372.9	0.148047	Nsmce2
389	chr2	119476951	119478349	418.9	0.173645	Exd1;Chp1;Ino80		389		chr2	119476951	119478349	418.9	0.173645	Exd1;Chp1;Ino80		389	1611	chr11	51896245	51916744	371.7	0.14757	Ube2b;Phf15;Cdkn2aipnl;Cdkl3		389		1611	chr11	51896245	51916744	371.7	0.14757	Ube2b;Phf15;Cdkn2aipnl;Cdkl3
390	chr9	108507909	108518140	418.9	0.173645	Klhdc8b;Qrich1;Impdh2;Usp19;Mir425;Ndufaf3;Ccdc36;Qars;Ccdc71;Lamb2;Dalrd3;P4htm;Arih2;Mir191;Wdr6;BC048562		390		chr9	108507909	108518140	418.9	0.173645	Klhdc8b;Qrich1;Impdh2;Usp19;Mir425;Ndufaf3;Ccdc36;Qars;Ccdc71;Lamb2;Dalrd3;P4htm;Arih2;Mir191;Wdr6;BC048562		390	1610	chr13	38310791	38320397	371.6	0.147531	Snrnp48;Bmp6		390		1610	chr13	38310791	38320397	371.6	0.147531	Snrnp48;Bmp6
391	chr4	119275026	119294982	418.7	0.173562	Cldn19;Lepre1;Ccdc30;Ccdc23;Ermap;Ybx1;4930538K18Rik;Ppih;AU022252		391		chr4	119275026	119294982	418.7	0.173562	Cldn19;Lepre1;Ccdc30;Ccdc23;Ermap;Ybx1;4930538K18Rik;Ppih;AU022252		391	1609	chr17	27018006	27039512	370.7	0.147173	Kifc5b;Mir3083;Ggnbp1;Itpr3;Bak1;Phf1;Cuta;Zbtb9;Mnf1		391		1609	chr17	27018006	27039512	370.7	0.147173	Kifc5b;Mir3083;Ggnbp1;Itpr3;Bak1;Phf1;Cuta;Zbtb9;Mnf1
392	chr13	75789203	75798963	417.7	0.173147	Glrx;Ell2;Rhobtb3		392		chr13	75789203	75798963	417.7	0.173147	Glrx;Ell2;Rhobtb3		392	1608	chr1	180830059	180851579	370.5	0.147094	Lefty1;H3f3a;Pycr2;Sde2;Lefty2;Acbd3;Tmem63a		392		1608	chr1	180830059	180851579	370.5	0.147094	Lefty1;H3f3a;Pycr2;Sde2;Lefty2;Acbd3;Tmem63a
393	chr15	12321341	12322309	416.5	0.17265	Golph3;Pdzd2;Mtmr12		393		chr15	12321341	12322309	416.5	0.17265	Golph3;Pdzd2;Mtmr12		393	1607	chr1	98029363	98048774	369.8	0.146816	B230216N24Rik;Pam;1810006J02Rik		393		1607	chr1	98029363	98048774	369.8	0.146816	B230216N24Rik;Pam;1810006J02Rik
394	chr14	20929344	20948629	416	0.172442	Vcl;Plau;Ap3m1		394		chr14	20929344	20948629	416	0.172442	Vcl;Plau;Ap3m1		394	1606	chr11	98181546	98203339	368	0.146101	Med1;Mir5119;Cdk12;Fbxl20		394		1606	chr11	98181546	98203339	368	0.146101	Med1;Mir5119;Cdk12;Fbxl20
395	chr3	95042093	95066371	415.3	0.172152	Rfx5;Scnm1;Tmod4;Vps72;Pip5k1a;Lysmd1;Selenbp1;Tnfaip8l2;Psmd4;Pi4kb;Zfp687;Sema6c		395		chr3	95042093	95066371	415.3	0.172152	Rfx5;Scnm1;Tmod4;Vps72;Pip5k1a;Lysmd1;Selenbp1;Tnfaip8l2;Psmd4;Pi4kb;Zfp687;Sema6c		395	1605	chr17	21472881	21489549	367.5	0.145903	Zfp52;Zfp51;Zfp53;Zfp54;Zfp677;Zfp948		395		1605	chr17	21472881	21489549	367.5	0.145903	Zfp52;Zfp51;Zfp53;Zfp54;Zfp677;Zfp948
396	chr2	57237605	57238811	415.2	0.172111	Gpd2;BB557941;4930555B11Rik		396		chr2	57237605	57238811	415.2	0.172111	Gpd2;BB557941;4930555B11Rik		396	1604	chr5	103732396	103737780	367.3	0.145823	Aff1;1700016H13Rik		396		1604	chr5	103732396	103737780	367.3	0.145823	Aff1;1700016H13Rik
397	chr9	72089526	72111973	415	0.172028	Tcf12		397		chr9	72089526	72111973	415	0.172028	Tcf12		397	1603	chr12	104864478	104904891	366.9	0.145665	Syne3;Clmn		397		1603	chr12	104864478	104904891	366.9	0.145665	Syne3;Clmn
398	chr2	126674446	126675902	415	0.172028	Gabpb1;Hdc;Slc27a2;Usp8;Usp50		398		chr2	126674446	126675902	415	0.172028	Gabpb1;Hdc;Slc27a2;Usp8;Usp50		398	1602	chr8	27023883	27043139	366.7	0.145585	Brf2;Gpr124;Erlin2;Zfp703;Prosc;Rab11fip1;4933416M07Rik		398		1602	chr8	27023883	27043139	366.7	0.145585	Brf2;Gpr124;Erlin2;Zfp703;Prosc;Rab11fip1;4933416M07Rik
399	chr17	53478577	53488485	414.8	0.171945	Kat2b;Efhb;Pp2d1;Rab5a		399		chr17	53478577	53488485	414.8	0.171945	Kat2b;Efhb;Pp2d1;Rab5a		399	1601	chr6	115654327	115685535	366.6	0.145545	Tmem40;Mkrn2;Raf1;2510049J12Rik;Tsen2;Cand2		399		1601	chr6	115654327	115685535	366.6	0.145545	Tmem40;Mkrn2;Raf1;2510049J12Rik;Tsen2;Cand2
400	chr12	70813194	70835801	413.8	0.17153	Frmd6		400		chr12	70813194	70835801	413.8	0.17153	Frmd6		400	1600	chr1	191215938	191225034	366.5	0.145506	Nenf;Atf3;Fam71a		400		1600	chr1	191215938	191225034	366.5	0.145506	Nenf;Atf3;Fam71a
401	chr6	86526224	86527357	413.7	0.171489	C87436;1600020E01Rik;Tia1;2310040G24Rik;Pcbp1		401		chr6	86526224	86527357	413.7	0.171489	C87436;1600020E01Rik;Tia1;2310040G24Rik;Pcbp1		401	1599	chr4	108833019	108848567	366.5	0.145506	Kti12;3110021N24Rik;Rab3b;Txndc12;Btf3l4;8030443G20Rik		401		1599	chr4	108833019	108848567	366.5	0.145506	Kti12;3110021N24Rik;Rab3b;Txndc12;Btf3l4;8030443G20Rik
402	chr17	24695654	24720489	412.6	0.171033	Slc9a3r2;Pkd1;Zfp598;Tsc2;Rpl3l;Rps2;Snora78;Msrb1;Ndufb10;Rnf151;Npw;Snhg9;Gfer;Nthl1;Snora64;Noxo1;Tbl3;Syngr3;Hs3st6;Meiob		402		chr17	24695654	24720489	412.6	0.171033	Slc9a3r2;Pkd1;Zfp598;Tsc2;Rpl3l;Rps2;Snora78;Msrb1;Ndufb10;Rnf151;Npw;Snhg9;Gfer;Nthl1;Snora64;Noxo1;Tbl3;Syngr3;Hs3st6;Meiob		402	1598	chr1	132133195	132151653	366.2	0.145387	Cdk18;Mfsd4;Mir135b;Lemd1		402		1598	chr1	132133195	132151653	366.2	0.145387	Cdk18;Mfsd4;Mir135b;Lemd1
403	chr1	132133133	132158288	411.8	0.170701	Cdk18;Mfsd4;Mir135b;Lemd1		403		chr1	132133133	132158288	411.8	0.170701	Cdk18;Mfsd4;Mir135b;Lemd1		403	1597	chr6	125313349	125331086	366	0.145307	Tapbpl;4930417O13Rik;Tuba3a;Scnn1a;Tnfrsf1a;E130112N10Rik;Vamp1;Ltbr;Plekhg6;Cd27		403		1597	chr6	125313349	125331086	366	0.145307	Tapbpl;4930417O13Rik;Tuba3a;Scnn1a;Tnfrsf1a;E130112N10Rik;Vamp1;Ltbr;Plekhg6;Cd27
404	chr6	31206115	31218057	410.1	0.169997	2210408F21Rik		404		chr6	31206115	31218057	410.1	0.169997	2210408F21Rik		404	1596	chr7	30955942	30974316	365.7	0.145188	Fxyd5;Fxyd1;Cd22;Lsr;Mag;Hamp2;Fam187b;Lgi4;Usf2;Hamp;Ffar1;Fxyd7;Ffar3;Fxyd3		404		1596	chr7	30955942	30974316	365.7	0.145188	Fxyd5;Fxyd1;Cd22;Lsr;Mag;Hamp2;Fam187b;Lgi4;Usf2;Hamp;Ffar1;Fxyd7;Ffar3;Fxyd3
405	chr10	127635346	127643700	410	0.169955	Lrp1;Nab2;Tmem194;1700012D01Rik;Myo1a;Zbtb39;Tac2;Stat6		405		chr10	127635346	127643700	410	0.169955	Lrp1;Nab2;Tmem194;1700012D01Rik;Myo1a;Zbtb39;Tac2;Stat6		405	1595	chr4	150788790	150809379	365.7	0.145188	Errfi1;1700045H11Rik;Park7		405		1595	chr4	150788790	150809379	365.7	0.145188	Errfi1;1700045H11Rik;Park7
406	chr18	66458181	66471076	409.8	0.169872	Gm9926;Pmaip1		406		chr18	66458181	66471076	409.8	0.169872	Gm9926;Pmaip1		406	1594	chr15	36842711	36855830	365.6	0.145148	Ywhaz		406		1594	chr15	36842711	36855830	365.6	0.145148	Ywhaz
407	chrUn_JH584304	59398	60029	409.6	0.169789	Pisd-ps3		407		chrUn_JH584304	59398	60029	409.6	0.169789	Pisd-ps3		407	1593	chr19	24166961	24175586	365.5	0.145109	Tjp2;Fxn		407		1593	chr19	24166961	24175586	365.5	0.145109	Tjp2;Fxn
408	chr1	184052226	184060454	409.5	0.169748	Dusp10;1700056E22Rik		408		chr1	184052226	184060454	409.5	0.169748	Dusp10;1700056E22Rik		408	1592	chr16	31592871	31599042	365.2	0.14499	Dlg1		408		1592	chr16	31592871	31599042	365.2	0.14499	Dlg1
409	chr1	118368218	118399948	409.2	0.169624	Mki67ip;Clasp1;2900060B14Rik;Tsn		409		chr1	118368218	118399948	409.2	0.169624	Mki67ip;Clasp1;2900060B14Rik;Tsn		409	1591	chr7	45525482	45538537	364.9	0.144871	Nucb1;Gys1;Bcat2;Hsd17b14;Rasip1;Plekha4;Fgf21;Fut1;Bax;Dhdh;Ftl1;Ruvbl2;0610005C13Rik;Tulp2;Ppp1r15a;Izumo1	Hsd17b14	409		1591	chr7	45525482	45538537	364.9	0.144871	Nucb1;Gys1;Bcat2;Hsd17b14;Rasip1;Plekha4;Fgf21;Fut1;Bax;Dhdh;Ftl1;Ruvbl2;0610005C13Rik;Tulp2;Ppp1r15a;Izumo1	Hsd17b14
410	chr13	97240613	97249849	409.2	0.169624	Hexb;Gfm2;Enc1		410		chr13	97240613	97249849	409.2	0.169624	Hexb;Gfm2;Enc1		410	1590	chr3	90247704	90266223	364.6	0.144751	Rps27;Slc39a1;Rab13;Crtc2;Gm9846;Jtb;Gatad2b;Creb3l4;Nup210l;Dennd4b		410		1590	chr3	90247704	90266223	364.6	0.144751	Rps27;Slc39a1;Rab13;Crtc2;Gm9846;Jtb;Gatad2b;Creb3l4;Nup210l;Dennd4b
411	chr15	66968800	66981197	409.1	0.169582	Wisp1;Ndrg1		411		chr15	66968800	66981197	409.1	0.169582	Wisp1;Ndrg1		411	1589	chr8	84831789	84857823	363.7	0.144394	Mast1;Rad23a;Calr;Gcdh;Klf1;Syce2;Nfix;Dnase2a;Dand5;Gadd45gip1;Farsa;LOC100503676;Rtbdn;Rnaseh2a		411		1589	chr8	84831789	84857823	363.7	0.144394	Mast1;Rad23a;Calr;Gcdh;Klf1;Syce2;Nfix;Dnase2a;Dand5;Gadd45gip1;Farsa;LOC100503676;Rtbdn;Rnaseh2a
412	chr10	111550117	111559267	408.3	0.169251	4933440J02Rik;Nap1l1;Gm5176;Phlda1		412		chr10	111550117	111559267	408.3	0.169251	4933440J02Rik;Nap1l1;Gm5176;Phlda1		412	1588	chr7	65779498	65803704	362.8	0.144037	Pcsk6;Tarsl2;Tm2d3;1810008I18Rik		412		1588	chr7	65779498	65803704	362.8	0.144037	Pcsk6;Tarsl2;Tm2d3;1810008I18Rik
413	chr8	25009946	25028147	408.1	0.169168	Htra4;Adam32;Plekha2;Tm2d2;Adam9		413		chr8	25009946	25028147	408.1	0.169168	Htra4;Adam32;Plekha2;Tm2d2;Adam9		413	1587	chr2	91710098	91730657	362.8	0.144037	Arhgap1;Ckap5;Ambra1;Atg13;Harbi1;F2;Zfp408		413		1587	chr2	91710098	91730657	362.8	0.144037	Arhgap1;Ckap5;Ambra1;Atg13;Harbi1;F2;Zfp408
414	chr13	98803393	98820018	407	0.168712	Fcho2;Tnpo1		414		chr13	98803393	98820018	407	0.168712	Fcho2;Tnpo1		414	1586	chr7	4136847	4149961	361.4	0.143481	D030047H15Rik;Ttyh1;Leng8;Leng9;Lair1;Cdc42ep5;Lilra5;9430041J12Rik		414		1586	chr7	4136847	4149961	361.4	0.143481	D030047H15Rik;Ttyh1;Leng8;Leng9;Lair1;Cdc42ep5;Lilra5;9430041J12Rik
415	chr11	60105565	60115205	406.9	0.16867	Srebf1;Rai1;Pemt		415		chr11	60105565	60115205	406.9	0.16867	Srebf1;Rai1;Pemt		415	1585	chr7	28925105	28931524	361.3	0.143441	Eif3k;Lgals4;Ech1;Capn12;Actn4;Map4k1;Lgals6;Lgals7;Ryr1		415		1585	chr7	28925105	28931524	361.3	0.143441	Eif3k;Lgals4;Ech1;Capn12;Actn4;Map4k1;Lgals6;Lgals7;Ryr1
416	chr5	103732406	103737671	406.7	0.168587	Aff1;1700016H13Rik		416		chr5	103732406	103737671	406.7	0.168587	Aff1;1700016H13Rik		416	1584	chr6	34598408	34610827	361.1	0.143362	Bpgm;Cald1		416		1584	chr6	34598408	34610827	361.1	0.143362	Bpgm;Cald1
417	chr18	32152653	32163689	406.5	0.168504	Ercc3;Map3k2;Iws1;Proc		417		chr18	32152653	32163689	406.5	0.168504	Ercc3;Map3k2;Iws1;Proc		417	1583	chr11	23067835	23081300	360.8	0.143243	Commd1;Cct4;Zrsr1;Fam161a	Fam161a	417		1583	chr11	23067835	23081300	360.8	0.143243	Commd1;Cct4;Zrsr1;Fam161a	Fam161a
418	chr3	31093855	31096060	406.5	0.168504	Cldn11;Skil;Prkci		418		chr3	31093855	31096060	406.5	0.168504	Cldn11;Skil;Prkci		418	1582	chr4	66827500	66829369	360.2	0.143005	Tlr4		418		1582	chr4	66827500	66829369	360.2	0.143005	Tlr4
419	chr1	53838016	53855690	406	0.168297	Hecw2;Stk17b		419		chr1	53838016	53855690	406	0.168297	Hecw2;Stk17b		419	1581	chr7	4777121	4813347	360	0.142925	Ube2s;Fam71e2;Hspbp1;Il11;Shisa7;Rpl28;Isoc2a;Suv420h2;Tmem150b;Tmem238;Tmem190;Isoc2b;Brsk1;Cox6b2		419		1581	chr7	4777121	4813347	360	0.142925	Ube2s;Fam71e2;Hspbp1;Il11;Shisa7;Rpl28;Isoc2a;Suv420h2;Tmem150b;Tmem238;Tmem190;Isoc2b;Brsk1;Cox6b2
420	chr4	140688815	140700767	405.9	0.168256	Rcc2;Arhgef10l;Padi4;Padi3;Padi6		420		chr4	140688815	140700767	405.9	0.168256	Rcc2;Arhgef10l;Padi4;Padi3;Padi6		420	1580	chr17	31982515	31995034	359.6	0.142766	Rrp1b;Hsf2bp;Pdxk-ps		420		1580	chr17	31982515	31995034	359.6	0.142766	Rrp1b;Hsf2bp;Pdxk-ps
421	chr16	55821659	55839282	405.7	0.168173	Nfkbiz;Cep97;Nxpe3		421		chr16	55821659	55839282	405.7	0.168173	Nfkbiz;Cep97;Nxpe3		421	1579	chr2	24918811	24950539	359.2	0.142608	Ehmt1;Zmynd19;Arrdc1;Pnpla7;Dph7;Mrpl41		421		1579	chr2	24918811	24950539	359.2	0.142608	Ehmt1;Zmynd19;Arrdc1;Pnpla7;Dph7;Mrpl41
422	chr15	36366936	36375052	405.7	0.168173	Rnf19a		422		chr15	36366936	36375052	405.7	0.168173	Rnf19a		422	1578	chr6	134919920	134928498	359	0.142528	Gpr19;Apold1;Crebl2;2810454H06Rik;Cdkn1b;1190002F15Rik;Ddx47		422		1578	chr6	134919920	134928498	359	0.142528	Gpr19;Apold1;Crebl2;2810454H06Rik;Cdkn1b;1190002F15Rik;Ddx47
423	chr11	120573217	120582124	405.1	0.167924	Notum;Pcyt2;Aspscr1;Ppp1r27;Arhgdia;Gcgr;Alyref;Fam195b;Myadml2;Mrpl12;Sirt7;Anapc11;Npb;Hgs;Slc25a10;Pycr1;Mafg;P4hb		423		chr11	120573217	120582124	405.1	0.167924	Notum;Pcyt2;Aspscr1;Ppp1r27;Arhgdia;Gcgr;Alyref;Fam195b;Myadml2;Mrpl12;Sirt7;Anapc11;Npb;Hgs;Slc25a10;Pycr1;Mafg;P4hb		423	1577	chr11	70647218	70654593	358.7	0.142409	Chrne;Inca1;Pld2;Camta2;Spag7;Mink1;Eno3;4930544D05Rik;Gp1ba;Kif1c;Pfn1;Slc25a11;Rnf167		423		1577	chr11	70647218	70654593	358.7	0.142409	Chrne;Inca1;Pld2;Camta2;Spag7;Mink1;Eno3;4930544D05Rik;Gp1ba;Kif1c;Pfn1;Slc25a11;Rnf167
424	chr13	58401128	58402603	404.5	0.167675	Hnrnpk;Rmi1;Mir7-1;Kif27;2210016F16Rik		424		chr13	58401128	58402603	404.5	0.167675	Hnrnpk;Rmi1;Mir7-1;Kif27;2210016F16Rik		424	1576	chr14	76681583	76694610	358.7	0.142409	1700108F19Rik		424		1576	chr14	76681583	76694610	358.7	0.142409	1700108F19Rik
425	chr17	65772370	65784102	404.2	0.167551	Rab31;Ppp4r1;Ralbp1		425		chr17	65772370	65784102	404.2	0.167551	Rab31;Ppp4r1;Ralbp1		425	1575	chr2	157565972	157567294	358.2	0.142211	Blcap;Nnat;Src		425		1575	chr2	157565972	157567294	358.2	0.142211	Blcap;Nnat;Src
426	chr9	56900577	56907652	403.8	0.167385	Cspg4;Imp3;Snx33;Ptpn9;Odf3l1;Snupn		426		chr9	56900577	56907652	403.8	0.167385	Cspg4;Imp3;Snx33;Ptpn9;Odf3l1;Snupn		426	1574	chr10	94035260	94082576	358	0.142131	Vezt;Mir331;Fgd6;Nr2c1		426		1574	chr10	94035260	94082576	358	0.142131	Vezt;Mir331;Fgd6;Nr2c1
427	chr9	96705331	96728247	403.5	0.167261	Rasa2;Zbtb38;E030011O05Rik;C430002N11Rik;Acpl2		427		chr9	96705331	96728247	403.5	0.167261	Rasa2;Zbtb38;E030011O05Rik;C430002N11Rik;Acpl2		427	1573	chr1	86504068	86526250	357.8	0.142052	Ptma;Pde6d;1700019O17Rik;Cops7b		427		1573	chr1	86504068	86526250	357.8	0.142052	Ptma;Pde6d;1700019O17Rik;Cops7b
428	chr13	54687183	54694597	402.6	0.166888	Rnf44;Tspan17;Faf2;Higd2a;Nop16;Eif4e1b;Sncb;Gprin1;Cltb;Cdhr2		428		chr13	54687183	54694597	402.6	0.166888	Rnf44;Tspan17;Faf2;Higd2a;Nop16;Eif4e1b;Sncb;Gprin1;Cltb;Cdhr2		428	1572	chr9	65541943	65551200	357.7	0.142012	Spg21;Rbpms2;Plekho2;Mtfmt;Pif1		428		1572	chr9	65541943	65551200	357.7	0.142012	Spg21;Rbpms2;Plekho2;Mtfmt;Pif1
429	chr1	134405627	134416079	402.3	0.166763	Klhl12;Rabif;Adipor1;Tmem183a;4933406M09Rik;Ppfia4;Cyb5r1		429		chr1	134405627	134416079	402.3	0.166763	Klhl12;Rabif;Adipor1;Tmem183a;4933406M09Rik;Ppfia4;Cyb5r1		429	1571	chr11	52223717	52232637	356.5	0.141536	Skp1a;Mir3061;Olfr1373;Tcf7;Olfr1372-ps1;Olfr1371		429		1571	chr11	52223717	52232637	356.5	0.141536	Skp1a;Mir3061;Olfr1373;Tcf7;Olfr1372-ps1;Olfr1371
430	chr17	45563978	45581578	402	0.166639	Slc35b2;Tcte1;Hsp90ab1;Slc29a1;Gm7325;Nfkbie;Tmem63b;Aars2;Spats1;Capn11;Tmem151b		430		chr17	45563978	45581578	402	0.166639	Slc35b2;Tcte1;Hsp90ab1;Slc29a1;Gm7325;Nfkbie;Tmem63b;Aars2;Spats1;Capn11;Tmem151b		430	1570	chr12	35046587	35055797	355.8	0.141258	Prps1l1;Snx13		430		1570	chr12	35046587	35055797	355.8	0.141258	Prps1l1;Snx13
431	chr19	5601778	5610443	401.4	0.16639	Rela;Map3k11;Ehbp1l1;1700020D05Rik;Sipa1;Kcnk7;Pcnxl3;Rnaseh2c;Snx32;Kat5;Ovol1;Ap5b1		431		chr19	5601778	5610443	401.4	0.16639	Rela;Map3k11;Ehbp1l1;1700020D05Rik;Sipa1;Kcnk7;Pcnxl3;Rnaseh2c;Snx32;Kat5;Ovol1;Ap5b1		431	1569	chr15	79101816	79109565	355.7	0.141218	Gm10863;Gm10865;H1f0;Sox10;Galr3;Polr2f;Gcat;1700088E04Rik;Triobp;Ankrd54;Eif3l;Micall1		431		1569	chr15	79101816	79109565	355.7	0.141218	Gm10863;Gm10865;H1f0;Sox10;Galr3;Polr2f;Gcat;1700088E04Rik;Triobp;Ankrd54;Eif3l;Micall1
432	chr5	114379861	114392983	401	0.166225	Ube3b;Kctd10;Myo1h;Mvk;Mmab		432		chr5	114379861	114392983	401	0.166225	Ube3b;Kctd10;Myo1h;Mvk;Mmab		432	1568	chr17	5799621	5823335	355.7	0.141218	Zdhhc14;3300005D01Rik;Snx9		432		1568	chr17	5799621	5823335	355.7	0.141218	Zdhhc14;3300005D01Rik;Snx9
433	chr19	53389778	53390676	400.2	0.165893	Mxi1;Smndc1;5830416P10Rik		433		chr19	53389778	53390676	400.2	0.165893	Mxi1;Smndc1;5830416P10Rik		433	1567	chr3	89411327	89437254	355.4	0.141099	Shc1;Dcst1;Pmvk;Pbxip1;Gm15417;Cks1b;Adam15;Efna3;Lenep;Zbtb7b;Efna4;Pygo2;Flad1;Kcnn3		433		1567	chr3	89411327	89437254	355.4	0.141099	Shc1;Dcst1;Pmvk;Pbxip1;Gm15417;Cks1b;Adam15;Efna3;Lenep;Zbtb7b;Efna4;Pygo2;Flad1;Kcnn3
434	chr15	59648774	59649572	400.2	0.165893	Nsmce2;Trib1		434		chr15	59648774	59649572	400.2	0.165893	Nsmce2;Trib1		434	1566	chr11	3887795	3895728	355	0.14094	Dusp18;Pes1;4921536K21Rik;Tcn2;Osbp2;Gal3st1;Slc35e4		434		1566	chr11	3887795	3895728	355	0.14094	Dusp18;Pes1;4921536K21Rik;Tcn2;Osbp2;Gal3st1;Slc35e4
435	chr7	44662353	44669321	400.1	0.165851	Kcnc3;Myh14;Zfp473;Napsa;Vrk3;Izumo2		435		chr7	44662353	44669321	400.1	0.165851	Kcnc3;Myh14;Zfp473;Napsa;Vrk3;Izumo2		435	1565	chr11	120984483	120991466	354.8	0.140861	Slc16a3;Cd7;Ccdc57;Csnk1d;Sectm1b;Sectm1a		435		1565	chr11	120984483	120991466	354.8	0.140861	Slc16a3;Cd7;Ccdc57;Csnk1d;Sectm1b;Sectm1a
436	chr11	85234220	85251321	399.9	0.165769	Appbp2;1700125H20Rik;Usp32;Ppm1d;D630032N06Rik		436		chr11	85234220	85251321	399.9	0.165769	Appbp2;1700125H20Rik;Usp32;Ppm1d;D630032N06Rik		436	1564	chr17	36942758	36958975	354.5	0.140742	Trim15;Mog;Trim10;1700031A10Rik;Rnf39;2410137M14Rik;Gabbr1;Zfp57;Znrd1as;Znrd1;Ppp1r11;Trim40;H2-M5;Trim31;Trim26		436		1564	chr17	36942758	36958975	354.5	0.140742	Trim15;Mog;Trim10;1700031A10Rik;Rnf39;2410137M14Rik;Gabbr1;Zfp57;Znrd1as;Znrd1;Ppp1r11;Trim40;H2-M5;Trim31;Trim26
437	chr18	10609631	10618161	399.4	0.165561	4930563E18Rik;Abhd3;Greb1l;Esco1;Snrpd1		437		chr18	10609631	10618161	399.4	0.165561	4930563E18Rik;Abhd3;Greb1l;Esco1;Snrpd1		437	1563	chr7	47007807	47031574	354.3	0.140662	Tmem86a;Tsg101;Uevld;Gm9999;Spty2d1;Ptpn5;C86187		437		1563	chr7	47007807	47031574	354.3	0.140662	Tmem86a;Tsg101;Uevld;Gm9999;Spty2d1;Ptpn5;C86187
438	chr7	113185701	113208519	399.2	0.165478	Arntl;4930543E12Rik		438		chr7	113185701	113208519	399.2	0.165478	Arntl;4930543E12Rik		438	1562	chr3	131489783	131499378	353.8	0.140464	Papss1		438		1562	chr3	131489783	131499378	353.8	0.140464	Papss1
439	chr8	85016174	85027212	398.8	0.165313	Gm5741;Mast1;2310036O22Rik;Rtbdn;Tnpo2;Man2b1;Rnaseh2a;Dhps;Hook2;Fbxw9;Asna1;Best2;Prdx2;Wdr83;Junb;Zfp791;BC056474;LOC100503676		439		chr8	85016174	85027212	398.8	0.165313	Gm5741;Mast1;2310036O22Rik;Rtbdn;Tnpo2;Man2b1;Rnaseh2a;Dhps;Hook2;Fbxw9;Asna1;Best2;Prdx2;Wdr83;Junb;Zfp791;BC056474;LOC100503676		439	1561	chr7	143614081	143625213	353.8	0.140464	Cars;Tnfrsf26;Nap1l4;Tnfrsf22;Osbpl5;Tnfrsf23		439		1561	chr7	143614081	143625213	353.8	0.140464	Cars;Tnfrsf26;Nap1l4;Tnfrsf22;Osbpl5;Tnfrsf23
440	chr5	145223028	145232453	398.2	0.165064	Cpsf4;Arpc1b;Zkscan5;Zfp655;Zscan25;Zkscan14;Atp5j2;Pdap1;Bud31;Ptcd1		440		chr5	145223028	145232453	398.2	0.165064	Cpsf4;Arpc1b;Zkscan5;Zfp655;Zscan25;Zkscan14;Atp5j2;Pdap1;Bud31;Ptcd1		440	1560	chr8	126902903	126920146	353.7	0.140424	Tomm20;Rbm34		440		1560	chr8	126902903	126920146	353.7	0.140424	Tomm20;Rbm34
441	chr1	75168568	75192807	397.9	0.164939	Slc23a3;Zfand2b;Ankzf1;Dnajb2;A630095N17Rik;Tuba4a;Stk16;Glb1l;Fam134a;Cnppd1;Ptprn;Abcb6;Atg9a;Resp18		441		chr1	75168568	75192807	397.9	0.164939	Slc23a3;Zfand2b;Ankzf1;Dnajb2;A630095N17Rik;Tuba4a;Stk16;Glb1l;Fam134a;Cnppd1;Ptprn;Abcb6;Atg9a;Resp18		441	1559	chr2	31759866	31771298	353.6	0.140384	Qrfp;Abl1;Exosc2;Fibcd1		441		1559	chr2	31759866	31771298	353.6	0.140384	Qrfp;Abl1;Exosc2;Fibcd1
442	chr9	107264220	107289940	397.9	0.164939	Cish;Mapkapk3;Dock3;6430571L13Rik;Hemk1;AA543401		442		chr9	107264220	107289940	397.9	0.164939	Cish;Mapkapk3;Dock3;6430571L13Rik;Hemk1;AA543401		442	1558	chr2	181497047	181498675	353.5	0.140345	Samd10;Tpd52l2;Dnajc5;Zbtb46;Znf512b;Uckl1;Abhd16b;Gm16119		442		1558	chr2	181497047	181498675	353.5	0.140345	Samd10;Tpd52l2;Dnajc5;Zbtb46;Znf512b;Uckl1;Abhd16b;Gm16119
443	chr6	57812708	57825337	397.9	0.164939	Vmn1r21;Vmn1r22;Vopp1;Lancl2		443		chr6	57812708	57825337	397.9	0.164939	Vmn1r21;Vmn1r22;Vopp1;Lancl2		443	1557	chr16	30375191	30397794	353.2	0.140226	Atp13a3;Mir1195;Lrrc15;Gp5		443		1557	chr16	30375191	30397794	353.2	0.140226	Atp13a3;Mir1195;Lrrc15;Gp5
444	chr3	65658825	65666720	396.7	0.164442	Lekr1		444		chr3	65658825	65666720	396.7	0.164442	Lekr1		444	1556	chr12	70615360	70629272	353.1	0.140186	Mir4660		444		1556	chr12	70615360	70629272	353.1	0.140186	Mir4660
445	chr19	5561020	5568486	396.6	0.164401	Rela;Fibp;1700020D05Rik;Sipa1;Pcnxl3;Rnaseh2c;Snx32;Kat5;Ovol1;Efemp2;Cfl1;Mus81;Ctsw;Ap5b1		445		chr19	5561020	5568486	396.6	0.164401	Rela;Fibp;1700020D05Rik;Sipa1;Pcnxl3;Rnaseh2c;Snx32;Kat5;Ovol1;Efemp2;Cfl1;Mus81;Ctsw;Ap5b1		445	1555	chr11	94321298	94328690	351.9	0.139709	Cacna1g;Ankrd40;Wfikkn2;Luc7l3;Abcc3		445		1555	chr11	94321298	94328690	351.9	0.139709	Cacna1g;Ankrd40;Wfikkn2;Luc7l3;Abcc3
446	chr10	128058913	128059938	395.6	0.163986	Mir677;Rbms2;Baz2a;Atp5b;Prim1;Hsd17b6;Naca;Ptges3		446		chr10	128058913	128059938	395.6	0.163986	Mir677;Rbms2;Baz2a;Atp5b;Prim1;Hsd17b6;Naca;Ptges3		446	1554	chr7	113185622	113217166	351.7	0.13963	Arntl;4930543E12Rik;Btbd10		446		1554	chr7	113185622	113217166	351.7	0.13963	Arntl;4930543E12Rik;Btbd10
447	chr18	35118347	35119627	395	0.163737	Ctnna1;Lrrtm2		447		chr18	35118347	35119627	395	0.163737	Ctnna1;Lrrtm2		447	1553	chr4_GL456216_random	15997	17197	351.4	0.139511	Dhrsx		447		1553	chr4_GL456216_random	15997	17197	351.4	0.139511	Dhrsx
448	chr11	95402740	95415445	394.2	0.163406	Fam117a;Kat7;Nxph3;Slc35b1;Spop		448		chr11	95402740	95415445	394.2	0.163406	Fam117a;Kat7;Nxph3;Slc35b1;Spop		448	1552	chr12	16835891	16854452	351.1	0.139392	E2f6;Rock2;Greb1		448		1552	chr12	16835891	16854452	351.1	0.139392	E2f6;Rock2;Greb1
449	chr17	29007201	29017488	393.9	0.163281	Pxt1;Stk38;Gm16197;Cdkn1a;Srsf3;Kctd20;4930539E08Rik		449		chr17	29007201	29017488	393.9	0.163281	Pxt1;Stk38;Gm16197;Cdkn1a;Srsf3;Kctd20;4930539E08Rik		449	1551	chr16	3714479	3729318	350.1	0.138995	Mefv;Zfp263		449		1551	chr16	3714479	3729318	350.1	0.138995	Mefv;Zfp263
450	chr18	70226056	70253976	393.9	0.163281	Dynap;Rab27b		450		chr18	70226056	70253976	393.9	0.163281	Dynap;Rab27b		450	1550	chr3	131355708	131365384	349.6	0.138796	Sgms2;Cyp2u1;Hadh		450		1550	chr3	131355708	131365384	349.6	0.138796	Sgms2;Cyp2u1;Hadh
451	chr11	35971037	35980251	393.6	0.163157	Tenm2;Wwc1		451		chr11	35971037	35980251	393.6	0.163157	Tenm2;Wwc1		451	1549	chr9	72076487	72111935	349.4	0.138717	Tcf12		451		1549	chr9	72076487	72111935	349.4	0.138717	Tcf12
452	chr18	65036743	65051528	393.2	0.162991	Nedd4l		452		chr18	65036743	65051528	393.2	0.162991	Nedd4l		452	1548	chr3	38276487	38284568	348.8	0.138479	5430434I15Rik		452		1548	chr3	38276487	38284568	348.8	0.138479	5430434I15Rik
453	chr15	61608545	61626963	393.1	0.16295	D030024E09Rik		453		chr15	61608545	61626963	393.1	0.16295	D030024E09Rik		453	1547	chr2	75703395	75716540	348.5	0.13836	Hnrnpa3;Nfe2l2;Gm6793		453		1547	chr2	75703395	75716540	348.5	0.13836	Hnrnpa3;Nfe2l2;Gm6793
454	chr5	139775213	139792084	391.7	0.162369	Micall2;Tmem184a;Ints1;Psmg3;Mafk		454		chr5	139775213	139792084	391.7	0.162369	Micall2;Tmem184a;Ints1;Psmg3;Mafk		454	1546	chr19	44239079	44249029	348.1	0.138201	Scd4;Scd3;Mir5114;Bloc1s2;Pkd2l1;Scd2		454		1546	chr19	44239079	44249029	348.1	0.138201	Scd4;Scd3;Mir5114;Bloc1s2;Pkd2l1;Scd2
455	chr2	160645872	160647103	390.9	0.162038	Plcg1;Top1		455		chr2	160645872	160647103	390.9	0.162038	Plcg1;Top1		455	1545	chr5	65514531	65556026	347.9	0.138121	Ugdh;Ube2k;Pds5a;Smim14		455		1545	chr5	65514531	65556026	347.9	0.138121	Ugdh;Ube2k;Pds5a;Smim14
456	chr1	55052079	55053265	390.6	0.161913	Hspd1;Hspe1;Sf3b1;Mob4;Coq10b		456		chr1	55052079	55053265	390.6	0.161913	Hspd1;Hspe1;Sf3b1;Mob4;Coq10b		456	1544	chr7	113483736	113514581	347.7	0.138042	Pth;Far1		456		1544	chr7	113483736	113514581	347.7	0.138042	Pth;Far1
457	chr17	25272905	25274005	390.6	0.161913	Unkl;BC003965;Tsr3;Prss29;Baiap3;Tpsg1;Gnptg;Gm17801;Prss28;Ube2i;Tpsab1;Tpsb2;Prss34		457		chr17	25272905	25274005	390.6	0.161913	Unkl;BC003965;Tsr3;Prss29;Baiap3;Tpsg1;Gnptg;Gm17801;Prss28;Ube2i;Tpsab1;Tpsb2;Prss34		457	1543	chr19	4419950	4440074	347.2	0.137843	A930001C03Rik;Syt12;Rhod;2010003K11Rik;Pcx;Kdm2a		457		1543	chr19	4419950	4440074	347.2	0.137843	A930001C03Rik;Syt12;Rhod;2010003K11Rik;Pcx;Kdm2a
458	chr4	139185970	139193593	390.5	0.161872	Gm16287;Capzb;Minos1;Nbl1		458		chr4	139185970	139193593	390.5	0.161872	Gm16287;Capzb;Minos1;Nbl1		458	1542	chr15	74701745	74712683	346.8	0.137685	Slurp1;Lynx1;Psca;4933427E11Rik;Arc;Lypd2;Ly6k;Mroh4;D730001G18Rik;2300005B03Rik;Them6;Jrk;Ly6d	Arc	458		1542	chr15	74701745	74712683	346.8	0.137685	Slurp1;Lynx1;Psca;4933427E11Rik;Arc;Lypd2;Ly6k;Mroh4;D730001G18Rik;2300005B03Rik;Them6;Jrk;Ly6d	Arc
459	chr2	156179394	156180326	390.2	0.161748	Cpne1;Rbm12;Phf20;Romo1;Rbm39;Nfs1		459		chr2	156179394	156180326	390.2	0.161748	Cpne1;Rbm12;Phf20;Romo1;Rbm39;Nfs1		459	1541	chr4	86712786	86725586	346.5	0.137566	Plin2;Dennd4c		459		1541	chr4	86712786	86725586	346.5	0.137566	Plin2;Dennd4c
460	chr6	128838528	128843178	389.9	0.161623	Clec2g;Clec2i;BC035044;Klrb1b;Klrb1c		460		chr6	128838528	128843178	389.9	0.161623	Clec2g;Clec2i;BC035044;Klrb1b;Klrb1c		460	1540	chr17	27133528	27154421	346.1	0.137407	Lemd2;Mnf1;Ggnbp1;Itpr3;Ip6k3		460		1540	chr17	27133528	27154421	346.1	0.137407	Lemd2;Mnf1;Ggnbp1;Itpr3;Ip6k3
						462	chr6	461		chr6	37698320	37724247	389.8	0.161582			461	1539	chr3	95281387	95294472	345.9	0.137327	Setdb1;Gabpb2;Cers2;Mllt11;Anxa9;Cdc42se1;Fam63a;Bnipl;Prune;4930558C23Rik;Gm128		461		1539	chr3	95281387	95294472	345.9	0.137327	Setdb1;Gabpb2;Cers2;Mllt11;Anxa9;Cdc42se1;Fam63a;Bnipl;Prune;4930558C23Rik;Gm128
						463	chr1	462		chr1	167231545	167242936	389.8	0.161582	Uck2;Tmco1		462	1538	chr13	54687191	54694762	344.7	0.136851	Rnf44;Tspan17;Faf2;Higd2a;Nop16;Eif4e1b;Sncb;Gprin1;Cltb;Cdhr2		462		1538	chr13	54687191	54694762	344.7	0.136851	Rnf44;Tspan17;Faf2;Higd2a;Nop16;Eif4e1b;Sncb;Gprin1;Cltb;Cdhr2
						464	chr13	463		chr13	55312744	55339731	389.7	0.16154	Prelid1;Mxd3;F12;Slc34a1;Rgs14;Pfn3;Lman2;Rab24;Nsd1		463	1537	chr7	45706492	45718504	344.2	0.136652	Rpl18;Mamstr;Fut2;Rasip1;Sphk2;Sec1;Fgf21;Car11;Fut1;Spaca4;Sult2b1;Cyth2;Dbp;Izumo1;Ntn5;Fam83e;Lmtk3;Kcnj14		463		1537	chr7	45706492	45718504	344.2	0.136652	Rpl18;Mamstr;Fut2;Rasip1;Sphk2;Sec1;Fgf21;Car11;Fut1;Spaca4;Sult2b1;Cyth2;Dbp;Izumo1;Ntn5;Fam83e;Lmtk3;Kcnj14
						465	chr2	464		chr2	127639576	127649993	389.6	0.161499	Zfp661;Mal;Mall;Prom2;Mrps5;Nphp1		464	1536	chr4	156058931	156078451	344.2	0.136652	Tnfrsf18;Fam132a;Tnfrsf4;9430015G10Rik;Sdf4;Mir200a;B3galt6;Mir429;Ttll10;Gm10560;Ube2j2;Rnf223;Mir200b;Agrn	Tnfrsf4	464		1536	chr4	156058931	156078451	344.2	0.136652	Tnfrsf18;Fam132a;Tnfrsf4;9430015G10Rik;Sdf4;Mir200a;B3galt6;Mir429;Ttll10;Gm10560;Ube2j2;Rnf223;Mir200b;Agrn	Tnfrsf4
						466	chr19	465		chr19	5041322	5051264	389.4	0.161416	Cnih2;Cd248;Rin1;Klc2;Yif1a;Mrpl11;Rab1b;Peli3;Npas4;B3gnt1;Slc29a2;Pacs1;Brms1;Tmem151a	Cd248	465	1535	chr19	27350833	27376196	343.9	0.136533	D19Bwg1357e;Vldlr;Kcnv2;C030016D13Rik	Vldlr	465		1535	chr19	27350833	27376196	343.9	0.136533	D19Bwg1357e;Vldlr;Kcnv2;C030016D13Rik	Vldlr
						467	chr11	466		chr11	78237177	78246281	389.3	0.161375	Rab34;Aldoc;Snord4a;2610507B11Rik;Spag5;Traf4;Tlcd1;Rpl23a;Pigs;Proca1;Supt6;Fam222b;Snord42b;Snord42a;Sdf2;Nek8;Unc119	Rab34	466	1534	chr15	103358442	103366492	343.7	0.136454	Copz1;Mir148b;Zfp385a;Itga5;Nckap1l;BC048502;Gtsf1;Gpr84	Itga5	466		1534	chr15	103358442	103366492	343.7	0.136454	Copz1;Mir148b;Zfp385a;Itga5;Nckap1l;BC048502;Gtsf1;Gpr84	Itga5
						468	chr19	467		chr19	8712638	8723359	389.3	0.161375	Slc22a6;Wdr74;Ttc9c;Nxf1;Slc3a2;Hnrnpul2;Stx5a;Gm2518;Chrm1;Zbtb3;1700092M07Rik;Snord22;Tmem179b;Taf6l;Tmem223;Snhg1;Polr2g;9830166K06Rik	Polr2g	467	1533	chr2	75748696	75768838	342.2	0.135858	Hnrnpa3;Nfe2l2;Gm6793;Agps		467		1533	chr2	75748696	75768838	342.2	0.135858	Hnrnpa3;Nfe2l2;Gm6793;Agps
						469	chr17	468		chr17	47824584	47842746	387.8	0.160753	Foxp4;Mdfi;Tfeb;Pgc		468	1532	chr6	57812036	57825253	341.7	0.13566	Vmn1r21;Vmn1r22;Vopp1;Lancl2		468		1532	chr6	57812036	57825253	341.7	0.13566	Vmn1r21;Vmn1r22;Vopp1;Lancl2
						470	chr3	469		chr3	61362957	61365115	387.7	0.160711	Rap2b		469	1531	chr7	28159547	28180049	341.4	0.135541	9530053A07Rik;Dyrk1b;Fbl;Fcgbp;Eid2;Eid2b		469		1531	chr7	28159547	28180049	341.4	0.135541	9530053A07Rik;Dyrk1b;Fbl;Fcgbp;Eid2;Eid2b
						471	chr2	470		chr2	38987622	39008530	386.6	0.160255	Wdr38;Golga1;Scai;Olfml2a;Nr6a1;Arpc5l;Rpl35		470	1530	chr11	118402071	118419097	341.2	0.135461	Engase;Cant1;C1qtnf1;Timp2;BC100451;Lgals3bp;Rbfox3;Gm11747		470		1530	chr11	118402071	118419097	341.2	0.135461	Engase;Cant1;C1qtnf1;Timp2;BC100451;Lgals3bp;Rbfox3;Gm11747
						472	chr7	471		chr7	110287810	110297823	386.3	0.160131	Swap70;Sbf2		471	1529	chr5	135933992	135951952	340.8	0.135303	Hspb1;Ywhag;Dtx2;Zp3;Srrm3;Srcrb4d;Upk3b		471		1529	chr5	135933992	135951952	340.8	0.135303	Hspb1;Ywhag;Dtx2;Zp3;Srrm3;Srcrb4d;Upk3b
						473	chr11	472		chr11	75460742	75462416	385.5	0.159799	Tlcd2;Slc43a2;Prpf8;Smyd4;Mir3971;Mir22hg;Serpinf1;Wdr81;Mir22;Serpinf2;Scarf1;Rilp	Serpinf1	472	1528	chr19	53037978	53041199	340.5	0.135183	Xpnpep1;1700054A03Rik;Add3		472		1528	chr19	53037978	53041199	340.5	0.135183	Xpnpep1;1700054A03Rik;Add3
						474	chr6	473		chr6	120835874	120836873	385.2	0.159675	Bid;Atp6v1e1;Cecr2;Bcl2l13;Slc25a18;Mical3		473	1527	chr13	102898958	102905602	340.3	0.135104	Mast4		473		1527	chr13	102898958	102905602	340.3	0.135104	Mast4
						475	chr16	474		chr16	56020151	56038129	385.1	0.159634	Senp7;Trmt10c;2310061J03Rik;Cep97;Rpl24;Zbtb11;Pcnp		474	1526	chr2	180701341	180710871	340.1	0.135025	Dido1;Gid8;Col9a3;Bhlhe23;Tcfl5;Slc17a9		474		1526	chr2	180701341	180710871	340.1	0.135025	Dido1;Gid8;Col9a3;Bhlhe23;Tcfl5;Slc17a9
						476	chr15	475		chr15	100615526	100616404	385	0.159592	Dazap2;C330013E15Rik;Pou6f1;Galnt6;Smagp;Bin2;Cela1;Tfcp2	Cela1	475	1525	chr1	156658357	156678047	340	0.134985	Abl2;Tor3a;Fam20b		475		1525	chr1	156658357	156678047	340	0.134985	Abl2;Tor3a;Fam20b
						477	chr7	476		chr7	122969831	122970916	384.9	0.159551	4930413G21Rik;Rbbp6		476	1524	chr13	12802109	12814535	340	0.134985	Prl2c4;Prl2c3		476		1524	chr13	12802109	12814535	340	0.134985	Prl2c4;Prl2c3
						478	chr6	477		chr6	108667747	108678680	384.2	0.15926	0610040F04Rik;Bhlhe40		477	1523	chr7	110156967	110165001	339.9	0.134945	Swap70;Wee1;Zfp143		477		1523	chr7	110156967	110165001	339.9	0.134945	Swap70;Wee1;Zfp143
						479	chr17	478		chr17	28691538	28698375	384.1	0.159219	Srpk1;Mapk14;Mapk13		478	1522	chr11	115163414	115174101	339.5	0.134786	Rab37;Cd300lf;Grin2c;Slc9a3r1;Fdxr;Nat9;Tmem104		478		1522	chr11	115163414	115174101	339.5	0.134786	Rab37;Cd300lf;Grin2c;Slc9a3r1;Fdxr;Nat9;Tmem104
						480	chr19	479		chr19	5637067	5638328	383.2	0.158846	Rela;Map3k11;Ehbp1l1;Sssca1;Sipa1;Kcnk7;Pcnxl3;Rnaseh2c;Fam89b;Kat5;Ovol1;Ap5b1	Fam89b	479	1521	chr14	20793777	20806737	339.4	0.134747	Sec24c;Fut11;Zswim8;6230400D17Rik;Chchd1;Ndst2;Plau;Camk2g		479		1521	chr14	20793777	20806737	339.4	0.134747	Sec24c;Fut11;Zswim8;6230400D17Rik;Chchd1;Ndst2;Plau;Camk2g
						481	chr12	480		chr12	31066124	31075119	383	0.158763	Fam110c;6030469F06Rik	Fam110c	480	1520	chr11	4308303	4317912	339.2	0.134667	Gatsl3;Tbc1d10a;Lif;Hormad2;Osm		480		1520	chr11	4308303	4317912	339.2	0.134667	Gatsl3;Tbc1d10a;Lif;Hormad2;Osm
						482	chr14	481		chr14	122105184	122107723	382.6	0.158597	Timm8a2;Tm9sf2;A330035P11Rik;Clybl;Ubac2		481	1519	chr1	88427992	88447851	338.6	0.134429	Glrp1;Spp2;Trpm8		481		1519	chr1	88427992	88447851	338.6	0.134429	Glrp1;Spp2;Trpm8
						483	chr2	482		chr2	18047280	18065254	382.6	0.158597	Mllt10;Gm17762;H2afb1;Skida1;A930004D18Rik		482	1518	chr5	137293868	137314359	338.4	0.13435	Zan;Ache;Ephb4;Ufsp1;Srrt;Trip6;Slc12a9	Ufsp1	482		1518	chr5	137293868	137314359	338.4	0.13435	Zan;Ache;Ephb4;Ufsp1;Srrt;Trip6;Slc12a9	Ufsp1
						484	chr3	483		chr3	90526280	90538247	382	0.158349	S100a14;Npr1;Ints3;S100a2;S100a5;Snapin;S100a16;S100a13;S100a3;S100a6;S100a4;S100a1;Ilf2;Chtop	S100a4	483	1517	chr3	108554081	108572283	338.4	0.13435	Clcc1;Wdr47;Tmem167b;5330417C22Rik;1700013F07Rik;Scarna2;Taf13		483		1517	chr3	108554081	108572283	338.4	0.13435	Clcc1;Wdr47;Tmem167b;5330417C22Rik;1700013F07Rik;Scarna2;Taf13
						485	chr19	484		chr19	7482655	7495079	381.9	0.158307	Rtn3;2700081O15Rik;Snord118;AI846148;Atl3;Pla2g16;1700105P06Rik		484	1516	chr2	156430006	156457345	337.8	0.134111	2900097C17Rik;Epb4;Cnbd2;Aar2		484		1516	chr2	156430006	156457345	337.8	0.134111	2900097C17Rik;Epb4;Cnbd2;Aar2
						486	chr15	485		chr15	89180824	89196650	381.7	0.158224	Selo;Tubgcp6;Mapk12;Plxnb2;Sbf1;Ppp6r2;Hdac10;Mapk11;Trabd;Dennd6b		485	1515	chr13	100535849	100553143	337.7	0.134072	Gtf2h2;Naip1;Ocln;Rad17;Marveld2;Taf9		485		1515	chr13	100535849	100553143	337.7	0.134072	Gtf2h2;Naip1;Ocln;Rad17;Marveld2;Taf9
						487	chr17	486		chr17	21473447	21489618	381.3	0.158058	Zfp52;Zfp51;Zfp53;Zfp54;Zfp677;Zfp948		486	1514	chr10	13982803	13984236	337.7	0.134072	Hivep2		486		1514	chr10	13982803	13984236	337.7	0.134072	Hivep2
						488	chr3	487		chr3	127915570	127927167	380.4	0.157685	9830132P13Rik;Ap1ar;5730508B09Rik		487	1513	chr15	37183625	37201033	337.6	0.134032	Grhl2		487		1513	chr15	37183625	37201033	337.6	0.134032	Grhl2
						489	chr4	488		chr4	136450855	136470880	380	0.157519	Luzp1;Htr1d;Kdm1a		488	1512	chr8	117328455	117335692	336.7	0.133675	Cmip		488		1512	chr8	117328455	117335692	336.7	0.133675	Cmip
						490	chr8	489		chr8	70699186	70700274	380	0.157519	Mast3;Gm3336;Gdf15;Lsm4;Ifi30;Pik3r2;Lrrc25;Pde4c;Rab3a;Ssbp4;Jund;2010320M18Rik;Pgpep1;Mpv17l2		489	1511	chr19	7205416	7227284	336.5	0.133595	Naa40;Cox8a;Mark2;Otub1;Rcor2;Macrod1;Flrt1		489		1511	chr19	7205416	7227284	336.5	0.133595	Naa40;Cox8a;Mark2;Otub1;Rcor2;Macrod1;Flrt1
						491	chr11	490		chr11	59809477	59810353	379.8	0.157437	Flcn;Gm16062;Mprip;Nt5m;Cops3;Pld6;1700007J10Rik		490	1510	chr2	155356969	155382485	336.5	0.133595	Ncoa6;Map1lc3a;Mir695;Trp53inp2;Pigu		490		1510	chr2	155356969	155382485	336.5	0.133595	Ncoa6;Map1lc3a;Mir695;Trp53inp2;Pigu
						492	chr9	491		chr9	51008143	51016357	379.7	0.157395	Sik2;4833427G06Rik;Mir34b;Mir34c;Layn;Btg4		491	1509	chr15	63997420	64013637	336.1	0.133437	Fam49b;Asap1;Gsdmcl-ps;Gsdmc4		491		1509	chr15	63997420	64013637	336.1	0.133437	Fam49b;Asap1;Gsdmcl-ps;Gsdmc4
						493	chr9	492		chr9	113707656	113708365	379.5	0.157312	Pdcd6ip;Clasp2		492	1508	chr2	32342752	32363574	336	0.133397	Pomt1;Ciz1;Slc25a25;Uck1;Lcn2;Golga2;Swi5;Ptges2;1110008P14Rik;Mir199b;Dnm1;Naif1		492		1508	chr2	32342752	32363574	336	0.133397	Pomt1;Ciz1;Slc25a25;Uck1;Lcn2;Golga2;Swi5;Ptges2;1110008P14Rik;Mir199b;Dnm1;Naif1
						494	chr18	493		chr18	12611420	12629059	379.4	0.157271	Mir1948;Ttc39c;Lama3	Lama3	493	1507	chr2	77090782	77111211	335.7	0.133278	Sestd1;Ccdc141		493		1507	chr2	77090782	77111211	335.7	0.133278	Sestd1;Ccdc141
						495	chr4	494		chr4	141301237	141301931	379	0.157105	Fbxo42;Arhgef19;Epha2;Clcnka;Fam131c;Rsg1		494	1506	chr11	61578761	61607860	335.6	0.133238	Epn2;Mfap4;Grap;Mapk7;B9d1;Slc5a10;Fam83g	Fam83g	494		1506	chr11	61578761	61607860	335.6	0.133238	Epn2;Mfap4;Grap;Mapk7;B9d1;Slc5a10;Fam83g	Fam83g
						496	chr9	495		chr9	116174489	116175683	378.9	0.157064	Tgfbr2;Gadl1		495	1505	chr15	59145891	59169399	335	0.133	Mtss1		495		1505	chr15	59145891	59169399	335	0.133	Mtss1
						497	chr19	496		chr19	47691304	47699010	377.9	0.156649	Wdr96;Slk;Sfr1;Col17a1		496	1504	chr19	3767728	3768662	335	0.133	Suv420h1;Chka;Lrp5;1810055G02Rik		496		1504	chr19	3767728	3768662	335	0.133	Suv420h1;Chka;Lrp5;1810055G02Rik
						498	chr3	497		chr3	51408294	51416916	377.7	0.156566	Elf2;Mgarp;Rab33b;Ndufc1;Naa15;Setd7		497	1503	chr10	12858519	12894109	335	0.133	Stx11;Utrn;B230208H11Rik		497		1503	chr10	12858519	12894109	335	0.133	Stx11;Utrn;B230208H11Rik
						499	chr2	498		chr2	31036188	31042807	377.7	0.156566	BC005624;Tor1a;Tor1b;Fnbp1;Usp20		498	1502	chr17	75110779	75119646	334.7	0.132881	Ltbp1		498		1502	chr17	75110779	75119646	334.7	0.132881	Ltbp1
						500	chr6	499		chr6	52713638	52723729	376.4	0.156027	Jazf1;Tax1bp1;Hibadh		499	1501	chr2	119547065	119559541	334.3	0.132722	Oip5;1700020I14Rik;Exd1;Chp1;Ino80;Nusap1;Ndufaf1		499		1501	chr2	119547065	119559541	334.3	0.132722	Oip5;1700020I14Rik;Exd1;Chp1;Ino80;Nusap1;Ndufaf1
						501	chr8	500		chr8	109692641	109706583	376.4	0.156027	Ist1;Dhodh;Ap1g1;Zfp821;Pkd1l3;Atxn1l		500	1500	chr13	58401574	58402984	334.2	0.132682	Hnrnpk;Rmi1;Mir7-1;Kif27;2210016F16Rik		500		1500	chr13	58401574	58402984	334.2	0.132682	Hnrnpk;Rmi1;Mir7-1;Kif27;2210016F16Rik
						502	chr12	501		chr12	110591141	110609234	376.1	0.155903	1700001K19Rik;Hsp90aa1;B930059L03Rik;Ppp2r5c;Dync1h1		501	1499	chr7	24449468	24460093	334.1	0.132643	Pinlyp;Irgq;Irgc1;Cadm4;Xrcc1;Kcnn4;Plaur;Smg9;Lypd5;Zfp428		501		1499	chr7	24449468	24460093	334.1	0.132643	Pinlyp;Irgq;Irgc1;Cadm4;Xrcc1;Kcnn4;Plaur;Smg9;Lypd5;Zfp428
						503	chr13	502		chr13	28951916	28959204	376	0.155861	2610307P16Rik;A330102I10Rik;Sox4		502	1498	chr4	137641384	137652826	333.7	0.132484	Usp48;Hspg2;Rap1gap;Alpl;Ldlrad2		502		1498	chr4	137641384	137652826	333.7	0.132484	Usp48;Hspg2;Rap1gap;Alpl;Ldlrad2
						504	chr5	503		chr5	65514743	65538127	375.8	0.155778	Ugdh;Ube2k;Pds5a;Smim14		503	1497	chr9	57764588	57765766	333.3	0.132325	Clk3;Edc3;Cyp1a1;Arid3b;Cyp1a2		503		1497	chr9	57764588	57765766	333.3	0.132325	Clk3;Edc3;Cyp1a1;Arid3b;Cyp1a2
						505	chr16	504		chr16	30502167	30511096	375.5	0.155654	Mir1195;Lsg1;Fam43a;Tmem44		504	1496	chr11	119389964	119402920	333.2	0.132285	Slc26a11;Card14;Sgsh;Mir1932;Eif4a3;Endov		504		1496	chr11	119389964	119402920	333.2	0.132285	Slc26a11;Card14;Sgsh;Mir1932;Eif4a3;Endov
						506	chr15	505		chr15	98985149	98993894	374.5	0.15524	Tuba1b;4930578M01Rik;Prph;Troap;Tuba1c;Tuba1a;Dhh;Lmbr1l;C1ql4		505	1495	chr17	25272911	25274035	333.2	0.132285	Unkl;BC003965;Tsr3;Prss29;Baiap3;Tpsg1;Gnptg;Gm17801;Prss28;Ube2i;Tpsab1;Tpsb2;Prss34		505		1495	chr17	25272911	25274035	333.2	0.132285	Unkl;BC003965;Tsr3;Prss29;Baiap3;Tpsg1;Gnptg;Gm17801;Prss28;Ube2i;Tpsab1;Tpsb2;Prss34
						507	chr11	506		chr11	74723264	74724818	373.7	0.154908	Pafah1b1;Mettl16;Cluh;E130309D14Rik		506	1494	chr1	30948914	30950329	333	0.132206	Gm13363;Ptp4a1;Phf3		506		1494	chr1	30948914	30950329	333	0.132206	Gm13363;Ptp4a1;Phf3
						508	chr5	507		chr5	120516523	120517671	373.6	0.154867	Iqcd;Slc24a6;Plbd2;Sds;Ddx54;1110008J03Rik;Sdsl;Lhx5;Tpcn1		507	1493	chr19	43498668	43525113	333	0.132206	Got1;Cnnm1;Nkx2-3		507		1493	chr19	43498668	43525113	333	0.132206	Got1;Cnnm1;Nkx2-3
						509	chr1	508		chr1	132007226	132008387	372.4	0.154369	Nucks1;Slc45a3;Mfsd4;Elk4											508		1492	chr2	30692634	30708723	332.9	0.132166	Mir3089;Cstad;1700001O22Rik;Ntmt1
						510	chr4	509		chr4	148038481	148051265	372.3	0.154328	Agtrap;Nppa;Mthfr;Draxin;Clcn6;Nppb;2510039O18Rik;Fbxo6;Mad2l2	Draxin										509		1491	chr15	73422534	73435735	332.8	0.132126	Ptk2;Dennd3
						511	chr4	510		chr4	116075032	116086961	371.9	0.154162	Nsun4;Faah;Uqcrh;1700042G07Rik;Pomgnt1;Lrrc41;Rad54l;Lurap1;Tspan1											510		1490	chr19	5553754	5568580	332.7	0.132087	Rela;Fibp;1700020D05Rik;Sipa1;Ccdc85b;Rnaseh2c;Snx32;Kat5;Fosl1;Ovol1;Efemp2;Cfl1;Mus81;Ctsw;Ap5b1;Pcnxl3
						512	chr2	511		chr2	6293476	6295207	371.8	0.15412	Echdc3;A230108P19Rik;Usp6nl											511		1489	chr4	95051569	95053325	332.6	0.132047	Jun;Mysm1
						513	chr13	512		chr13	30781994	30793821	371.8	0.15412	Irf4;Exoc2;Dusp22											512		1488	chr1	155075243	155084241	332.5	0.132007	Ier5;Stx6;Mr1
						514	chr3	513		chr3	121616491	121635671	370.7	0.153664	A730020M07Rik;Slc44a3;4930432M17Rik;F3											513		1487	chr8	84191482	84192684	332.4	0.131968	Dcaf15;Mir181c;Cc2d1a;Mri1;Nanos3;Zswim4;Mir27a;Mir24-2;Mir23a;Mir3074-2;Mir181d;4930432K21Rik;Rfx1;Podnl1;Ccdc130;D8Ertd738e
						515	chr13	514		chr13	58127363	58129533	370.3	0.153499	Idnk;Klhl3;Hnrnpa0;Ubqln1											514		1486	chr11	20201276	20214161	331.9	0.131769	Actr2;Rab1;Cep68;Slc1a4
						516	chr5	515		chr5	142894894	142906791	369.7	0.15325	Actb;Tnrc18;Rnf216;Fscn1;Fbxl18											515		1485	chr2	151961540	151973451	331.7	0.13169	Slc52a3;Mir1953;Fam110a;Angpt4;Rspo4
						517	chr2	516		chr2	164911235	164912014	369.4	0.153126	Pcif1;Ctsa;Ncoa5;Spata25;Neurl2;Mmp9;Pltp;Slc12a5;Zswim1;Zswim3;Zfp335	Pltp;Slc12a5										516		1484	chr8	25256158	25275155	331.6	0.13165	5430421F17Rik;Tacc1
						518	chr8	517		chr8	84191576	84192715	369	0.15296	Dcaf15;Mir181c;Cc2d1a;Mri1;Nanos3;Zswim4;Mir27a;Mir24-2;Mir23a;Mir3074-2;Mir181d;4930432K21Rik;Rfx1;Podnl1;Ccdc130;D8Ertd738e											517		1483	chr10	80142373	80149284	331.4	0.131571	Dos;Efna2;1600002K03Rik;Midn;Gpx4;Stk11;Cirbp;Mum1;Bc1;Atp5d;Sbno2
						519	chr19	518		chr19	6363515	6364588	368.1	0.152587	Nrxn2;Map4k2;Sf1;Mir194-2;Pygm;Men1;Ehd1;Rasgrp2;Cdc42bpg;Mir192											518		1482	chr18	66448044	66471434	331.3	0.131531	Gm9926;Pmaip1
						520	chr6	519		chr6	94881568	94896374	368	0.152545	4930511E03Rik;Mir1957											519		1481	chr15	73451707	73466671	331	0.131412	Ptk2;Dennd3
						521	chr10	520		chr10	13982758	13983600	367.2	0.152214	Hivep2											520		1480	chr2	32527587	32548188	330.4	0.131174	Slc25a25;Fam102a;Naif1;St6galnac4;Ak1;Dpm2;Pip5kl1;St6galnac6;Eng
						522	chr11	521		chr11	120369434	120378497	366.9	0.152089	0610009L18Rik;2310003H01Rik;Oxld1;Nploc4;Pde6g;Bahcc1;Actg1;Hgs;Ccdc137;Tspan10;Fscn2;Arl16	Bahcc1										521		1479	chr4	11957236	11991090	329.9	0.130975	1700123M08Rik;Pdp1;Tmem67;Rbm12b2
						523	chr10	522		chr10	13861313	13869612	366.2	0.151799	Aig1;Hivep2											522		1478	chr3	27599234	27617764	329.6	0.130856	Fndc3b;Mir3092
						524	chr5	523		chr5	117279650	117287522	366.1	0.151758	Pebp1;Rfc5;Taok3;Wsb2;Vsig10											523		1477	chr8	125995497	126009222	329.4	0.130777	Pcnxl2;BC021891;Kcnk1
						525	chr6	524		chr6	49263087	49264164	365.8	0.151633	Ccdc126;Igf2bp3;Tra2a	Igf2bp3										524		1476	chr6	127329549	127330975	329.2	0.130697	D130058E03
						526	chr19	525		chr19	46304654	46305661	365.6	0.15155	Cuedc2;Sufu;Nfkb2;Psd;2310034G01Rik;Mir146b;Fbxl15;Actr1a;Tmem180;Gbf1											525		1475	chr11	120573025	120582314	328.6	0.130459	Notum;Pcyt2;Aspscr1;Ppp1r27;Arhgdia;Gcgr;Alyref;Fam195b;Myadml2;Mrpl12;Sirt7;Anapc11;Npb;Hgs;Slc25a10;Pycr1;Mafg;P4hb
						527	chr7	526		chr7	142084203	142095789	365.5	0.151509	Brsk2;Mir3104;Mob2;Krtap5-2;Dusp8											526		1474	chr4	136110249	136135383	328.6	0.130459	Tceb3;Id3;E2f2;Rpl11;Asap3
						528	chr8	527		chr8	40511302	40512384	365.5	0.151509	Cnot7;Vps37a;Zdhhc2;Mtmr7											527		1473	chr16	90810739	90831242	328.5	0.130419	Eva1c;Urb1;Mis18a;Mrap;1110004E09Rik
						529	chr3	528		chr3	27886440	27905221	365.3	0.151426	Pld1;Tmem212											528		1472	chr11	59809476	59810349	328.2	0.1303	Flcn;Gm16062;Mprip;Nt5m;Cops3;Pld6;1700007J10Rik
						530	chr18	529		chr18	75000431	75006274	365.2	0.151385	Snord58b;Lipg;Dym;Rpl17;BC031181											529		1471	chr11	87007086	87026953	327.9	0.130181	Ska2;Smg8;Prr11;Ypel2;Gdpd1;Mir301
						531	chr11	530		chr11	5520841	5521827	364.9	0.15126	Ankrd36;Xbp1;Ccdc117;Znrf3											530		1470	chr11	87584486	87593026	327.3	0.129943	Sept4;Mtmr4;Rnf43;Tex14;Hsf5
						532	chr14	531		chr14	55578229	55604570	364.9	0.15126	Psme1;Psme2;Tssk4;Rec8;Irf9;Fitm1;Mdp1;Dcaf11;Pck2;Emc9;Nedd8;Nrl;Cpne6;Tinf2;Gmpr2;Ipo4;Rnf31;Dhrs4;Tm9sf1;Lrrc16b;Tgm1											531		1469	chr16	95701929	95708133	327.2	0.129903	Ets2
						533	chr7	532		chr7	108928870	108942360	364.8	0.151219	Tub;Olfr518;Olfr516;Eif3f;Olfr519;Nlrp10;Olfr517;Ric3											532		1468	chr12	112797269	112809312	327.2	0.129903	Pld4;BC022687;Gpr132;Cdca4;Cep170b;Jag2	Jag2
						534	chr5	533		chr5	138148760	138172463	364.8	0.151219	Zfp113;Zscan21;Mir106b;Cops6;Ap4m1;Cnpy4;Mir25;Mir93;Mcm7;Zkscan1;Nxpe5;Taf6;Mblac1;Smok3b;BC037034;Lamtor4;6330418K02Rik;Gal3st4											533		1467	chr9	120519195	120540222	326.6	0.129665	Rpl14;Eif1b;Myrip;Entpd3;5830454E08Rik
						535	chr18	534		chr18	25539013	25548572	364.8	0.151219	Celf4;AW554918											534		1466	chr15	10759194	10771903	326.1	0.129466	Rai14;4930556M19Rik;Gm19276
						536	chr8	535		chr8	84661750	84662436	364.4	0.151053	Cacna1a;Trmt1;Lyl1;Nacc1;Nfix;Ier2											535		1465	chr3	31133904	31135343	325.5	0.129228	Cldn11;Skil;Prkci;Slc7a14
						537	chr2	536		chr2	168229746	168230722	364.4	0.151053	Mir3110;Mocs3;Dpm1;E130018N17Rik;Kcng1;Adnp											536		1464	chr2	75658413	75660181	325.3	0.129149	Hnrnpa3;Nfe2l2;Gm6793
						538	chr4	537		chr4	155784077	155813118	364.3	0.151011	Ssu72;Dvl1;Gltpd1;Tas1r3;Ccnl2;2610204G22Rik;Vwa1;Mrpl20;Atad3a;Mxra8;Aurkaip1;Cpsf3l;Tmem240;Pusl1;B930041F14Rik;Tmem88b;Acap3											537		1463	chr3	87150060	87158113	325.1	0.129069	Kirrel;Fcrls
						539	chr3	538		chr3	87509097	87526237	363.7	0.150763	Fcrl5;Etv3;Arhgef11											538		1462	chr10	111575508	111584601	324.6	0.128871	4933440J02Rik;Nap1l1;Gm5176;Phlda1
						540	chr1	539		chr1	185362976	185376503	363.5	0.15068	Eprs;Bpnt1;Gm2061;Mir194-1;Mir215;9630028B13Rik;Iars2;Rab3gap2;Slc30a10											539		1461	chr8	85060046	85083655	324.1	0.128672	Gm5741;2310036O22Rik;Tnpo2;Man2b1;Rnaseh2a;Dhps;Hook2;Fbxw9;Asna1;Best2;Prdx2;Wdr83;Junb;Gm6531;Zfp791;BC056474
						541	chr19	540		chr19	57197534	57204887	363.5	0.15068	Ablim1;4930449E18Rik											540		1460	chr2	168451277	168473956	324	0.128633	Nfatc2
						542	chr5	541		chr5	100499738	100519043	363.2	0.150555	5430416N02Rik;Sec31a;Lin54;Cops4;Plac8											541		1459	chr9	22131496	22157367	323.9	0.128593	Acp5;Ecsit;Gm16845;Zfp809;Zfp653;Pigyl;1810064F22Rik;Elof1;Elavl3;Cnn1;Mir680-2;Zfp872;Zfp599
						543	chr4	542		chr4	25885015	25896761	362.9	0.150431	Fut9											542		1458	chr5	91102024	91110517	323.8	0.128553	Mthfd2l;Epgn;Areg;Ereg
						544	chr13	543		chr13	21401985	21427132	362.9	0.150431	Zfp389;Pgbd1;Gpx6;Nkapl;Zkscan3;Mir1896;Olfr1367;Zscan26;Zscan12;Zkscan4;Zkscan8											543		1457	chr15	79327507	79333998	323.3	0.128355	Tmem184b;Pla2g6;Slc16a8;Pick1;Mir1943;Baiap2l2;Csnk1e;Maff
						545	chr13	544		chr13	109229558	109243412	362.8	0.15039	Pde4d;Mir582											544		1456	chr1	193153286	193174000	323.2	0.128315	Irf6;A130010J15Rik;Hsd11b1;Diexf;Traf3ip3;G0s2	Irf6
						546	chr3	545		chr3	65957638	65958804	362.2	0.150141	Veph1;Ccnl1											545		1455	chr9	62373210	62382172	323	0.128236	Anp32a;Coro2b;Spesp1
						547	chr4	546		chr4	148626133	148627152	362	0.150058	Exosc10;Tardbp;Gm572;Masp2;Srm;Mtor											546		1454	chr11	96341749	96353507	323	0.128236	Hoxb4;Hoxb3;Hoxb8;Hoxb5;Hoxb1;Gm11529;Mir196a-1;Hoxb9;Hoxb6;Hoxb2;Hoxb7;Mir10a;Gm53
						548	chr16	547		chr16	32858634	32878607	361.7	0.149934	Muc20;Fyttd1;Gm933;Muc4;1700021K19Rik;Lrch3											547		1453	chr4	133338230	133354488	322.9	0.128196	Sytl1;Mir5122;Map3k6;Wdtc1;Slc9a1;Tmem222
						549	chr4	548		chr4	137853629	137862657	361	0.149644	Ece1;Alpl											548		1452	chr2	18047964	18065250	322.6	0.128077	Mllt10;Gm17762;H2afb1;Skida1;A930004D18Rik
						550	chr15	549		chr15	61446719	61463737	360.8	0.149561												549		1451	chr1	64929941	64957205	322.6	0.128077	Akr1cl;Plekhm3;Cryge
						551	chr11	550		chr11	115603531	115613118	359.6	0.149063	Mif4gd;Gga3;Mrps7;Slc25a19;Grb2;Mir684-1;Hn1;Sumo2;Nup85											550		1450	chr11	19924439	19933377	322.6	0.128077	Spred2
						552	chr8	551		chr8	47713152	47722301	359.4	0.14898	Ing2;Cdkn2aip;Cldn24											551		1449	chr19	53389846	53390681	322.5	0.128037	Mxi1;Smndc1;5830416P10Rik
						553	chr10	552		chr10	117662808	117664386	359.2	0.148897	Slc35e3;Mdm2;Nup107;Cpm											552		1448	chr17	34024329	34032120	322.2	0.127918	Ring1;AA388235;H2-DMa;Rxrb;Brd2;Slc39a7;H2-K2;Mir219-1;B3galt4;Vps52;BC051537;Wdr46;H2-Ke2;Rps18;H2-Oa;Rgl2;Col11a2;H2-Ke6;Tapbp;H2-K1
						554	chr2	553		chr2	152104995	152106156	358.8	0.148732	Slc52a3;Scrt2;Tcf15;Srxn1											553		1447	chr6	120835849	120836855	321.9	0.127799	Bid;Atp6v1e1;Cecr2;Bcl2l13;Slc25a18;Mical3
						555	chr18	554		chr18	74536591	74558859	358.8	0.148732	1700120E14Rik;Myo5b											554		1446	chr13	28737433	28758540	321.6	0.12768	2610307P16Rik
						556	chr8	555		chr8	85060020	85080728	358.2	0.148483	Gm5741;2310036O22Rik;Tnpo2;Man2b1;Rnaseh2a;Dhps;Hook2;Fbxw9;Asna1;Best2;Prdx2;Wdr83;Junb;Gm6531;Zfp791;BC056474											555		1445	chr11	97449594	97450688	321.6	0.12768	Arhgap23;Srcin1;Gpr179;Socs7
						557	chr11	556		chr11	54018118	54028559	358	0.1484	Slc22a4;Pdlim4;Slc22a21;P4ha2											556		1444	chr5	100621556	100632567	321.3	0.127561	Hpse;Cops4;Coq2;Plac8
						558	chr17	557		chr17	6005769	6016535	357.6	0.148234	Gtf2h5;Synj2;Tulp4;Snx9;Serac1											557		1443	chr2	167485871	167504065	321.2	0.127521	Slc9a8;Rnf114;Spata2;Snai1
						559	chr19	558		chr19	56548165	56549395	357.5	0.148193	Nhlrc2;Plekhs1;Dclre1a											558		1442	chr15	59599287	59608001	320.7	0.127323	Nsmce2;Trib1
						560	chr2	559		chr2	91710069	91711591	357.4	0.148151	Arhgap1;Ckap5;Ambra1;Atg13;Harbi1;F2;Zfp408											559		1441	chr2	25549737	25575323	320	0.127045	Traf2;Fbxw5;Edf1;Clic3;Phpt1;Tmem141;C8g;Fcna;Mamdc4;Lcn12;4921530D09Rik;Ptgds;Rabl6;BC029214;Gm996;Lcn5;Lcn8
						561	chr3	560		chr3	90604946	90614006	356.9	0.147944	S100a14;S100a9;S100a7a;S100a2;S100a5;S100a8;S100a16;S100a13;S100a3;S100a6;S100a4;S100a1;Chtop	S100a4										560		1440	chr5	149508174	149527371	319.7	0.126926	Gm15997;Medag;Tex26;Wdr95;Hsph1
						562	chr6	561		chr6	127329640	127330981	356.9	0.147944	D130058E03											561		1439	chr11	6527153	6528732	319.7	0.126926	H2afv;Snora5c;Ccm2;Tbrg4;Purb;Nacad;Myo1g;Gm11974
						563	chr2	562		chr2	156721266	156732117	356.5	0.147778	Dlgap4;4930405A21Rik;Myl9											562		1438	chr7	127471442	127478895	319.3	0.126767	Zfp689;1700008J07Rik;Mir684-1;Phkg2;Zfp688;Zfp764;Fbrs;Zfp747;E430018J23Rik;Snora30;9130019O22Rik;Prr14
						564	chr13	563		chr13	46841071	46849448	356.4	0.147737	Kif13a											563		1437	chr4	156192663	156203646	319.2	0.126727	Klhl17;Noc2l;2310042D19Rik;9430015G10Rik;AW011738;Samd11;Isg15;Agrn;Rnf223;Plekhn1
						565	chr3	564		chr3	90248165	90266101	355.9	0.147529	Rps27;Slc39a1;Rab13;Crtc2;Gm9846;Jtb;Gatad2b;Creb3l4;Nup210l;Dennd4b											564		1436	chr11	72083322	72091282	319	0.126648	Aipl1;4933427D14Rik;Fam64a;Pitpnm3
						566	chr6	565		chr6	113076178	113078031	355.6	0.147405	Thumpd3;Gt(ROSA)26Sor;Setd5;Lhfpl4											565		1435	chr4	133399334	133407714	319	0.126648	Fam46b;Mir5122;Wdtc1;Slc9a1;Trnp1
						567	chr5	566		chr5	134638388	134644737	355.6	0.147405	Lat2;Clip2;Limk1;Eln;Eif4h;Rfc2;Syna											566		1434	chr5	125072006	125082057	319	0.126648	Ncor2;Fam101a
						568	chr3	567		chr3	51224366	51231719	355.2	0.147239	Elf2;Ccrn4l;4930577N17Rik											567		1433	chr6	121176278	121195589	318.8	0.126568	Mical3;Pex26;Usp18;Tuba8
						569	chr6	568		chr6	17408431	17410744	355	0.147156	Met;Cav1											568		1432	chr13	24791886	24801703	318.7	0.126529	Fam65b;Gmnn;Tdp2;Acot13;BC005537;D130043K22Rik
						570	chr11	569		chr11	98192629	98203297	354.9	0.147115	Med1;Mir5119;Cdk12;Fbxl20											569		1431	chr14	30584332	30594288	318.5	0.126449	Tkt;Cacna1d;Dcp1a;Mir3076;Prkcd;Rft1
						571	chr5	570		chr5	32135328	32136174	354.6	0.146991	Bre;Plb1;Fosl2											570		1430	chr17	29450961	29460236	318.3	0.12637	Tmem217;Fgd2;Pim1;Tbc1d22b
						572	chr5	571		chr5	31697353	31698535	354.5	0.146949	Bre;Rbks;Mrpl33											571		1429	chr4	41123928	41135219	318.3	0.12637	Ube2r2;Ubap2;Nfx1;Aqp7;Nol6;Aqp3
						573	chr7	572		chr7	30551802	30563751	354.4	0.146908	Psenen;Lin37;Prodh2;Rbm42;Igflr1;Etv2;Kmt2b;Nphs1as;Arhgap33;Nphs1;U2af1l4;Kirrel2;Haus5;Zbtb32;Cox6b1;Upk1a;Gm1082;Hspb6;BC053749											572		1428	chr1	167262453	167269625	318.1	0.12629	Aldh9a1;Uck2;Tmco1
						574	chr17	573		chr17	13732153	13743778	354	0.146742	Mllt4;Tcte2											573		1427	chr12	110591126	110608885	317.9	0.126211	1700001K19Rik;Hsp90aa1;B930059L03Rik;Ppp2r5c;Dync1h1
						575	chr9	574		chr9	111085584	111103907	353.9	0.1467	Ltf;Ccrl2;Lrrfip2;Rtp3											574		1426	chr15	100410595	100423050	317.9	0.126211	Mettl7a2;Mettl7a1;Csrnp2;Slc11a2;Gm5475;Letmd1;Tfcp2;AB099516;Higd1c;Mettl7a3
						576	chr17	575		chr17	29450858	29460203	353.8	0.146659	Tmem217;Fgd2;Pim1;Tbc1d22b											575		1425	chr15	81839472	81859201	317.8	0.126171	Tob2;Csdc2;Tef;Zc3h7b;Phf5a;Polr3h;Aco2;Pmm1
						577	chr15	576		chr15	75841327	75868366	353.7	0.146617	Zc3h3;Eef1d;Naprt1;Pycrl;Tsta3;Gsdmd;Tigd5;Zfp623;Mafa											576		1424	chr1	91230880	91257359	317.7	0.126131	Ramp1;Ube2f;Scly;Espnl;Rbm44;Klhl30
						578	chr15	577		chr15	100220716	100228615	352.8	0.146244	Dip2b;Mettl7a1;Atf1;Mir3473;Tmprss12											577		1423	chr14	54863636	54895212	316.6	0.125695	Pabpn1;Ppp1r3e;Myh6;Mir208a;Bcl2l2;Cmtm5;Slc7a8;Homez;Efs;Il25;D830015G02Rik;Slc22a17;Mir208b;Myh7
						579	chr14	578		chr14	21821216	21832031	352.4	0.146079	Samd8;Comtd1;Dusp13;Vdac2											578		1422	chr11	97434760	97435989	316.5	0.125655	Arhgap23;Srcin1;Gpr179;Socs7
						580	chr14	579		chr14	29967910	29978884	350.7	0.145374	Selk;Chdh;Cacna1d;Il17rb;Actr8											579		1421	chr3	88324928	88337030	316.4	0.125615	0610031J06Rik;Tmem79;Cct3;Slc25a44;Pmf1;Paqr6;Bglap3;Bglap;Tsacc;Rhbg;Bglap2;Smg5;Sema4a
						581	chr14	580		chr14	26534107	26547908	350.6	0.145332	Dennd6a;Slmap;Arf4											580		1420	chr11	120672868	120683498	316.2	0.125536	Notum;Pcyt2;Cbr2;Aspscr1;Dcxr;Arhgdia;Stra13;Lrrc45;Alyref;Myadml2;Sirt7;Anapc11;Npb;Rac3;Pycr1;Mafg;P4hb;Rfng
						582	chr5	581		chr5	122501222	122525568	349.4	0.144835	Atp2a2;Ift81;Anapc7;Arpc3											581		1419	chr19	5636885	5638316	315.9	0.125417	Rela;Map3k11;Ehbp1l1;Sssca1;Sipa1;Kcnk7;Pcnxl3;Rnaseh2c;Fam89b;Kat5;Ovol1;Ap5b1	Fam89b
						583	chr2	582		chr2	3703612	3714209	349.2	0.144752	Fam107b											582		1418	chr2	164911212	164912048	315.8	0.125377	Pcif1;Ctsa;Ncoa5;Spata25;Neurl2;Mmp9;Pltp;Slc12a5;Zswim1;Zswim3;Zfp335	Pltp;Slc12a5
						584	chr8	583		chr8	94666594	94678674	347.9	0.144213	Arl2bp;Fam192a;Ccl22;Cpne2;Pllp;Rspry1;Cx3cl1											583		1417	chr5	117357513	117363282	315.7	0.125337	Ksr2;Pebp1;Rfc5;Taok3;Wsb2;Vsig10
						585	chr2	584		chr2	91256814	91265853	347.7	0.14413	Acp2;A330069E16Rik;Arfgap2;Madd;Pacsin3;Ddb2;1110051M20Rik;Nr1h3											584		1416	chr11	120230205	120234842	315.5	0.125258	Slc38a10;2810410L24Rik;Bahcc1	Bahcc1
						586	chr17	585		chr17	47653662	47672659	347.1	0.143882	Frs3;Tomm6;Ccnd3;Tfeb;Med20;Pgc;Gm14873;Bysl;Usp49;Gm14872											585		1415	chr10	19126667	19150741	315.3	0.125179	Gm20139
						587	chr2	586		chr2	157553698	157566800	346.9	0.143799	Blcap;Nnat;Src											586		1414	chr13	17694373	17705557	314.8	0.12498	Mplkip;Cdk13;5033411D12Rik;Mir466i
						588	chr5	587		chr5	124031608	124032149	346.9	0.143799	Abcb9;Ogfod2;Vps37b;Hip1r;Pitpnm2;Arl6ip4;Ccdc62											587		1413	chr16	45837405	45844942	314.2	0.124742	Phldb2;Abhd10
						589	chr1	588		chr1	155098098	155099478	346.4	0.143591	Ier5;Stx6;Mr1											588		1412	chr11	113198150	113215480	314.1	0.124702	2610035D17Rik;4732490B19Rik;Slc39a11
						590	chr15	589		chr15	57694081	57695692	345.9	0.143384	Zhx2											589		1411	chr18	37923646	37935549	313.9	0.124623	Rell2;Pcdhga8;Pcdha4-g;Arap3;Diap1;Pcdhga12;Pcdhgb1;Fchsd1;Pcdhga2;Pcdhga1;Pcdhgc5;Pcdhga3;Pcdhgb5;Pcdhgb4;Pcdhgb2;Pcdhgc4;Pcdhgc3;Pcdhgb8;Pcdhgb7;Pcdhga10;Pcdhga9;Pcdhga7;Pcdhga6;Pcdhga5;Hdac3;Pcdhga4;Pcdhga11;Pcdhgb6
						591	chr11	590		chr11	98026570	98027581	345.9	0.143384	Cacnb1;Plxdc1;Rpl19;Fbxl20;Arl5c;Stac2	Cacnb1										590		1410	chr11	69837759	69858832	313.9	0.124623	Eif5a;Fgf11;Nlgn2;Acap1;Plscr3;Tmem95;G630025P09Rik;Spem1;Zbtb4;Tnk1;Kctd11;Ybx2;4933402P03Rik;Slc35g3;Tmem256;2810408A11Rik;Chrnb1;Gps2;Polr2a;Tmem102;Neurl4;Slc2a4	Tnk1
						592	chr11	591		chr11	84869435	84880784	345.8	0.143343	Car4;Ggnbp2;Dhrs11;Mrm1;Pigw;Myo19;4930502E09Rik;Znhit3											591		1409	chr11	101063850	101095847	313.8	0.124583	Ptrf;Psmc3ip;Atp6v0a1;Mlx;Fam134c;Tubg2;Tubg1;Plekhh3;Naglu;Hsd17b1;Coasy;Cntnap1;Ccr10;Ezh1
						593	chr1	592		chr1	133019650	133057940	345.2	0.143094	Lrrn2;Mdm4;Pik3c2b;Ppp1r15b											592		1408	chr12	85452026	85456100	313.5	0.124464	Fos;Tmed10
						594	chr4	593		chr4	156192628	156203660	344.6	0.142845	Klhl17;Noc2l;2310042D19Rik;9430015G10Rik;AW011738;Samd11;Isg15;Agrn;Rnf223;Plekhn1											593		1407	chr13	40854205	40869567	313.3	0.124385	Gcnt2
						595	chr12	594		chr12	56779239	56781275	344.5	0.142804	Slc25a21;Pax9											594		1406	chr8	109778542	109779622	312.8	0.124186	Phlpp2;Ist1;Ap1g1;Snord71;Zfp821;Atxn1l
						596	chr11	595		chr11	49243912	49261124	344.1	0.142638	Btnl9;Olfr1390;Olfr1395;Olfr1391;Mgat1;Olfr10;Olfr1393;Olfr1392;Zfp62;Olfr1394											595		1405	chr15	90607867	90616888	312.8	0.124186	Cpne8
						597	chr13	596		chr13	34398285	34420735	343.8	0.142514	Slc22a23											596		1404	chr6	39543499	39558463	312	0.123869	Dennd2a;Braf;Ndufb2;Adck2
						598	chr5	597		chr5	31193397	31201894	343.7	0.142472	Gckr;Eif2b4;Mpv17;Slc30a3;Zfp513;Dnajc5g;Ppm1g;Snx17;Ucn;Nrbp1;Gtf3c2;Krtcap3;Fndc4;Trim54;Ift172											597		1403	chr5	145223000	145232473	311.4	0.12363	Cpsf4;Arpc1b;Zkscan5;Zfp655;Zscan25;Zkscan14;Atp5j2;Pdap1;Bud31;Ptcd1
						599	chr13	598		chr13	98015688	98039561	343.6	0.142431	Arhgef28											598		1402	chr5	138148521	138172477	310.8	0.123392	Zfp113;Zscan21;Mir106b;Cops6;Ap4m1;Cnpy4;Mir25;Mir93;Mcm7;Zkscan1;Nxpe5;Taf6;Mblac1;Smok3b;BC037034;Lamtor4;6330418K02Rik;Gal3st4
						600	chr3	599		chr3	131489649	131490882	343.6	0.142431	Papss1											599		1401	chr3	121712073	121723385	310.6	0.123313	A730020M07Rik;F3;Abcd3;4930432M17Rik
						601	chr4	600		chr4	135963672	135972655	343.5	0.142389	Tceb3;Hmgcl;Cnr2;Fuca1;Srsf10;Lypla2;Pithd1;Rpl11;Pnrc2;Gale											600		1400	chr5	33335694	33352657	310.1	0.123114	Ctbp1;Uvssa;Maea
						602	chr13	601		chr13	40860025	40869060	343.2	0.142265	Gcnt2											601		1399	chr18	57836836	57858264	309.7	0.122955	Slc12a2
						603	chr10	602		chr10	19119538	19150670	343.2	0.142265	Gm20139											602		1398	chr10	10546087	10558145	309.7	0.122955	Adgb;Rab32;Gm5177
						604	chr19	603		chr19	6909593	6921555	342.8	0.142099	Prdx5;Vegfb;Fkbp2;Bad;Fermt3;Nudt22;Trpt1;Mir5046;Dnajc4;Gpr137;Esrra;Ppp1r14b;Trmt112;Kcnk4;Plcb3;Ccdc88b;Tex40;Rps6ka4;Stip1											603	0.122836	1397	chr9	44479186	44489391	309.4	0.122836	Upk2;Slc37a4;Bcl9l;Hyou1;Cxcr5;Rps25;Trappc4;Foxr1;Ccdc84
						605	chr2	604		chr2	32961848	32967508	341.9	0.141726	Rpl12;Snora65;Lrsam1;Slc2a8;Fam129b;Garnl3											604		1396	chr3	103790259	103810117	308.5	0.122479	Gm15471;Olfml3;Ptpn22;Ap4b1;Dclre1b;Hipk1;Bcl2l15	Olfml3
						606	chr4	605		chr4	147904239	147905030	341.6	0.141602	Nppa;Zfp933;Nppb;Gm13157;Mfn2;Rps19-ps3;Plod1;Fv1;2510039O18Rik;Miip	Miip										605		1395	chr19	6974376	6987468	308.2	0.12236	Prdx5;Vegfb;Fkbp2;Stip1;Bad;Fermt3;Nudt22;Trpt1;Dnajc4;Gpr137;Esrra;Ppp1r14b;Trmt112;Macrod1;Kcnk4;Plcb3;Tex40
						607	chr16	606		chr16	17910983	17939086	341.5	0.14156	Dgcr2;Slc25a1;B830017H08Rik;Gsc2;Tssk2;Tssk1;Dgcr14;Car15;Vpreb2											606		1394	chr16	55612187	55637211	308	0.12228
						608	chr11	607		chr11	20886061	20896835	341.3	0.141477	Lgalsl											607		1393	chr9	76003332	76024422	307.7	0.122161	Hmgcll1
						609	chr14	608		chr14	18238399	18239167	340.4	0.141104	Nkiras1;Rpl15;Nr1d2;Ube2e1											608		1392	chr4	141663447	141682437	307.7	0.122161	Tmem82;Rsc1a1;Fblim1;Agmat;Dnajc16;AI507597;Plekhm2;Ddi2;Slc25a34
						610	chr14	609		chr14	103069842	103099666	339.8	0.140856	4933432I03Rik;Fbxl3;Kctd12;Irg1;Mir5130;Mycbp2;Cln5											609		1391	chr6	89413016	89422633	307.4	0.122042	Chchd6;Plxna1
						611	chr2	610		chr2	14073615	14074581	339.6	0.140773	Stam;4921530L18Rik;Ptpla;Tmem236											610		1390	chr2	131386049	131404040	307.3	0.122003	Rnf24;Mir103-2;Pank2;Mir3098;Smox
						612	chr17	611		chr17	26508061	26509036	339.2	0.140607	Dusp1;Neurl1b;Ergic1											611		1389	chr17	31747083	31753970	307.2	0.121963	Sik1;Cryaa;U2af1
						613	chr4	612		chr4	148139934	148160037	339.1	0.140565	Fbxo6;Agtrap;Mthfr;Draxin;Mad2l2;Fbxo44;Fbxo2;Ptchd2	Draxin										612		1388	chr14	26637440	26638986	307	0.121883	Dennd6a;Arf4;Pde12
						614	chr10	613		chr10	91123162	91124096	339	0.140524	Apaf1;Tmpo;Slc25a3;Ikbip											613		1387	chr2	167413419	167422128	307	0.121883	B4galt5;Slc9a8;Rnf114;Spata2
						615	chr14	614		chr14	26638098	26639012	338.8	0.140441	Dennd6a;Arf4;Pde12											614		1386	chr6	135252051	135263576	306.9	0.121844	Gsg1;Hebp1;Gm19434;Pbp2;8430419L09Rik;Emp1
						616	chr11	615		chr11	52224233	52232649	338.6	0.140358	Skp1a;Mir3061;Olfr1373;Tcf7;Olfr1372-ps1;Olfr1371											615		1385	chr19	32188707	32198042	306.8	0.121804	Asah2;Sgms1
						617	chr2	616		chr2	145860382	145872074	338.3	0.140234	Naa20;4930529M08Rik;Crnkl1;Rin2											616		1384	chr8	119422254	119424435	306.7	0.121764	Mbtps1;Hsbp1;Mlycd;Osgin1;Necab2;Cdh13;Slc38a8
						618	chr7	617		chr7	141539283	141562882	337.8	0.140027	Muc6;Gm16982;Cd151;Pnpla2;Tspan4;Chid1;Ap2a2;Lrdd;Rplp2;Snora52;Polr2l;Efcab4a											617		1383	chr7	99020237	99028007	306.3	0.121606	Uvrag
						619	chr11	618		chr11	6527209	6528673	337.7	0.139985	H2afv;Snora5c;Ccm2;Tbrg4;Purb;Nacad;Myo1g;Gm11974											618		1382	chr7	98170619	98179041	306.3	0.121606	Myo7a;Omp;Capn5;Gm16938;Acer3;B3gnt6
						620	chr15	619		chr15	81857839	81873008	337.5	0.139902	Tob2;Csdc2;Tef;Zc3h7b;Pmm1;Phf5a;Polr3h;Aco2											619		1381	chr19	45782826	45791165	306.2	0.121566	Kcnip2;Npm3;Mgea5;Fgf8;9130011E15Rik;4933429K18Rik
						621	chr15	620		chr15	99017556	99030828	337.5	0.139902	Tuba1b;4930578M01Rik;Prph;Troap;Tuba1c;Tuba1a;Dnajc22;Lmbr1l;C1ql4;Spats2											620		1380	chr13	28951978	28959230	306.1	0.121526	2610307P16Rik;A330102I10Rik;Sox4
						622	chr1	621		chr1	106796009	106796841	337.5	0.139902	Kdsr;Bcl2;Serpinb5;Vps4b											621		1379	chr7	116457267	116462787	305.9	0.121447	Pik3c2a;Nucb2
						623	chr17	622		chr17	27028039	27039454	337.4	0.139861	Kifc5b;Mir3083;Mnf1;Ggnbp1;Itpr3;Bak1;Phf1;Cuta;Zbtb9											622		1378	chr2	30252054	30266529	305.1	0.121129	Phyhd1;Ccbl1;Dolk;Nup188;D2Wsu81e;1700084E18Rik;Sh3glb2;Endog;Lrrc8a;Fam73b
						624	chr1	623		chr1	86463601	86472765	336.9	0.139653	Nmur1;Ptma;Pde6d;C130036L24Rik;1700019O17Rik											623		1377	chr18	62162710	62180712	305	0.121089	Adrb2
						625	chr19	624		chr19	53273937	53284844	336.9	0.139653	Mxi1;Add3;1700001K23Rik;Smndc1											624		1376	chr15	99392862	99393921	304.5	0.120891	Bcdin3d;Tmbim6;Prpf40b;Fmnl3;Nckap5l
						626	chr4	625		chr4	6365297	6366166	336.8	0.139612	Nsmaf;Sdcbp;Cyp7a1											625		1375	chr1	171270302	171295013	304.3	0.120811	Fcer1g;Apoa2;Nr1i3;Pfdn2;B4galt3;Usp21;Pvrl4;Dedd;Pcp4l1;Ufc1;Adamts4;Nit1;Ppox;Ndufs2;Tomm40l;Klhdc9;Arhgap30
						627	chr12	626		chr12	111537393	111539199	336.6	0.139529	Tnfaip2;Eif5;Mark3;Snora28;Gm266;2810029C07Rik											626		1374	chr19	12794796	12796751	304.2	0.120772	Keg1;Olfr1444;Lpxn;U05342;Cntf;Zfp91;Olfr1446;Olfr1445
						628	chr7	627		chr7	101896247	101906364	336.6	0.139529	Folr1;Lrrc51;Phox2a;Numa1;Folr2;Lamtor1;Anapc15;Inppl1;Tomt											627		1373	chr17	31873390	31897517	303.9	0.120653	Sik1;Hsf2bp
						629	chr5	628		chr5	53948713	53962008	336.2	0.139363	Tbc1d19;Stim2											628		1372	chr11	109331570	109363489	303.7	0.120573	Gm11696;Amz2;1700096J18Rik;Gna13;Rgs9;LOC100503496;Slc16a6
						630	chr12	629		chr12	78739991	78749865	336	0.13928	Gphn;Fam71d;Mpp5;Atp6v1d											629		1371	chr19	45997812	46003965	303.5	0.120494	Pprc1;Hps6;Ldb1;Nolc1;9130011E15Rik
						631	chr2	630		chr2	147012620	147013809	335.8	0.139197	Xrn2;Nkx2-4;Plk1s1											630		1370	chr16	55966416	55975053	303.5	0.120494	Trmt10c;2310061J03Rik;Cep97;Rpl24;Nxpe3;Zbtb11;Pcnp
						632	chr3	631		chr3	102152316	102159205	334.5	0.138659	Casq2;Vangl1											631		1369	chr19	21271389	21273207	303.1	0.120335	Zfand5
						633	chr3	632		chr3	93547858	93555919	334.5	0.138659	S100a11;Tchhl1;Tchh;S100a10;Tdpoz2											632		1368	chr5	34335766	34337078	302.4	0.120057	Rnf4;Fam193a;Zfyve28
						634	chr5	633		chr5	24841750	24842743	334.4	0.138617	Crygn;Prkag2;4933426D04Rik;Rheb											633		1367	chr2	181520461	181526152	302.3	0.120017	Samd10;Tpd52l2;Prpf6;Dnajc5;Zbtb46;Znf512b;Uckl1;Abhd16b;Gm16119
						635	chr1	634		chr1	191802225	191803321	333.9	0.13841	Lpgat1;Nek2;1700034H15Rik											634		1366	chr3	89270173	89278598	302.3	0.120017	Clk2;Dcst1;Gba;Krtcap2;Muc1;Thbs3;Adam15;Efna3;Dpm3;Zbtb7b;Mir92b;Trim46;Scamp3;Efna4;Mtx1;Efna1;Slc50a1;Fam189b
						636	chr9	635		chr9	25141412	25152151	333.8	0.138368	Herpud2											635		1365	chr16	32858476	32878567	302.2	0.119978	Muc20;Fyttd1;Gm933;Muc4;1700021K19Rik;Lrch3
						637	chr1	636		chr1	132255514	132266520	333.2	0.13812	Nuak2;Klhdc8a;Mir135b;Lemd1;Tmcc2											636		1364	chr4	109201867	109212673	302.2	0.119978	Osbpl9;Eps15;Calr4
						638	chr2	637		chr2	77268972	77280482	333.2	0.13812	Sestd1;Ccdc141											637		1363	chr2	156179464	156180346	302	0.119898	Cpne1;Rbm12;Phf20;Romo1;Rbm39;Nfs1
						639	chr19	638		chr19	53313087	53313948	332.9	0.137995	Mxi1;Add3;1700001K23Rik;Smndc1											638		1362	chr6	136803879	136809080	301.8	0.119819	Wbp11;Hist4h4;Art4;Mgp;H2afj;Gucy2c;Erp27;Smco3;BC049715
						640	chr13	639		chr13	37847104	37857846	332.4	0.137788	Rreb1											639		1361	chr10	81167437	81183369	301.8	0.119819	Creb3l3;Zfr2;Dapk3;2310050B05Rik;Apba3;Eef2;Nmrk2;Map2k2;Mrpl54;Snord37;Pias4;Zbtb7a;Thop1;Matk;Atcay;Tjp3;Mir3057
						641	chr15	640		chr15	102126460	102150887	332.4	0.137788	Zfp740;Tenc1;Krt18;Soat2;Csad;Eif4b;Igfbp6;Itgb7;Spryd3;Rarg											640		1360	chr11	51999868	52000893	301.5	0.1197	Ube2b;Ppp2ca;Cdkl3;Cdkn2aipnl
						642	chr3	641		chr3	145632592	145653763	332.2	0.137705	Col24a1;Cyr61;Znhit6											641		1359	chr19	21637266	21654017	301	0.119501	1110059E24Rik;Abhd17b
						643	chr19	642		chr19	3323827	3334717	332.2	0.137705	Gal;Cpt1a;Mrpl21;Ighmbp2;Mtl5											642		1358	chr9	78480814	78489216	301	0.119501	Slc17a5;Eef1a1;Ddx43;Mb21d1;Mto1
						644	chr7	643		chr7	109630105	109648628	332.1	0.137664	St5;Ascl3;Akip1;Tmem9b;BC051019											643		1357	chr8	70271938	70303191	300.9	0.119462	Homer3;Gdf1;Sugp2;Armc6;Upf1;Cope;Cers1;Comp;Tmem161a;Ddx49;Slc25a42;Crtc1
						645	chr10	644		chr10	108161505	108173440	331.9	0.137581	Ppp1r12a											644		1356	chr10	77569542	77582365	300.5	0.119303	Ube2g2;Itgb2;Sumo3;Pttg1ip;Fam207a;Mir1930
						646	chr7	645		chr7	45123721	45128663	331.8	0.137539	Rcn3;Dkkl1;Gm581;Prrg2;Pth2;Mir5121;Pih1d1;Prr12;Tead2;Rpl13a;Rps11;Aldh16a1;Mir150;Flt3l;Snord35b;Snord35a;Snord34;Snord33;Snord32a;Slc17a7;Fcgrt;Nosip;Ccdc155	Rcn3										645		1355	chr3	65658689	65666777	300.4	0.119263	Lekr1
						647	chr9	646		chr9	62810994	62839284	331.5	0.137415	Pias1;Calml4;Gm10653;Itga11;Fem1b;Cln6											646		1354	chr9	72640005	72662997	299.6	0.118946	Nedd4;Rfx7
						648	chr13	647		chr13	63065860	63073432	331.3	0.137332	2010111I01Rik											647		1353	chr18	54846452	54868722	299.2	0.118787	Zfp608
						649	chr19	648		chr19	32188842	32197386	331.3	0.137332	Asah2;Sgms1											648		1352	chr14	118502382	118514975	298.9	0.118668	Abcc4
						650	chr17	649		chr17	47368910	47380855	331.1	0.137249	Mrps10;Trerf1;Guca1a;1700001C19Rik;Guca1b;AI661453											649		1351	chr7	109629535	109637506	298.9	0.118668	St5;Ascl3;Akip1;BC051019;Tmem9b
						651	chr6	650		chr6	119836045	119848628	331	0.137208	Erc1;Rad52;Wnk1;3110021A11Rik											650		1350	chr15	61294381	61310294	298.7	0.118588
						652	chr2	651		chr2	32167485	32175559	331	0.137208	Pomt1;Uck1;Fam78a;Ppapdc3;Prrc2b											651		1349	chr18	12610683	12629128	298.7	0.118588	Mir1948;Ttc39c;Lama3	Lama3
						653	chr6	652		chr6	135253105	135263503	330.9	0.137166	Gsg1;Hebp1;Gm19434;Pbp2;8430419L09Rik;Emp1											652		1348	chr5	32182957	32192136	298.6	0.118549	Bre;Plb1;Fosl2
						654	chr18	653		chr18	34931178	34932535	329.9	0.136752	Hspa9;Reep2;Etf1;Egr1;Kdm3b											653		1347	chr14	60741545	60750833	298.6	0.118549	Mipep;C1qtnf9;Spata13
						655	chr9	654	0.136586	chr9	44603932	44605546	329.5	0.136586	Bcl9l;Ddx6;Cxcr5;Phldb1;Treh											654		1346	chr2	118094120	118111629	298.2	0.11839	Thbs1;Fsip1
						656	chr16	655		chr16	96081863	96092104	328.8	0.136296	Brwd1;Psmg1;Wrb;Hmgn1;Lca5l											655		1345	chr3	31093800	31096094	297.9	0.118271	Cldn11;Skil;Prkci
						657	chr10	656		chr10	77606126	77622926	328.7	0.136254	Ube2g2;Itgb2;Sumo3;Pttg1ip;Fam207a;Gm19402;Mir1930;Gm10272;Gm10024;Gm10142;Krtap12-1											656		1344	chr3	103129898	103147786	297.9	0.118271	Nras;Csde1;Dennd2c;Bcas2;Ampd1
						658	chr9	657		chr9	25244240	25253415	328.5	0.136171	Sept7;Herpud2											657		1343	chr16	17722359	17741395	297.7	0.118191	Med15;Smpd4;Scarf2;Ccdc74a;Klhl22;B830017H08Rik;Car15;Dgcr2
						659	chr15	658		chr15	36282215	36283190	328.3	0.136089	Rnf19a;Spag1											658		1342	chr11	100056009	100073892	297.4	0.118072	Krtap17-1;Krt33b;Krt32;Krt15;Krt34;Krt13;Krt31;Gm11570;Krt35;Krt36;Krt19;Krt33a	Krt13
						660	chr3	659		chr3	158031320	158036983	327.9	0.135923	Srsf11;Lrrc40;Lrrc7;Ankrd13c											659		1341	chr3	123053773	123081057	297	0.117913	Usp53;Myoz2;Synpo2
						661	chr18	660		chr18	46516308	46525901	327	0.13555	Tmed7;Fem1c;Mospd4;Eif1a;Ticam2											660		1340	chr9	109073622	109095806	296.4	0.117675	Ccdc51;Pfkfb4;Fbxw13;Col7a1;Fbxw21;Atrip;Trex1;Plxnb1;Ucn2;Shisa5;Tma7
						662	chr12	661		chr12	80790465	80791422	326.8	0.135467	4933426M11Rik;0610009B14Rik;Plekhd1;Ccdc177											661		1339	chr9	119982591	119983751	296.4	0.117675	Csrnp1;Cx3cr1;Ttc21a;Wdr48;Gorasp1;Xirp1
						663	chr15	662		chr15	84713910	84720688	326.8	0.135467	Arhgap8;Phf21b;Prr5;Gm20556	Phf21b										662		1338	chr5	137600618	137613526	296.4	0.117675	Lrch4;Mospd3;Fbxo24;Tfr2;Pcolce;Agfg2;Irs3;Gnb2;Gm20605;Actl6b;Gigyf1;Pop7;Sap25
						664	chr7	663		chr7	25831345	25845245	326.4	0.135301	Cyp2b10;Axl;Hnrnpul1;Cyp2s1											663		1337	chr7	118703455	118713230	295.8	0.117437	Tmc5;Ccp110;Gde1;9030624J02Rik
						665	chr2	664		chr2	152331908	152349870	326.4	0.135301	Tbc1d20;Gm14164;Sox12;Trib3;Csnk2a1;Rbck1;6820408C15Rik;Zcchc3;Nrsn2											664		1336	chr11	101543906	101553465	295.8	0.117437	Rdm1;LOC666331;Rpl27;Tmem106a;Nbr1;Rnd2;Ifi35;Brca1;Vat1
						666	chr11	665		chr11	93885168	93886545	326.1	0.135177	Nme1;Mbtd1;Nme2;Utp18											665		1335	chr15	73913362	73935216	295.5	0.117318	Mroh5
						667	chr2	666		chr2	167413329	167422071	326.1	0.135177	B4galt5;Slc9a8;Rnf114;Spata2											666		1334	chr9	121704946	121720088	295.1	0.117159	Vipr1;Sec22c;4930596M17Rik;Nktr;E530011L22Rik;Deb1;Klhl40;Zfp651;Hhatl;Lyzl4;Ccdc13
						668	chr17	667		chr17	71474935	71495976	326.1	0.135177	Spdya;Trmt61b;Smchd1;Ndc80											667		1333	chr7	79270251	79279616	295.1	0.117159	Rlbp1;Abhd2
						669	chr5	668		chr5	43056758	43089989	326.1	0.135177	Gm7854											668		1332	chr9	120918504	120934906	294.9	0.11708	Ctnnb1;Ulk4;4930593C16Rik;1700020M21Rik
						670	chr7	669		chr7	80160546	80187237	325.9	0.135094	Zfp710;Ttll13;Cib1;Idh2;Sema4b;Gm21057;Vps33b;Gdpgp1;Ngrn;Mir1965											669		1331	chr7	123097519	123110630	294.6	0.11696	Tnrc6a;Rbbp6
						671	chr3	670		chr3	41498515	41532113	325.6	0.134969	Phf17;C430002E04Rik;Sclt1											670		1330	chr8	70649499	70659728	294.1	0.116762	Gm3336;Gdf15;Ell;Lsm4;Isyna1;Lrrc25;Pde4c;Ssbp4;Jund;Pgpep1;Rab3a;Mpv17l2
						672	chr18	671		chr18	63691560	63692827	325.6	0.134969	Txnl1;Wdr7											671		1329	chr2	158502225	158523790	294.1	0.116762	Ralgapb;Adig;Gm14204;Arhgap40;Slc32a1
						673	chr11	672		chr11	72185970	72215686	325.4	0.134886	Med31;4930563E22Rik;4933427D14Rik;Slc13a5;Pitpnm3;Txndc17;1700051A21Rik;Xaf1;Fbxo39											672		1328	chr19	22916364	22918093	294	0.116722	Trpm3
						674	chr9	673		chr9	70207563	70217376	325.2	0.134804	Fam81a;Myo1e											673		1327	chr11	98026587	98027563	294	0.116722	Cacnb1;Plxdc1;Rpl19;Fbxl20;Arl5c;Stac2	Cacnb1
						675	chr3	674		chr3	135438502	135439614	325	0.134721	Slc9b2;Cisd2;Ube2d3;4930539J05Rik;Slc9b1;Manba											674		1326	chr9	44305176	44344307	294	0.116722	Pdzd3;Abcg4;C2cd2l;Ccdc153;Nlrx1;Cbl;Slc37a4;Hyou1;Dpagt1;Vps11;Hmbs;Hinfp;Rps25;Trappc4;H2afx;Ccdc84;Foxr1
						676	chr3	675		chr3	122408323	122420371	324.9	0.134679	Bcar3											675		1325	chr7	46839225	46846526	293.7	0.116603	Tsg101;Gtf2h1;Saa2;Ldhc;Saa1;Uevld;Hps5;Ldha
						677	chr6	676		chr6	136827501	136828302	324.6	0.134555	Wbp11;Hist4h4;Art4;Mgp;H2afj;Gucy2c;Erp27;Smco3;BC049715;Arhgdib											676		1324	chr2	57231308	57238809	293.1	0.116365	Gpd2;BB557941;4930555B11Rik
						678	chr11	677		chr11	120632557	120643444	324.4	0.134472	Notum;Pcyt2;Cbr2;Aspscr1;Dcxr;Ppp1r27;Arhgdia;Stra13;Lrrc45;Gcgr;Alyref;Fam195b;Myadml2;Sirt7;Anapc11;Npb;Rac3;Pycr1;Mafg;P4hb											677		1323	chr7	30551855	30563786	293.1	0.116365	Psenen;Lin37;Prodh2;Rbm42;Igflr1;Etv2;Kmt2b;Nphs1as;Arhgap33;Nphs1;U2af1l4;Kirrel2;Haus5;Zbtb32;Cox6b1;Upk1a;Gm1082;Hspb6;BC053749
						679	chr1	678		chr1	72225792	72255015	324.4	0.134472	Pecr;Xrcc5;Tmem169;Mreg											678		1322	chr8	8602934	8614647	293	0.116325	Arglu1;Efnb2
						680	chr19	679		chr19	60789923	60791139	324.3	0.13443	Grk5;Prdx3;Snora19;Eif3a;Fam45a;Sfxn4;Nanos1											679		1321	chr12	80938909	80946251	292.7	0.116206	Smoc1;1700052I22Rik;Srsf5;Slc10a1;4933426M11Rik;Gm20337
						681	chr5	680		chr5	134176184	134193867	324.1	0.134348	Gtf2ird2;Gtf2i;Ncf1;Wbscr16;Gatsl2											680		1320	chr4	133659701	133673157	292.7	0.116206	Gpatch3;Pigv;Sfn;Gpn2;Arid1a;Zdhhc18	Sfn
						682	chr11	681		chr11	83291232	83303367	323.9	0.134265	Ap2b1;Pex12;AI662270;Slfn3;Slfn14;AI450353;AA465934;Snord7											681		1319	chr11	102424496	102430863	292.5	0.116127	Slc4a1;Itga2b;Gpatch8;Fam171a2;Slc25a39;Rundc3a;Grn
						683	chr7	682		chr7	45460310	45466922	323.4	0.134057	Nucb1;Snrnp70;Gys1;Hsd17b14;Lhb;Plekha4;Mtag2;Lin7b;Bax;Dhdh;Ftl1;Kcna7;Ruvbl2;Ppfia3;Ntf5;Tulp2;Ppp1r15a	Hsd17b14										682		1318	chr3	105054631	105059924	292.3	0.116047	Cttnbp2nl;4930564D02Rik;Wnt2b
						684	chr3	683		chr3	57294539	57304226	323.1	0.133933	Tm4sf1											683		1317	chr19	41981651	41999241	292	0.115928	4933411K16Rik;Ubtd1;Ankrd2;Rrp12;Mms19;Hoga1;Pgam1;Exosc1;Zdhhc16;Morn4;Pi4k2a
						685	chr9	684		chr9	57420982	57440165	322.8	0.133809	Ppcdc;4930430J02Rik;Scamp5;Cox5a;Rpp25;Fam219b											684		1316	chr6	113690643	113697871	291.8	0.115849	Sec13;Irak2;Ghrl;Atp2b2;Vhl;Fancd2os;Brk1;Tatdn2;Fancd2
						686	chr8	685		chr8	46868492	46870217	322.7	0.133767	Irf2											685		1315	chr1	78644342	78658591	291.4	0.11569	Acsl3;Utp14b
						687	chr19	686		chr19	12794812	12796658	322.5	0.133684	Keg1;Olfr1444;Lpxn;U05342;Cntf;Zfp91;Olfr1446;Olfr1445											686		1314	chr16	31290259	31300146	291	0.115531	Mir1195;Apod;Acap2;Ppp1r2
						688	chr5	687		chr5	137306970	137314371	322.2	0.13356	Zan;Ache;Ephb4;Ufsp1;Srrt;Trip6;Slc12a9	Ufsp1										687		1313	chr6	31206047	31218053	290.9	0.115492	2210408F21Rik
						689	chr4	688		chr4	155596112	155601985	322.2	0.13356	Mmp23;Mib2;Gnb1;Nadk;Cdk11b;Slc35e2;Gm16023;B930041F14Rik											688		1312	chr19	8774105	8802802	290.9	0.115492	Wdr74;Ttc9c;Nxf1;Slc3a2;Hnrnpul2;Stx5a;Gm2518;Chrm1;Zbtb3;1700092M07Rik;Snord22;Tmem179b;Taf6l;Bscl2;Tmem223;Gng3;Snhg1;Polr2g;Ubxn1;Lrrn4cl;Mir5136;AI462493;5730408K05Rik;1810009A15Rik;Ints5;Ganab	Polr2g;Ubxn1
						690	chr2	689		chr2	37422162	37452982	322.1	0.133518	Pdcl;Gpr21;Olfr368;Rabgap1;Zbtb6;Snord90;Rc3h2;Zbtb26											689		1311	chr15	98871555	98881487	290.8	0.115452	Tuba1b;Wnt1;Tuba1a;Wnt10b;Dhh;Prkag1;Lmbr1l;Rhebl1;Ddn;Kmt2d	Wnt10b
						691	chr13	690		chr13	12802103	12814588	322	0.133477	Prl2c4;Prl2c3											690		1310	chr17	13855513	13891161	290.7	0.115412	Mllt4;Gm7168;Tcte2
						692	chr17	691		chr17	36271088	36272008	321.8	0.133394	Trim39;H2-M10;H2-T3;Gm6623;Rpp21											691		1309	chr10	68239863	68249630	290.5	0.115333	Arid5b;4930545H06Rik
						693	chr3	692		chr3	27599261	27617754	321.8	0.133394	Fndc3b;Mir3092											692		1308	chr13	98015691	98039621	290.5	0.115333	Arhgef28
						694	chr1	693		chr1	193129822	193142082	321.5	0.13327	Irf6;A130010J15Rik;Hsd11b1;Diexf;Traf3ip3;Syt14	Irf6										693		1307	chr3	94648981	94659798	290.5	0.115333	Snx27;Tuft1;Selenbp2;BC021767
						695	chr7	694		chr7	47007844	47031480	321.4	0.133228	Tmem86a;Tsg101;Uevld;Gm9999;Spty2d1;Ptpn5;C86187											694		1306	chr18	38058558	38094746	290.5	0.115333	Rell2;Arap3;Fchsd1
						696	chr1	695		chr1	138488310	138516304	321.4	0.133228	Nek7											695		1305	chr15	102404915	102405767	290.4	0.115293	Pcbp2;Amhr2;Prr13;Pfdn5;Map3k12;Aaas;Sp7;Myg1;Sp1;Espl1
						697	chr11	696		chr11	60537175	60538958	320.9	0.133021	Myo15;Alkbh5;Gid4;Drg2											696		1304	chr2	147012607	147013810	290.1	0.115174	Xrn2;Nkx2-4;Plk1s1
						698	chr6	697		chr6	134034914	134047440	320.8	0.13298	Etv6											697		1303	chr9	108507898	108518170	289.6	0.114975	Klhdc8b;Qrich1;Impdh2;Usp19;Mir425;Ndufaf3;Ccdc36;Qars;Ccdc71;Lamb2;Dalrd3;P4htm;Arih2;Mir191;Wdr6;BC048562
						699	chr8	698		chr8	104436629	104443160	320.8	0.13298	Nae1;Cmtm4;Ccdc79;Mir297-2;Cmtm3;Dync1li2;Car7	Cmtm3										698		1302	chr11	78865224	78886875	289.4	0.114896	Lgals9;Nos2;Lyrm9	Lgals9
						700	chr8	699		chr8	4677458	4678775	320.7	0.132938	Shcbp1;Zfp958											699		1301	chr10	28074237	28088235	289.4	0.114896	Ptprk
						701	chr5	700		chr5	125072135	125082019	320.6	0.132897	Ncor2;Fam101a											700		1300	chr10	44003744	44016425	289.2	0.114817	Rtn4ip1;Aim1
						702	chr12	701		chr12	104056525	104077203	320.5	0.132855	Serpina3b;Serpina4-ps1;Serpina1e;Serpina12;Serpina5;Serpina9;Serpina3c;Serpina3a;Serpina11											701		1299	chr2	152904942	152914723	289.2	0.114817	Pdrg1;Tpx2;Ttll9;Dusp15;Bcl2l1;Foxs1;Mylk2
						703	chr2	702		chr2	30463606	30473005	320.2	0.132731	Fam73b;Ier5l;Crat;Dolpp1;Ppp2r4											702		1298	chr2	126674472	126675903	289.1	0.114777	Gabpb1;Hdc;Slc27a2;Usp8;Usp50
						704	chr13	703		chr13	102837372	102857673	320.1	0.132689	Mast4											703		1297	chr11	115603511	115613334	289.1	0.114777	Mif4gd;Gga3;Mrps7;Slc25a19;Grb2;Mir684-1;Hn1;Sumo2;Nup85
						705	chr9	704		chr9	69432099	69444064	320	0.132648	Anxa2;Narg2;Rora;Mir3109											704		1296	chr11	101686774	101701279	288.8	0.114658	Rdm1;LOC666331;Arl4d;Tmem106a;Etv4;Dhx8
						706	chr3	705		chr3	30792785	30794077	319.7	0.132524	Samd7;Sec62;Gpr160											705		1295	chr9	50590936	50617626	288.2	0.11442	Tex12;Sdhd;Il18;Bco2;Timm8b;AU019823;1600029D21Rik;Pih1d2;Dlat;Pts;Dixdc1;2310014F07Rik	1600029D21Rik
						707	chr7	706		chr7	83883356	83893014	319.5	0.132441	9930013L23Rik;1700026D08Rik;Mesdc2;Mesdc1											706		1294	chr8	25009917	25017670	288	0.11434	Htra4;Adam32;Plekha2;Tm2d2;Adam9
						708	chr5	707		chr5	31564557	31577372	319.1	0.132275	Supt7l;Rbks;Gpn1;4930548H24Rik;Mrpl33;Slc4a1ap;Zfp512;AI839979											707		1293	chr3	8993524	9004908	287.9	0.1143	Mrps28;4930539M17Rik;Tpd52
						709	chr5	708		chr5	33652106	33658617	318.9	0.132192	Fgfr3;Slbp;Tmem129;Letm1;Fam53a;Tacc3											708		1292	chr14	79503577	79528204	287.7	0.114221	Wbp4;Sugt1;Elf1;Mtrf1;Zbtbd6;Kbtbd7
						710	chr5	709		chr5	36829950	36841497	318.8	0.132151	Ppp2r2c;Mrfap1;Man2b2;Bloc1s4;4933401P06Rik											709		1291	chr10	39613071	39625670	287.7	0.114221	E130307A14Rik;Traf3ip2;Fyn
						711	chr19	710		chr19	4163045	4192509	318.3	0.131943	Tmem134;Aip;Ssh3;Clcf1;Carns1;Rad9a;Rps6kb2;Tbc1d10c;Cdk2ap2;Ptprcap;Cabp2;Gpr152;Coro1b;Pold4;Ppp1ca;Cabp4;Pitpnm1;Ankrd13d;Adrbk1	Ankrd13d										710		1290	chr19	60789898	60791227	287.7	0.114221	Grk5;Prdx3;Snora19;Eif3a;Fam45a;Sfxn4;Nanos1
						712	chr12	711		chr12	70968232	70975471	318	0.131819	Psma3;Actr10;Frmd6;3110056K07Rik;Arid4a											711		1289	chr6	113377548	113378624	287.6	0.114181	Cidec;Il17rc;Jagn1;Ttll3;Ogg1;Camk1;Arpc4;Tada3;Mtmr14;Il17re;Cpne9;Brpf1;Rpusd3	Camk1
						713	chr7	712		chr7	28169560	28180010	317.7	0.131695	Eid2;9530053A07Rik;Dyrk1b;Fbl;Fcgbp;Eid2b											712		1288	chr7	27472772	27487877	287.5	0.114142	Sptbn4;Sertad3;Prx;Pld3;Sertad1;2310022A10Rik;Blvrb;Hipk4
						714	chr13	713		chr13	81309116	81319842	317.7	0.131695	Gpr98											713		1287	chr4	116208214	116233437	287.2	0.114023	1700042G07Rik;Pomgnt1;Rad54l;Pik3r3;Lurap1;Mast2;Tspan1
						715	chr13	714		chr13	6192181	6193665	317.3	0.131529												714		1286	chr15	99715142	99726212	286.9	0.113903	Cers5;Gpd1;Asic1;Cox14;Racgap1;Smarcd1;Lima1	Smarcd1
						716	chr15	715		chr15	79108166	79109629	317.3	0.131529	Gm10863;Gm10865;H1f0;Sox10;Galr3;Polr2f;Gcat;1700088E04Rik;Ankrd54;Eif3l;Micall1											715		1285	chr2	32961895	32967386	286.8	0.113864	Rpl12;Snora65;Lrsam1;Slc2a8;Fam129b;Garnl3
						717	chr15	716		chr15	83338155	83350322	316.9	0.131363	A4galt;Pacsin2;Arfgap3;1700001L05Rik											716		1284	chr17	35628213	35635044	286.7	0.113824	2300002M23Rik;Gm9573;Ddr1;Sfta2;Gtf2h4;Psors1c2;Vars2;Cchcr1;Dpcr1;Cdsn
						718	chr7	717		chr7	127967074	127967987	316.7	0.13128	Zfp668;Zfp646;Fus;Pycard;Itgam;Kat8;Vkorc1;Bckdk;Prss53;Prss8;Trim72;Prss36											717		1283	chr2	119477000	119478341	286.7	0.113824	Exd1;Chp1;Ino80
						719	chr16	718		chr16	24434384	24443978	316.4	0.131156	A730098P11Rik;Lpp;1110054M08Rik											718		1282	chr14	21822997	21831830	286.6	0.113784	Samd8;Comtd1;Dusp13;Vdac2
						720	chr7	719		chr7	118242836	118252985	315.7	0.130866	4930583K01Rik;Smg1											719		1281	chr2	181581143	181601651	286.5	0.113745	Samd10;Tcea2;Tpd52l2;Prpf6;Dnajc5;Znf512b;Uckl1;Abhd16b;Sox18;Gm16119;Rgs19;4930526D03Rik
						721	chr8	720		chr8	123710548	123718430	315.5	0.130783	Rab4a;6030466F02Rik;Rhou											720		1280	chr8	4677440	4678812	286.5	0.113745	Shcbp1;Zfp958
						722	chr15	721		chr15	56833063	56859175	315.5	0.130783												721		1279	chr9	108648544	108649842	286.2	0.113626	Qrich1;Impdh2;Slc25a20;Mir425;Ndufaf3;Dalrd3;P4htm;Prkar2a;Arih2;Mir191;Wdr6
						723	chr6	722		chr6	113306793	113307834	315.4	0.130741	Ttll3;Ogg1;Camk1;Arpc4;Tada3;Mtmr14;Cpne9;Brpf1	Camk1										722		1278	chr13	46716315	46736234	285.8	0.113467	Cap2;Kif13a;Nup153;C78339
						724	chr11	723		chr11	97449700	97450702	315.3	0.1307	Arhgap23;Srcin1;Gpr179;Socs7											723		1277	chr15	101163909	101183534	285.8	0.113467	AU021063;A330009N23Rik;Grasp;Acvrl1;Nr4a1;Acvr1b;Ankrd33
						725	chr12	724		chr12	54192100	54210583	315.2	0.130658	Egln3											724		1276	chr10	41518770	41519883	285.7	0.113427	Ccdc162;Zbtb24;Mical1;5730435O14Rik;Cd164;Smpd2;Ppil6
						726	chr7	725		chr7	45706492	45715245	315.1	0.130617	Rpl18;Mamstr;Fut2;Rasip1;Sphk2;Sec1;Fgf21;Car11;Fut1;Spaca4;Sult2b1;Cyth2;Dbp;Izumo1;Ntn5;Fam83e;Lmtk3											725		1275	chr14	30625671	30654975	285.6	0.113387	Sfmbt1;Tkt;Dcp1a;Mir3076;Prkcd;Rft1
						727	chr17	726		chr17	27133589	27154488	315.1	0.130617	Lemd2;Mnf1;Ggnbp1;Itpr3;Ip6k3											726		1274	chr6	137874322	137897966	285.6	0.113387	Dera;Slc15a5
						728	chr10	727		chr10	41518981	41519883	314.5	0.130368	Ccdc162;Zbtb24;Mical1;5730435O14Rik;Cd164;Smpd2;Ppil6											727		1273	chr11	88172649	88181401	284.9	0.113109	Mrps23;Cuedc1;Vezf1;2210416O15Rik
						729	chr12	728		chr12	101975374	101976389	314.3	0.130285	Cpsf2;Trip11;Atxn3											728		1272	chr1	178405765	178414422	284.9	0.113109	Hnrnpu;Cox20;Efcab2
						730	chr17	729		chr17	35234810	35242417	314.3	0.130285	Nfkbil1;Lta;Prrc2a;Bag6;Ddx39b;Lst1;Atp6v1g2;H2-Q1;H2-D1;Ltb;Aif1;Tnf;H2-L;H2-Q2											729		1271	chr2	129800560	129808685	284.9	0.113109	4932416H05Rik;Stk35
						731	chr5	730		chr5	147077516	147087330	313.7	0.130036	Polr1d;Lnx2											730		1270	chr16	4777361	4790651	284.7	0.11303	Cdip1;Hmox2;Nmral1;Coro7;Ubald1;Dnaja3;4930562C15Rik;Mgrn1
						732	chr16	731		chr16	31290286	31300265	313.6	0.129995	Mir1195;Apod;Acap2;Ppp1r2											731		1269	chr5	76950895	76975262	284.4	0.112911	Aasdh;1700023E05Rik;C530008M17Rik;Arl9;Srp72;Ppat;Paics;1700112J05Rik
						733	chr13	732		chr13	100650800	100651658	313.4	0.129912	Mrps36;Ccdc125;Taf9;Ocln;Cdk7;Rad17;Marveld2											732		1268	chr9	70888684	70889927	284.4	0.112911	Lipc
						734	chr11	733		chr11	59654894	59663117	313.1	0.129788	Nlrp3;Mprip;Olfr223;1700007J10Rik;Olfr222;Olfr225											733		1267	chr15	31184853	31187371	284.4	0.112911	Dap
						735	chr9	734		chr9	59485623	59487006	313	0.129746	Arih1;Gm20199;Hexa;Celf6;Tmem202											734		1266	chr13	96670211	96681517	284	0.112752	Col4a3bp;Hmgcr
						736	chr14	735		chr14	63103537	63122882	313	0.129746	Gata4;Defb43;Ctsb;Neil2;Fdft1;Defb30;2700070H01Rik;Defb42	Gata4										735		1265	chr6	113306755	113307816	283.9	0.112712	Ttll3;Ogg1;Camk1;Arpc4;Tada3;Mtmr14;Cpne9;Brpf1	Camk1
						737	chr18	736		chr18	36280430	36287823	312.9	0.129705	Cystm1;Nrg2;Pura;6330403M23Rik											736		1264	chrX	96122158	96135003	283.9	0.112712	Msn
						738	chr17	737		chr17	13682822	13683960	312.8	0.129663	Mllt4;Tcte2											737		1263	chr3	90525875	90556307	283.8	0.112673	S100a14;Npr1;Ints3;S100a2;S100a5;Snapin;S100a16;S100a13;S100a3;S100a6;S100a4;S100a1;Ilf2;Chtop;S100a7a	S100a4
						739	chr4	738		chr4	33261869	33290008	312.8	0.129663	Gabrr1;Srsf12;Rngtt;Pnrc1;Pm20d2											738		1262	chr16	43655463	43665130	283.8	0.112673	Zbtb20;Mir568;Tigit;Drd3
						740	chr7	739		chr7	127769729	127777449	312.5	0.129539	Zfp668;Fbxl19;Orai3;Mir762;Setd1a;Stx4a;Hsd3b7;Bcl7c;Stx1b;Ctf1;Ctf2											739		1261	chr4	89351174	89372727	283.6	0.112593	Cdkn2a;Cdkn2b
						741	chr17	740		chr17	43119270	43138483	312	0.129332	E130008D07Rik;Tnfrsf21											740		1260	chr8	60982713	60993938	283.5	0.112554	2700029M09Rik;Clcn3;Nek1
						742	chr2	741		chr2	163412792	163419581	311.9	0.12929	Oser1;Jph2;R3hdml;Gdap1l1;2310001K24Rik;0610008F07Rik;Tox2;Fitm2											741		1259	chr7	24386631	24400070	283.4	0.112514	Tescl;Zfp94;Irgc1;Cadm4;Zfp61;Kcnn4;Plaur;Smg9;Lypd5
						743	chr7	742		chr7	24449579	24459965	311.8	0.129249	Pinlyp;Irgq;Irgc1;Cadm4;Xrcc1;Kcnn4;Plaur;Smg9;Lypd5;Zfp428											742		1258	chr1	132007213	132008438	283.2	0.112434	Nucks1;Slc45a3;Mfsd4;Elk4
						744	chr2	743		chr2	26444642	26446352	311.8	0.129249	Sdccag3;Dnlz;Notch1;Inpp5e;Snapc4;Gpsm1;Pmpca;Card9;Sec16a											743		1257	chr2	75612798	75644311	283.2	0.112434	Hnrnpa3;Nfe2l2;Gm6793
						745	chr17	744		chr17	75110055	75111843	311.3	0.129042	Ltbp1											744		1256	chr4	141131158	141148546	282.9	0.112315	Fbxo42;Spata21;Necap2;Crocc;Szrd1;Rsg1;Arhgef19
						746	chr17	745		chr17	12783063	12792125	310.2	0.128586	Airn;Igf2r;Mas1;Mrgprh;Pnldc1											745		1255	chr15	102247462	102257432	282.9	0.112315	Zfp740;Pfdn5;Soat2;Csad;Igfbp6;Aaas;Itgb7;Rarg;Myg1;Espl1;Mfsd5;Sp7
						747	chr2	746		chr2	129407084	129414059	309.1	0.12813	Gm14047;Il1b;F830045P16Rik;Gm14023;Il1a											746		1254	chr9	64172581	64179667	282.6	0.112196	2600006L11Rik;Snapc5;Lctl;Snord16a;Rpl4;Uchl4;Zwilch;Map2k1
						748	chr1	747		chr1	184033227	184034232	309.1	0.12813	Dusp10;1700056E22Rik											747		1253	chr1	40841230	40867243	282.6	0.112196	Slc9a2;Mfsd9;Tmem182
						749	chr3	748		chr3	96220266	96245363	309.1	0.12813	Hist2h2aa2;Mir1946b;Mtmr11;Hist2h3b;Hist2h2ab;Hist2h3c2;Sv2a;Hist2h2aa1;Sf3b4;Hist2h2bb;Hist2h2ac;Bola1;Hist2h4;Hist2h3c1;Hist2h2be;Fcgr1;Otud7b											748		1252	chr19	7482694	7495083	282.5	0.112157	Rtn3;2700081O15Rik;Snord118;AI846148;Atl3;Pla2g16;1700105P06Rik
						750	chr4	749		chr4	33247748	33248614	309	0.128088	Gabrr1;Srsf12;Rngtt;Pnrc1;Pm20d2											749		1251	chr4	137345134	137367733	281.6	0.111799	Cela3b;Gm13011;Cdc42;Wnt4;1700013G24Rik
						751	chr17	750		chr17	25823685	25844595	308.5	0.127881	Haghl;Mslnl;Rhot2;Gm10012;Rhbdl1;Ccdc78;Msln;0610011F06Rik;Narfl;Chtf18;Fam195a;Fam173a;Rab40c;Pigq;Metrn;Rpusd1;Jmjd8;Fbxl16;Wfikkn1;Stub1;Wdr24;Wdr90;Mir3082;Nhlrc4											750		1250	chr3	51408396	51416976	281.2	0.11164	Elf2;Mgarp;Rab33b;Ndufc1;Naa15;Setd7
						752	chr1	751		chr1	10037536	10038364	308.3	0.127798	Snord87;Ppp1r42;Mcmdc2;Cspp1;Arfgef1;Cops5;Snhg6											751		1249	chr17	47501862	47518425	281	0.111561	Ccnd3;1700001C19Rik;Taf8;Bysl;AI661453;Med20
						753	chr4	752		chr4	44103875	44113939	308.2	0.127757	Clta;Gm12504;Gne;Rnf38											752		1248	chr11	74723317	74724855	280.8	0.111482	Pafah1b1;Mettl16;Cluh;E130309D14Rik
						754	chr15	753		chr15	37233658	37243420	307.9	0.127632	Grhl2											753		1247	chr6	140535926	140548639	280.8	0.111482	Plekha5;Aebp2
						755	chr8	754		chr8	70649571	70659775	307.8	0.127591	Gm3336;Gdf15;Ell;Lsm4;Isyna1;Lrrc25;Pde4c;Ssbp4;Jund;Pgpep1;Rab3a;Mpv17l2											754		1246	chr6	145967889	145978543	280.7	0.111442	Sspn
						756	chr6	755		chr6	17306311	17316921	307.7	0.127549	Cav1;Cav2											755		1245	chr3	142387788	142395751	280.2	0.111243	Pdlim5
						757	chr6	756		chr6	124712307	124718929	307.6	0.127508	Mir200c;Lrrc23;Eno2;Ptpn6;Atn1;Emg1;Tpi1;Gm5077;Phb2;Usp5;Lpcat3;Spsb2;Grcc10;Mir141	Eno2										756		1244	chr17	6808464	6809609	280.2	0.111243	Sytl3;Mir692-1;Ezr;Rsph3b
						758	chr10	757		chr10	59907279	59908857	307.2	0.127342	Micu1;Ddit4;Dnajb12;Ascc1;Anapc16											757		1243	chr7	127966957	127968012	280.1	0.111204	Zfp668;Zfp646;Fus;Pycard;Itgam;Kat8;Vkorc1;Bckdk;Prss53;Prss8;Trim72;Prss36
						759	chr18	758		chr18	34953812	34954713	306.7	0.127135	Hspa9;Etf1;Egr1											758		1242	chr18	34953877	34954768	279.5	0.110966	Hspa9;Etf1;Egr1
						760	chr10	759		chr10	4387112	4395967	306.5	0.127052	Gm5512;Rmnd1;Akap12;1700052N19Rik;Zbtb2											759		1241	chr6	86599700	86606497	278.9	0.110727	Gmcl1;1600020E01Rik;Mxd1;Pcbp1;Snrnp27;Asprv1
						761	chr2	760		chr2	35478184	35502109	306.4	0.12701	4930402F06Rik;Dab2ip;Gm13446;Ggta1											760		1240	chr6	52713602	52714457	278.8	0.110688	Jazf1;Tax1bp1;Hibadh
						762	chr9	761		chr9	75435260	75442092	306.3	0.126969	Leo1;Bcl2l10;Tmod3;4933433G15Rik;Mapk6;Gnb5											761		1239	chr7	19227496	19241215	278.6	0.110608	Opa3;Vasp;Fbxo46;Eml2;Snrpd2;Rtn2;Gipr;Gpr4;Ppm1n;Mir330;Fosb;Qpctl
						763	chr6	762		chr6	88044409	88053946	306.3	0.126969	Rpn1;Gm5577;Rab7;H1fx											762		1238	chr4	89478818	89486963	278.4	0.110529
						764	chr7	763		chr7	5014316	5020907	305.5	0.126637	U2af2;Rfpl4;Zfp524;Epn1;Fiz1;Gm1078;Nat14;Sbk2;Zfp580;Ssc5d;Ccdc106;Zfp579;Zfp628;Zfp784;Zfp865	Zfp580										763		1237	chr18	63691629	63692939	278.3	0.110489	Txnl1;Wdr7
						765	chr2	764		chr2	131491857	131492892	305.1	0.126472	Smox;Mir3098;Adra1d											764		1236	chr18	75000364	75006379	278.2	0.110449	Snord58b;Lipg;Dym;Rpl17;BC031181
						766	chr4	765		chr4	141663451	141683045	304.9	0.126389	Tmem82;Rsc1a1;Fblim1;Agmat;Dnajc16;AI507597;Plekhm2;Ddi2;Slc25a34											765		1235	chr15	56832951	56858770	278	0.11037
						767	chr15	766		chr15	25369724	25377624	304.6	0.126264	Basp1;Gm5468											766		1234	chr17	13732275	13743786	277.7	0.110251	Mllt4;Tcte2
						768	chr9	767		chr9	42187496	42209709	304.6	0.126264	4930546K05Rik;Sorl1;Sc5d											767		1233	chr11	52098865	52099850	277.7	0.110251	Ube2b;Ppp2ca;Cdkl3;Mir3061;Olfr1373;Olfr1372-ps1
						769	chr9	768		chr9	70291582	70302060	304.2	0.126098	Myo1e											768		1232	chr7	142084112	142095918	277.5	0.110172	Brsk2;Mir3104;Mob2;Krtap5-2;Dusp8
						770	chr9	769		chr9	123112711	123137523	303.7	0.125891	Clec3b;Zdhhc3;Exosc7;Kif15;Tmem42;Tgm4;Cdcp1											769		1231	chr2	143846478	143867827	277.1	0.110013	Rrbp1;Bfsp1;Pcsk2;Gm12360;Dstn
						771	chr7	770		chr7	144964192	144971448	303.3	0.125725	Fgf4;Oraov1;Mir3962;Fgf15;Ccnd1											770		1230	chr9	77910332	77918039	277.1	0.110013	Elovl5
						772	chr3	771		chr3	145916582	145925063	303.3	0.125725	Bcl10;Ddah1;2410004B18Rik;Syde2											771		1229	chr12	70968215	70975486	277	0.109973	Psma3;Actr10;Frmd6;3110056K07Rik;Arid4a
						773	chr9	772		chr9	50767708	50776041	303.3	0.125725	2310030G06Rik;1110032A03Rik;Hspb2;Ppp2r1b;Fdxacb1;Alg9;Dixdc1;Cryab											772		1228	chr11	29603817	29614229	276.7	0.109854	Prorsd1;Ccdc88a;Mtif2;Rtn4;Rps27a;1700034F02Rik
						774	chr12	773		chr12	4906925	4918358	303.3	0.125725	Ubxn2a;BC068281;Atad2b;0610009D07Rik;Fkbp1b;Mfsd2b											773		1227	chr2	152331903	152350437	276.6	0.109814	Tbc1d20;Gm14164;Sox12;Trib3;Csnk2a1;Rbck1;6820408C15Rik;Zcchc3;Nrsn2
						775	chr3	774		chr3	152209762	152211212	302.5	0.125394	Fam73a;Dnajb4;Gipc2;Nexn;Fubp1											774		1226	chr4	155596046	155601962	276.5	0.109774	Mmp23;Mib2;Gnb1;Nadk;Cdk11b;Slc35e2;Gm16023;B930041F14Rik
						776	chr14	775		chr14	20694817	20708194	302.4	0.125352	Sec24c;Fut11;Zswim8;6230400D17Rik;Synpo2l;Chchd1;Usp54;Ndst2;Myoz1;Camk2g											775		1225	chr6	87183419	87190550	275.2	0.109258	D6Ertd527e;Antxr1;Gfpt1
						777	chr8	776		chr8	90825445	90840945	302.1	0.125228	Chd9											776		1224	chr13	107830236	107838686	275	0.109179	Mir325;Zswim6
						778	chr12	777		chr12	100186977	100219944	301.9	0.125145	Psmc1;Gm10432;Calm1;Nrde2;Gm10433;Ttc7b											777		1223	chr2	163412643	163420123	274.9	0.109139	Oser1;Jph2;R3hdml;Gdap1l1;2310001K24Rik;0610008F07Rik;Tox2;Fitm2
						779	chr11	778		chr11	113208650	113215499	301.9	0.125145	2610035D17Rik;4732490B19Rik;Slc39a11											778		1222	chr9	116359169	116384743	274.8	0.1091
						780	chr11	779		chr11	16582785	16592246	301.7	0.125062	Sec61g											779		1221	chr14	20694815	20708242	274.4	0.108941	Sec24c;Fut11;Zswim8;6230400D17Rik;Synpo2l;Chchd1;Usp54;Ndst2;Myoz1;Camk2g
						781	chr7	780		chr7	4445321	4465403	301.4	0.124938	Gp6;Eps8l1;Ppp1r12c;Rdh13;D630041G03Rik;Syt5;Ptprh;Tnni3;Dnaaf3;Tnnt1											780		1220	chr4	138068323	138078883	274.1	0.108822	Eif4g3
						782	chr6	781		chr6	42372799	42397432	301.2	0.124855	Olfr458;Casp2;Tas2r126;Clcn1;Zyx;Fam131b;Olfr457;Tas2r135;2010310C07Rik;Epha1;Tas2r143;Olfr456											781		1219	chr13	29503800	29505575	274	0.108782	Cdkal1
						783	chr8	782		chr8	10665336	10683605	301	0.124772	Myo16											782		1218	chr7	5014307	5020882	274	0.108782	U2af2;Rfpl4;Zfp524;Epn1;Fiz1;Gm1078;Nat14;Sbk2;Zfp580;Ssc5d;Ccdc106;Zfp579;Zfp628;Zfp784;Zfp865	Zfp580
						784	chr2	783		chr2	131386753	131404166	301	0.124772	Rnf24;Mir103-2;Pank2;Mir3098;Smox											783		1217	chr6	120916333	120927893	273.8	0.108703	Bid;Atp6v1e1;Mical3;Bcl2l13
						785	chr16	784		chr16	8830091	8831154	300.9	0.124731	1810013L24Rik;Usp7											784		1216	chr8	123752941	123763291	273.7	0.108663	Ccsap;Rab4a;6030466F02Rik;Rhou
						786	chr5	785		chr5	66150642	66151811	300.9	0.124731	Rbm47;1700126H18Rik											785		1215	chr1	132280400	132292503	273.6	0.108623	Nuak2;Klhdc8a;Mir135b;Lemd1;Tmcc2
						787	chr6	786		chr6	113377656	113378614	300.6	0.124606	Cidec;Il17rc;Jagn1;Ttll3;Ogg1;Camk1;Arpc4;Tada3;Mtmr14;Il17re;Cpne9;Brpf1;Rpusd3	Camk1										786		1214	chr7	101896211	101906370	273.2	0.108464	Folr1;Lrrc51;Phox2a;Numa1;Folr2;Lamtor1;Anapc15;Inppl1;Tomt
						788	chr2	787		chr2	75658456	75660130	300.5	0.124565	Hnrnpa3;Nfe2l2;Gm6793											787		1213	chr16	29944939	29946322	273	0.108385	9030404E10Rik;4632428C04Rik;Gm1968
						789	chr18	788		chr18	4343731	4353463	300.3	0.124482	4833419F23Rik;Map3k8;Mtpap											788		1212	chr6	82020224	82052900	272.9	0.108345	Gcfc2;Mrpl19;Eva1a
						790	chr6	789		chr6	34964140	34972655	300.2	0.12444	Cnot4;Tmem140;3110062M04Rik;Stra8;2010107G12Rik;Wdr91											789		1211	chr15	25645967	25653684	272.7	0.108266	Myo10
						791	chr12	790		chr12	31938393	31950369	300.2	0.12444	Hbp1;Cog5;Prkar2b											790		1210	chr2	14073549	14074547	272.5	0.108186	Stam;4921530L18Rik;Ptpla;Tmem236
						792	chr9	791		chr9	21715120	21723996	299.8	0.124275	Ldlr;Spc24;Smarca4;Kank2;Dock6											791		1209	chr11	86347102	86358460	272.5	0.108186	Med13;Ints2;Mir467c
						793	chr16	792		chr16	38088455	38090051	299.8	0.124275	Gpr156;4930542C21Rik;Gsk3b;BC031361											792		1208	chr1	131238556	131252099	272.5	0.108186	Eif2d;Srgap2;Ikbke;Rassf5
						794	chr11	793		chr11	31657016	31671780	299.5	0.12415	Bod1											793		1207	chr13	46840347	46849652	272.2	0.108067	Kif13a
						795	chr14	794		chr14	55635262	55644007	299.3	0.124067	Psme1;Psme2;Rabggta;Tgm1;Dhrs1;Tssk4;Rec8;Irf9;Fitm1;Mdp1;Dcaf11;Pck2;Emc9;Nedd8;Tinf2;Gmpr2;Ipo4;Rnf31;Tm9sf1											794		1206	chr12	86833121	86834678	271.9	0.107948	Gm6772;Irf2bpl
						796	chr4	795		chr4	152178176	152186694	299.2	0.124026	Hes2;Gpr153;Tnfrsf25;Acot7;Espn;Plekhg5;Hes3											795		1205	chr12	84193387	84203495	271.4	0.10775	Elmsan1;Ptgr2;Pnma1;Acot6;Dnal1
						797	chr14	796		chr14	32159811	32165811	299.2	0.124026	Ncoa4;Oxnad1;Parg;Timm23;Msmb;Dph3											796		1204	chr3	61362852	61364323	270.9	0.107551	Rap2b
						798	chr17	797		chr17	35628252	35635017	299.2	0.124026	2300002M23Rik;Gm9573;Ddr1;Sfta2;Gtf2h4;Psors1c2;Vars2;Cchcr1;Dpcr1;Cdsn											797		1203	chr1	138348069	138357327	270.8	0.107512	Atp6v1g3
						799	chr6	798		chr6	147475715	147482554	298.8	0.12386	Ccdc91											798		1202	chr11	4335541	4346121	270.4	0.107353	Lif;Hormad2;Osm
						800	chr15	799		chr15	82146683	82147946	298.1	0.12357	Nhp2l1;Ccdc134;Cenpm;AI848285;Tnfrsf13c;4930407I10Rik;Srebf2;Mei1;Mir33											799		1201	chr1	55052041	55053268	270.2	0.107273	Hspd1;Hspe1;Sf3b1;Mob4;Coq10b
						801	chr7	800		chr7	19561593	19573531	297.7	0.123404	Relb;Bloc1s3;Zfp296;Ppp1r37;Gemin7;Clptm1;Nkpd1;Trappc6a;Clasrp;Apoc2											800		1200	chr4	134061722	134068910	270	0.107194	Lin28a;Cep85;Sh3bgrl3;Ubxn11;Cd52;Aim1l;Dhdds;Hmgn2
						802	chr4	801		chr4	132509771	132515501	297.5	0.123321	Ptafr;Phactr4;Dnajc8;Atpif1;Med18;Sesn2											801		1199	chr5	73338213	73343251	270	0.107194	Ociad2;Fryl;1700025M24Rik;Ociad1;Cwh43	Ociad2;Cwh43
						803	chr14	802		chr14	99298747	99299582	297.3	0.123238	Klf5;Pibf1											802		1198	chr19	41847946	41857167	269.9	0.107154	Arhgap19;Frat1;Gm19424;Rrp12;Frat2;Mms19;Pgam1;Exosc1;Zdhhc16
						804	chr18	803		chr18	36559389	36561242	296.8	0.123031	Slc4a9;Ankhd1;Hbegf											803		1197	chr18	88884216	88911795	269.7	0.107075	Rttn;Socs6
						805	chr9	804		chr9	45954122	45955507	296.7	0.12299	Rnf214;Pafah1b2;Sidt2;Bace1;Sik3;Pcsk7;Tagln											804		1196	chr11	60323356	60353047	269.6	0.107035	Atpaf2;Tom1l2;Gid4;Lrrc48
						806	chr6	805		chr6	147262993	147264547	296.7	0.12299	E330012B07Rik;Pthlh											805		1195	chr1	72225757	72255060	269.3	0.106916	Pecr;Xrcc5;Tmem169;Mreg
						807	chr2	806		chr2	23039281	23040174	296.2	0.122782	Abi1;Acbd5;Pdss1;Mastl											806		1194	chr11	51605954	51620276	268.6	0.106638	Hnrnpab;Phykpl;D930048N14Rik;Sec24a;Nhp2;0610009B22Rik;Rmnd5b;N4bp3;Col23a1
						808	chr11	807		chr11	107123675	107149706	296.1	0.122741	1810010H24Rik;Nol11;Pitpnc1;Bptf											807		1193	chr2	3703559	3713886	268.5	0.106598	Fam107b
						809	chr3	808		chr3	121463144	121475540	296.1	0.122741	Slc44a3;Cnn3											808		1192	chr1	191802197	191803345	268.1	0.10644	Lpgat1;Nek2;1700034H15Rik
						810	chr4	809		chr4	42999454	43010588	296	0.122699	Unc13b;Dnajb5;Fancg;Fam214b;Vcp;N28178;Pigo;Stoml2;1700022I11Rik											809		1191	chr9	116313385	116320202	268.1	0.10644
						811	chr4	810		chr4	123749579	123750343	295.8	0.122616	Ndufs5;Akirin1;BC002163;Rhbdl2;Macf1											810		1190	chr15	101283857	101284632	267.9	0.10636	AU021063;A330009N23Rik;Mir1941;Grasp;6030408B16Rik;9430023L20Rik;Nr4a1;Acvr1b;Krt80
						812	chr15	811		chr15	89076249	89089752	295.8	0.122616	Selo;Tubgcp6;Mapk12;Plxnb2;Mlc1;1810021B22Rik;Hdac10;Mapk11;Trabd;Mov10l1;Panx2;Dennd6b											811		1189	chr11	106159686	106178862	267.9	0.10636	Taco1;Strada;Ddx42;Limd2;Ftsj3;Ccdc47;Psmc5;Map3k3;Smarcd2;Tcam1
						813	chr17	812		chr17	74279803	74296015	295.6	0.122534	Spast;Dpy30;Memo1;Slc30a6											812		1188	chr1	38972694	38988227	267.8	0.10632	Chst10;Pdcl3;Nms
						814	chr4	813		chr4	114986542	115000756	295.6	0.122534	Cmpk1;Pdzk1ip1;9130206I24Rik;Stil;Foxd2;Foxe3;Tal1											813		1187	chr9	76539648	76567563	267.4	0.106162	Fam83b
						815	chr13	814		chr13	51754896	51763727	295.6	0.122534	Secisbp2;Sema4d;Gadd45g											814		1186	chr8	108714421	108723284	267.1	0.106043	Zfhx3;Mir466g
						816	chr6	815		chr6	143166588	143167900	295.2	0.122368	C2cd5;Etnk1;D6Ertd474e											815		1185	chr8	84661396	84662278	267.1	0.106043	Cacna1a;Trmt1;Lyl1;Nacc1;Nfix;Ier2
						817	chr2	816		chr2	122652193	122665623	294.7	0.122161	Mir147;Slc30a4;Bloc1s6;Gatm;Spata5l1;AA467197;Sqrdl											816		1184	chr3	51224405	51231812	267	0.106003	Elf2;Ccrn4l;4930577N17Rik
						818	chr13	817		chr13	69603877	69612452	294.7	0.122161	Nsun2;Papd7;Ube2ql1;Srd5a1											817		1183	chr12	78739797	78749820	266.9	0.105963	Gphn;Fam71d;Mpp5;Atp6v1d
						819	chr15	818		chr15	91049055	91050362	294.5	0.122078	Kif21a;Abcd2											818		1182	chr18	34506352	34507469	266.2	0.105685	Brd8;Pkd2l2;Nme5;Wnt8a;Fam13b;4933408B17Rik
						820	chr5	819		chr5	138683339	138694848	294.5	0.122078	Zfp68;Fam20c;A430033K04Rik											819		1181	chr5	24841693	24855105	266.1	0.105646	Crygn;Prkag2;4933426D04Rik;Rheb
						821	chr13	820		chr13	59769352	59780976	294.5	0.122078	Golm1;Spata31d1a;4921517D22Rik;Etohd2;Isca1;Zcchc6;Spata31d1b;Spata31d1d;4930528D03Rik											820		1180	chr4	147904290	147905107	266.1	0.105646	Nppa;Zfp933;Nppb;Gm13157;Mfn2;Rps19-ps3;Plod1;Fv1;2510039O18Rik;Miip	Miip
						822	chr5	821		chr5	34989779	34999005	294.4	0.122036	Hgfac;Rgs12;Mir3097;Dok7;Htt;Msantd1;Lrpap1											821		1179	chr15	76607059	76626118	265.7	0.105487	Gpt;Ppp1r16a;Scrt1;Vps28;Recql4;Mfsd3;Foxh1;Fbxl6;Cyhr1;Slc52a2;Dgat1;Kifc2;Adck5;Cpsf1;Slc39a4;Tonsl;Lrrc14;Lrrc24;C030006K11Rik;Arhgap39
						823	chr9	822		chr9	51168269	51169478	294.2	0.121953	4833427G06Rik;Pou2af1;Mir34b;Btg4;Mir34c;Layn											822		1178	chr15	103214993	103221587	265.6	0.105447	Copz1;Hnrnpa1;Nfe2;D930007P13Rik;Cbx5;Gm10052;Mir148b;Zfp385a;Mir421;Smug1;Gpr84;Gm5643
						824	chr11	823		chr11	51755846	51764258	294.1	0.121912	Phf15;Sar1b;D930048N14Rik;Sec24a;0610009B22Rik											823		1177	chr13	23518196	23563307	265.6	0.105447	Hist1h3d;Hist1h2ad;Hist1h2ae;Hist1h4d;Hist1h2bg;Hist1h4f;C230035I16Rik;Hist1h2bh;Hist1h3e;Hist1h3g;Hist1h2bf;Btn2a2;Btn1a1;Hist1h2af;Hist1h4h;Hist1h2be;Hist1h3f;Abt1;Hist1h1d;Hist1h1e
						825	chr13	824		chr13	55714570	55734981	294	0.12187	Txndc15;B230219D22Rik;Catsper3;Ddx46;Caml;Pcbd2;Pitx1											824		1176	chr9	65196595	65215811	264.7	0.10509	Clpx;Cilp;Igdcc4;Parp16;Igdcc3
						826	chr15	825		chr15	83148586	83149762	293.7	0.121746	A4galt;Rnu12;Cyb5r3;Serhl;Poldip3;Rrp7a	Cyb5r3										825		1175	chr6	146664501	146702617	264.7	0.10509	Tm7sf3;4930479D17Rik;Asun;Gm6654;Med21;Stk38l;Fgfr1op2
						827	chr19	826		chr19	4036410	4046712	293.3	0.12158	Gstp2;Ndufv1;Unc93b1;Doc2g;Tmem134;Aip;Gstp1;Tbx10;BC021614;Cdk2ap2;Cabp2;Aldh3b2;Gpr152;Cabp4;Acy3;Pitpnm1;Nudt8;1700055N04Rik											826		1174	chr4	123803205	123814301	264.6	0.10505	Ndufs5;Mycbp;Akirin1;BC002163;Rhbdl2
						828	chr11	827		chr11	86346926	86358465	293	0.121456	Med13;Ints2;Mir467c											827		1173	chr16	5135343	5136649	264.6	0.10505	Nagpa;Glyr1;Ubn1;Sec14l5;Ppl;Alg1;AU021092
						829	chr10	828		chr10	84576555	84577334	293	0.121456	Tcp11l2;Ckap4;C330046G13Rik;Polr3b											828		1172	chr7	25237252	25250744	264.5	0.10501	Dedd2;Tmem145;D930028M14Rik;Prr19;Megf8;Erf;Cic;Zfp526;Pafah1b3;9130221H12Rik;Gsk3a
						830	chr9	829		chr9	77744341	77755180	292.6	0.12129	Klhl31;Gclc											829		1171	chr11	104442009	104443365	264.5	0.10501	Cdc27;Kansl1
						831	chr1	830		chr1	133131211	133132085	292.5	0.121249	Ppp1r15b;Pik3c2b											830		1170	chr3	57627848	57638865	264.3	0.104931	Gm410;Commd2;Wwtr1;Rnf13
						832	chr15	831		chr15	81399211	81400732	292.3	0.121166	Slc25a17;Xpnpep3;Dnajb7;Rbx1;St13	St13										831		1169	chr11	93885210	93886552	264.2	0.104891	Nme1;Mbtd1;Nme2;Utp18
						833	chr19	832		chr19	41895511	41912623	291.4	0.120793	Arhgap19;Ubtd1;Frat1;Rrp12;Frat2;Mms19;Pgam1;Exosc1;Zdhhc16											832		1168	chr19	41263139	41271217	264.1	0.104852	Tm9sf3;Tll2;Pik3ap1
						834	chr16	833		chr16	95702012	95703083	291.3	0.120751	Ets2											833		1167	chr2	112232171	112266366	264	0.104812	Nutm1;Olfr1317;Slc12a6;Lpcat4;Nop10;Olfr1318;Emc4
						835	chr5	834		chr5	93033448	93045044	291.1	0.120668	Shroom3;Sowahb;Sept11											834		1166	chr2	6117687	6130153	263.9	0.104772	Proser2;Echdc3;A230108P19Rik;Upf2;Gm10857
						836	chr11	835		chr11	85265817	85275223	291	0.120627	Appbp2;1700125H20Rik;Bcas3;Ppm1d;D630032N06Rik											835		1165	chr6	49263166	49264219	263.8	0.104732	Ccdc126;Igf2bp3;Tra2a	Igf2bp3
						837	chr1	836		chr1	55026681	55027535	290.4	0.120378	Hspd1;Hspe1;Sf3b1;Coq10b											836		1164	chr8	22165911	22193581	263.8	0.104732	Alg11;Thsd1;Nek3;Nek5;Vps36;Ckap2;Tpte
						838	chr3	837		chr3	36469098	36482130	290.4	0.120378	Gm11548;Gm11549;Anxa5;Exosc9;1810062G17Rik;Ccna2;Bbs7											837		1163	chr13	98925617	98926881	263.6	0.104653	1700024P04Rik;Tnpo1
						839	chr4	838		chr4	133659751	133673191	289.8	0.120129	Gpatch3;Pigv;Sfn;Gpn2;Arid1a;Zdhhc18	Sfn										838		1162	chr9	25243642	25253379	263.4	0.104574	Sept7;Herpud2
						840	chr3	839		chr3	38276513	38283774	289.6	0.120046	5430434I15Rik											839		1161	chr1	192770550	192806918	262.8	0.104335	1700065J18Rik;Sertad4;Hhat;Syt14
						841	chr13	840		chr13	91801412	91808010	289.4	0.119964	Ssbp2;Ckmt2;4833422C13Rik;Zcchc9;Acot12;Rasgrf2											840		1160	chr10	80386330	80406832	262.4	0.104177	Uqcr11;Tcf3;Reep6;Pcsk4;Mbd3;Dazap1;Mex3d;2310011J03Rik;Adamtsl5;Rps15;Apc2;Bc1;Plk5;Onecut3
						842	chr14	841		chr14	118706245	118716914	289.4	0.119964	Cldn10;Abcc4											841		1159	chr14	32159843	32165815	262.3	0.104137	Ncoa4;Oxnad1;Parg;Timm23;Msmb;Dph3
						843	chr8	842		chr8	11007861	11009429	289.2	0.119881	3930402G23Rik;Irs2;9530052E02Rik											842		1158	chr3	122408399	122420395	262.2	0.104097	Bcar3
						844	chr1	843		chr1	134771605	134784828	289.2	0.119881	Ppp1r12b;Syt2											843		1157	chr15	38180974	38199333	262	0.104018	Odf1;Klf10
						845	chr6	844		chr6	70813764	70825047	289.1	0.119839	Tex37;Rpia;Eif2ak3											844		1156	chr13	6192212	6193700	261.7	0.103899
						846	chr10	845		chr10	28074862	28088030	289	0.119798	Ptprk											845		1155	chr14	25360420	25379494	261.5	0.103819	Zmiz1
						847	chr4	846		chr4	156059065	156060402	288.6	0.119632	Tnfrsf18;Fam132a;Tnfrsf4;9430015G10Rik;Sdf4;Mir200a;B3galt6;Mir429;Ttll10;Gm10560;Ube2j2;Rnf223;Mir200b	Tnfrsf4										846		1154	chr3	79181417	79194811	261.5	0.103819	Rapgef2;4921511C10Rik
						848	chr15	847		chr15	101283826	101284610	288.6	0.119632	AU021063;A330009N23Rik;Mir1941;Grasp;6030408B16Rik;9430023L20Rik;Nr4a1;Acvr1b;Krt80											847		1153	chr11	59449890	59472555	261.4	0.10378	Jmjd4;Zkscan17;Snap47;Nlrp3;Zfp867;4933439C10Rik;Prss38;Olfr222
						849	chr9	848		chr9	64172609	64179649	288.5	0.11959	2600006L11Rik;Snapc5;Lctl;Snord16a;Rpl4;Uchl4;Zwilch;Map2k1											848		1152	chr12	111376908	111387583	261.4	0.10378	Tnfaip2;A230065H16Rik;Cdc42bpb;Exoc3l4;Gm266	Exoc3l4
						850	chr15	849		chr15	4015874	4034244	288.4	0.119549	Oxct1;AW549877;A630020A06;BC037032;Fbxo4											849		1151	chr12	70824864	70835585	261.2	0.1037	Frmd6
						851	chr11	850		chr11	102310010	102318963	288.4	0.119549	BC030867;Atxn7l3;Slc4a1;Asb16;Hdac5;Slc25a39;Rundc3a;Ubtf;Tmub2											850		1150	chr1	106163137	106172792	261.1	0.10366	Gm20753;Phlpp1
						852	chr18	851		chr18	37934716	37955090	287.5	0.119176	Rell2;Pcdhga8;Pcdha4-g;Arap3;Diap1;Pcdhga12;Pcdhgb1;Fchsd1;Pcdhga2;Pcdhga1;Pcdhgc5;Pcdhga3;Pcdhgb5;Pcdhgb4;Pcdhgb2;Pcdhgc4;Pcdhgc3;Pcdhgb8;Pcdhgb7;Pcdhga10;Pcdhga9;Pcdhga7;Pcdhga6;Pcdhga5;Hdac3;Pcdhga4;Pcdhga11;Pcdhgb6											851		1149	chr5	145130968	145140751	261	0.103621	Cpsf4;Arpc1b;Zkscan5;Gm4871;Zfp655;1700018F24Rik;Zkscan14;Atp5j2;Arpc1a;Pdap1;Bud31;Ptcd1
						853	chr19	852		chr19	56588678	56602064	287.5	0.119176	Nhlrc2;Dclre1a											852		1148	chr4	148140046	148160064	260.9	0.103581	Fbxo6;Agtrap;Mthfr;Draxin;Mad2l2;Fbxo44;Fbxo2;Ptchd2	Draxin
						854	chr10	853		chr10	68240036	68248962	287.4	0.119134	Arid5b;4930545H06Rik											853		1147	chr12	111340230	111354135	260.9	0.103581	Tnfaip2;Traf3;A230065H16Rik;Cdc42bpb;Amn;Exoc3l4	Exoc3l4
						855	chr5	854		chr5	124477911	124483731	287.4	0.119134	Ddx55;Rilpl2;Setd8;Eif2b1;Rilpl1;Snrnp35;Gtf2h3;Sbno1;Tmed2											854		1146	chr14	27114442	27132722	260.8	0.103541	Il17rd
						856	chr6	855		chr6	136803916	136809019	287.3	0.119093	Wbp11;Hist4h4;Art4;Mgp;H2afj;Gucy2c;Erp27;Smco3;BC049715											855		1145	chr19	6363551	6364565	260.8	0.103541	Nrxn2;Map4k2;Sf1;Mir194-2;Pygm;Men1;Ehd1;Rasgrp2;Cdc42bpg;Mir192
						857	chr6	856		chr6	135040132	135049455	287.2	0.119052	Gprc5d;Apold1;Hebp1;1190002F15Rik;Ddx47;Gprc5a											856		1144	chr7	105736058	105752285	260.6	0.103462	Arfip2;Timm10b;Dchs1;Mrpl17;Rrp8;Taf10;Tpp1;Ilk
						858	chr4	857		chr4	34678477	34687168	287	0.118969	Orc3;Rars2;Slc35a1;Smim8;1700003M02Rik;Gm136											857		1143	chr15	78483619	78494178	260.4	0.103383	C1qtnf6;Kctd17;Mpst;Il2rb;Tst;Sstr3;Tex33;Tmprss6;Rac2	Kctd17
						859	chr18	858		chr18	61619205	61627256	286.7	0.118844	Il17b;Mir143hg;Mir143;Csnk1a1;Gm20748;Pcyox1l;Grpel2;Mir145;Arhgef37;1500015A07Rik											858		1142	chr7	19831173	19841811	260.4	0.103383	Gm19345;Igsf23;Cblc;Bcl3;Ceacam19;Pvrl2;Bcam;Pvr;Ceacam16
						860	chr7	859		chr7	110060831	110062378	286.4	0.11872	1600010M07Rik;Tmem41b;Wee1;Zfp143;Snora23;Ipo7											859		1141	chr6	124782592	124805923	260.3	0.103343	Mir200c;Lrrc23;Eno2;Ptpn6;Atn1;Leprel2;Emg1;Tpi1;Gnb3;Cd4;Phb2;Usp5;Lpcat3;Spsb2;Cdca3;Grcc10;Gpr162;Mir141;Lag3	Eno2
						861	chr4	860		chr4	44756483	44757339	286.2	0.118637	Pax5;Zcchc7;5730488B01Rik											860		1140	chr4	59318950	59331975	260.1	0.103263	Ugcg;Susd1
						862	chr2	861		chr2	180152492	180171842	285.8	0.118471	Cables2;Mtg2;Osbpl2;Ss18l1;Rps21;Mir3091;Hrh3;Lama5;Adrm1											861		1139	chr5	23386462	23394196	260	0.103224	Kmt2e;5031425E22Rik
						863	chr19	862		chr19	5018068	5023965	285.7	0.11843	Cnih2;Cd248;Rin1;Klc2;Yif1a;Mrpl11;Rab1b;Peli3;Npas4;Dpp3;B3gnt1;Slc29a2;Brms1;Tmem151a	Cd248										862		1138	chr14	26533996	26547911	259.6	0.103065	Dennd6a;Slmap;Arf4
						864	chr8	863		chr8	35825679	35848866	285.5	0.118347	Cldn23;5430403N17Rik											863		1137	chr10	79985121	79996861	259.6	0.103065	R3hdm4;Kiss1r;Abca7;Wdr18;Hmha1;Arid3a;Elane;Polr2e;Cnn2;Gpx4;Cfd;Med16;Bc1;Grin3b;Sbno2;Tmem259
						865	chr19	864		chr19	4000229	4019255	285.3	0.118264	Gstp2;Ndufv1;Tcirg1;Unc93b1;Doc2g;Ndufs8;Gstp1;Tbx10;BC021614;Cdk2ap2;Cabp2;Aldh3b2;Acy3;Pitpnm1;Aldh3b1;Nudt8;1700055N04Rik;Aip	Aldh3b1										864		1136	chr2	25224237	25238249	259.2	0.102906	Anapc2;Slc34a3;Nelfb;Lrrc26;Tor4a;2310002J15Rik;Ndor1;AA543186;Grin1;Tmem203;E130003G02Rik;Tmem210;Fam166a;Nrarp;Ssna1;4933433C11Rik;Tubb4b;Rnf208;Gm757;Tprn;Man1b1	Nrarp
						866	chr8	865		chr8	120101192	120127066	285.2	0.118223	Crispld2;6430548M08Rik;Zdhhc7;Fam92b											865		1135	chr2	132247435	132270073	259.1	0.102866	Tmem230;Pcna;Cds2
						867	chr2	866		chr2	75749599	75768465	284.9	0.118098	Hnrnpa3;Nfe2l2;Gm6793;Agps											866		1134	chr6	126475837	126500150	258.7	0.102708	Kcna5
						868	chr8	867		chr8	69995692	70012552	284.8	0.118057	Gatad2a;Ncan;Sugp1;Ndufa13;Tssk6;Hapln4;Mau2;Tm6sf2	Hapln4										867		1133	chr17	35234982	35242500	258.6	0.102668	Nfkbil1;Lta;Prrc2a;Bag6;Ddx39b;Lst1;Atp6v1g2;H2-Q1;H2-D1;Ltb;Aif1;Tnf;H2-L;H2-Q2
						869	chr15	868		chr15	98139355	98168268	284.8	0.118057	Pfkm;Senp1;Asb8;AI836003;Olfr287;Olfr286;Olfr288;H1fnt	AI836003										868		1132	chr14	20929377	20939403	258.6	0.102668	Vcl;Plau;Ap3m1
						870	chr9	869		chr9	46110372	46121635	284.7	0.118015	Sik3											869		1131	chr15	81585367	81586533	258.4	0.102589	Chadl;Ep300;L3mbtl2
						871	chr7	870		chr7	122055529	122068035	284.6	0.117974	Plk1;Ndufab1;Ubfd1;Gga2;Ears2;Dctn5;Palb2;Cog7											870		1130	chr15	81810417	81811439	258.1	0.102469	Tob2;Tef;Zc3h7b;Rangap1;Phf5a;Aco2
						872	chr18	871		chr18	36669761	36687150	284.4	0.117891	Ik;Ankhd1;Sra1;Hars;Dnd1;Eif4ebp3;Slc35a4;Apbb3;Wdr55;Tmco6;Cd14;E230025N22Rik;Ndufa2;Hars2											871		1129	chr4	138972381	138973700	258	0.10243	Pla2g2e;Otud3;Tmco4;Htr6;Rnf186
						873	chr9	872		chr9	121857014	121858149	283.7	0.117601	Higd1a;E530011L22Rik;Klhl40;Zfp651;Cyp8b1;Fam198a;Hhatl;1700048O20Rik;Ccdc13;Ccbp2											872		1128	chr18	34931189	34932710	258	0.10243	Hspa9;Reep2;Etf1;Egr1;Kdm3b
						874	chr9	873		chr9	108783689	108809038	283.6	0.117559	Slc25a20;Celsr3;Nckipsd;Prkar2a;Slc26a6;Ip6k2											873		1127	chr1	133019745	133046559	257.9	0.10239	Lrrn2;Mdm4;Pik3c2b;Ppp1r15b
						875	chr2	874		chr2	102958298	102959463	283.6	0.117559	Cd44;Pdhx											874		1126	chr15	99554204	99564976	257.8	0.10235	Bcdin3d;Aqp6;Racgap1;Aqp5;Faim2;Aqp2;Nckap5l
						876	chr4	875		chr4	134237730	134245781	283	0.117311	Cep85;E130218I03Rik;Grrp1;Gm7534;Catsper4;Pdik1l;Zfp593;Trim63;Cnksr1;Slc30a2	Cnksr1										875		1125	chr4	6365280	6366444	257.7	0.102311	Nsmaf;Sdcbp;Cyp7a1
						877	chr6	876		chr6	125377921	125380518	282.9	0.117269	Tuba3a;Cd9;Scnn1a;Tnfrsf1a;Ltbr;Plekhg6											876		1124	chr7	128297736	128321198	257.3	0.102152	Armc5;Mir3103;9130023H24Rik;Tgfb1i1;Slc5a2;Cox6a2;4931431B13Rik;Rgs10;BC017158;Itgad
						878	chr11	877		chr11	94321291	94328648	282.7	0.117186	Cacna1g;Ankrd40;Wfikkn2;Luc7l3;Abcc3											877		1123	chr11	83291153	83303374	257.2	0.102112	Ap2b1;Pex12;AI662270;Slfn3;Slfn14;AI450353;AA465934;Snord7
						879	chr11	878		chr11	52360445	52361840	282.5	0.117103	Vdac1;9530068E07Rik;Tcf7											878		1122	chr13	28917025	28918591	257	0.102033	2610307P16Rik;A330102I10Rik;Sox4
						880	chr2	879		chr2	121449265	121457417	282.4	0.117062	Serf2;Frmd5;Mfap1b;Mfap1a;Ell3;Catsper2;Ckmt1;Ppip5k1;Wdr76;Strc;Hypk;Pdia3;Serinc4											879		1121	chr5	143613574	143623135	256.7	0.101914	Fam220a;Rac1;Cyth3;Usp42
						881	chr13	880		chr13	110394439	110395867	282.4	0.117062	Plk2;Gapt											880		1120	chr15	81399187	81400547	256.6	0.101874	Slc25a17;Xpnpep3;Dnajb7;Rbx1;St13	St13
						882	chr5	881		chr5	125140668	125147504	282.2	0.116979	Ncor2											881		1119	chr11	117081473	117092452	256.5	0.101834	2810008D09Rik;Sec14l1;Mgat5b
						883	chr17	882		chr17	35557045	35578056	282.1	0.116937	H2-Q10;2300002M23Rik;Pou5f1;Gm9573;Sfta2;Psors1c2;Vars2;Tcf19;Cchcr1;Dpcr1;Cdsn;Gtf2h4											882		1118	chr12	55465219	55474556	256.4	0.101795	1110008L16Rik;Mir1198;Nfkbia;Psma6;Aldoart2
						884	chr14	883		chr14	20793789	20806785	281.7	0.116772	Sec24c;Fut11;Zswim8;6230400D17Rik;Chchd1;Ndst2;Plau;Camk2g											883		1117	chr3	158031243	158037040	256.4	0.101795	Srsf11;Lrrc40;Lrrc7;Ankrd13c
						885	chr17	884		chr17	5117179	5150799	281.6	0.11673	Arid1b											884		1116	chr2	70105301	70119830	256.4	0.101795	Ubr3;Myo3b
						886	chr15	885		chr15	99392924	99393923	281.5	0.116689	Bcdin3d;Tmbim6;Prpf40b;Fmnl3;Nckap5l											885		1115	chr1	13659815	13660698	256.2	0.101715	Lactb2;Tram1;Xkr9
						887	chr7	886		chr7	59228387	59229781	281.4	0.116647	Ube3a;C230091D08Rik;A230073K19Rik											886		1114	chr8	109692669	109705802	255.2	0.101318	Ist1;Dhodh;Ap1g1;Zfp821;Pkd1l3;Atxn1l
						888	chr12	887		chr12	3426812	3436874	281.4	0.116647	Asxl2;Kif3c;1110002L01Rik											887		1113	chr7	127840884	127850966	254.9	0.101199	Zfp668;Zfp646;Fbxl19;Orai3;Setd1a;Kat8;Stx4a;Vkorc1;Hsd3b7;Bckdk;Prss53;Prss8;Stx1b;Prss36
						889	chr13	888		chr13	96670266	96681112	280.6	0.116316	Col4a3bp;Hmgcr											888		1112	chr6	85374097	85382634	254.8	0.101159	Pradc1;Cct7;Sfxn5;Rab11fip5;Smyd5;Mir705;Noto;Fbxo41
						890	chr5	889		chr5	86804153	86805087	280.3	0.116191	Tmprss11e;Ythdc1;Ugt2b34											889		1111	chr11	22965136	22991115	254.7	0.10112	Commd1;Cct4;Zrsr1;Fam161a	Fam161a
						891	chr6	890		chr6	86365581	86371992	280.2	0.11615	C87436;Pcyox1;Tia1;Tgfa;Snrpg;Fam136a											890		1110	chr14	69805003	69823665	254.7	0.10112	Rhobtb2;Pebp4;Tnfrsf10b;R3hcc1;Chmp7
						892	chr9	891		chr9	110696584	110697439	280.2	0.11615	Pth1r;Ccdc12;Nbeal2;Nradd;Setd2;Myl3											891		1109	chr1	178336827	178338174	253.8	0.100762	Hnrnpu;Cox20;Desi2;Efcab2
						893	chr1	892		chr1	64121715	64122419	279.9	0.116026	Klf7											892		1108	chr10	108532581	108539447	253.8	0.100762	Syt1
						894	chr13	893		chr13	46727099	46736650	279.8	0.115984	Cap2;Kif13a;Nup153;C78339											893		1107	chr2	70083650	70092161	253.8	0.100762	Ubr3;Myo3b
						895	chr4	894		chr4	133130061	133131249	279.8	0.115984	Wasf2;Ahdc1;Gpr3;Cd164l2											894		1106	chr2	15048931	15056035	253.7	0.100723	Nsun6;Cacnb2;Arl5b
						896	chr6	895		chr6	24664111	24665443	279.6	0.115901	Asb15;Wasl;Hyal4;Lmod2;Hyal6											895		1105	chr9	13314235	13324249	253.7	0.100723	Ccdc82;Jrkl
						897	chr11	896		chr11	121222187	121237198	279.5	0.11586	Tex19;Ogfod3;BC017643;Uts2r;Narf;Wdr45b;Hexdc;Foxk2											896		1104	chr5	115484002	115490395	253.6	0.100683	Pxn;Msi1;Sirt4;Rplp0;Gcn1l1;Pla2g1b
						898	chr17	897		chr17	47501900	47511870	279.4	0.115818	Ccnd3;1700001C19Rik;Taf8;Bysl;AI661453;Med20											897		1103	chr7	98293674	98330792	253.5	0.100643	Tsku;Acer3;B3gnt6
						899	chr1	898		chr1	58711355	58713613	279.3	0.115777	Cflar;Gm20257;Als2cr12;Casp8											898		1102	chr19	30095805	30137081	253.3	0.100564	Uhrf2;Gldc;Trpd52l3;Mbl2
						900	chr13	899		chr13	36524845	36534833	279.2	0.115735	Fars2											899		1101	chr1	74386553	74397651	252.8	0.100365	Tmbim1;Usp37;Ctdsp1;Mir26b;Slc11a1;Pnkd;Vil1;Gm216
						901	chr17	900		chr17	6757515	6758302	279.2	0.115735	Sytl3;Ezr											900		1100	chr7	29237739	29248468	252.4	0.100206	Catsperg1;Yif1b;Rasgrp4;Dpf1;Spred3;2200002D01Rik;Ppp1r14a;Psmd8;Fam98c;Spint2;Sipa1l3;Kcnk6;Ggn
						902	chr11	901		chr11	115969821	115970805	279.2	0.115735	Smim5;Sap30bp;Smim6;H3f3b;Itgb4;Unk;Galk1;Recql5;Unc13d											901		1099	chr5	134638447	134644833	251.9	0.100008	Lat2;Clip2;Limk1;Eln;Eif4h;Rfc2;Syna
						903	chr13	902		chr13	74807407	74808686	279.1	0.115694	Cast											902		1098	chr15	102648883	102656615	251.4	0.0998094	Mir688;Atf7;Calcoco1;Atp5g2
						904	chr11	903		chr11	65806492	65819007	279	0.115652	Map2k4;Mir744;Zkscan6;Dnah9											903		1097	chr7	45123838	45128804	251.4	0.0998094	Rcn3;Dkkl1;Gm581;Prrg2;Pth2;Mir5121;Pih1d1;Prr12;Tead2;Rpl13a;Rps11;Aldh16a1;Mir150;Flt3l;Snord35b;Snord35a;Snord34;Snord33;Snord32a;Slc17a7;Fcgrt;Nosip;Ccdc155	Rcn3
						905	chr18	904		chr18	88884305	88911549	279	0.115652	Rttn;Socs6											904		1096	chr4	56937200	56947406	251.2	0.09973	Mir32;Tmem245;Ctnnal1;Frrs1l
						906	chr11	905		chr11	67911506	67922234	278.8	0.11557	Stx8;Usp43;Wdr16;Dhrs7c											905		1095	chr9	35198951	35224169	251.1	0.0996903	Srpr;Fam118b;4930581F22Rik;Dcps;Tirap;St3gal4;Rpusd4;Foxred1;4933422A05Rik
						907	chr5	906		chr5	43947312	43949241	278.6	0.115487	Fgfbp1;Prom1;Cd38											906		1094	chr1	153559882	153586567	251	0.0996506	Dhx9;Npl;Rgs8
						908	chr6	907		chr6	134920325	134927476	278.6	0.115487	Gpr19;Apold1;Crebl2;2810454H06Rik;Cdkn1b;1190002F15Rik;Ddx47											907		1093	chr8	108754847	108765714	250.9	0.0996109	Zfhx3;Mir466g
						909	chr18	908		chr18	67245100	67258313	278.6	0.115487	Gnal;B430212C06Rik;Impa2;Chmp1b;Mppe1;Cidea											908		1092	chr15	76009044	76014247	250.9	0.0996109	Eef1d;Mapk15;Pycrl;Puf60;Tsta3;Zfp707;Tigd5;Ccdc166;Eppk1;Nrbp2;Zfp623;Fam83h;Scrib
						910	chr1	909		chr1	135793496	135794600	278.5	0.115445	Lad1;Tnni1;Csrp1;Phlda3;Tnnt2;Pkp1											909		1091	chr19	29805197	29836379	250.6	0.0994918	Ranbp6;9930021J03Rik;Mlana;Il33
						911	chr10	910		chr10	40370935	40385750	278.3	0.115362	Amd2;Cdk19;Amd1											910		1090	chr16	33863356	33878913	250.5	0.0994521	Muc13;Heg1;Umps;Itgb5;Kalrn	Heg1
						912	chrX	911		chrX	7714265	7741314	278.3	0.115362	Tfe3;Mir684-1;Praf2;Magix;Ccdc120;Plp2;Gripap1;Syp;Wdr45;Cacna1f;Prickle3;Gpkow;Kcnd1											911		1089	chr10	80576693	80590198	250.3	0.0993727	Onecut3;Abhd17a;Rexo1;Mknk2;Csnk1g2;Klf16;Scamp4;Btbd2;Atp8b3;Adat3;Mob3a
						913	chr8	912		chr8	123041335	123043075	278.2	0.115321	Ankrd11;Cpne7;Sult5a1;Spg7;Snord68;Rpl13;2810013P06Rik											912		1088	chr8	40511283	40512352	250.1	0.0992933	Cnot7;Vps37a;Zdhhc2;Mtmr7
						914	chr2	913		chr2	168079716	168080248	277.9	0.115196	E130018N17Rik;Pard6b;Fam65c											913		1087	chr8	46732824	46741767	250	0.0992536	Irf2;Casp3;Gm16675
						915	chr2	914		chr2	3658377	3660156	277.6	0.115072	Fam107b											914		1086	chr7	72509701	72520103	249.9	0.0992139
						916	chr4	915		chr4	116208343	116233444	277.6	0.115072	1700042G07Rik;Pomgnt1;Rad54l;Pik3r3;Lurap1;Mast2;Tspan1											915		1085	chr19	41474636	41495574	249.9	0.0992139	Lcor;Pik3ap1
						917	chr17	916		chr17	57267138	57275616	277.6	0.115072	Vav1;Trip10;Gpr108;C3;Tnfsf14;Emr1											916		1084	chr15	77970296	77971503	249.7	0.0991345	Txn2;Eif3d;Foxred2;Cacng2	Foxred2
						918	chr10	917		chr10	12915806	12931229	277.5	0.115031	Sf3b5;Stx11;Utrn;B230208H11Rik											917		1083	chr6	115479803	115502140	249.7	0.0991345	Pparg;Tsen2;2510049J12Rik;Mkrn2
						919	chr11	918		chr11	119390097	119402915	277.1	0.114865	Endov;Slc26a11;Card14;Sgsh;Mir1932;Eif4a3											918		1082	chr11	22611032	22644907	249.7	0.0991345	Tmem17
						920	chr8	919		chr8	11476469	11498103	276.9	0.114782	Carkd;Cars2;Rab20;Col4a2;Ing1											919		1081	chr5	138683220	138694918	249.7	0.0991345	Zfp68;Fam20c;A430033K04Rik
						921	chr15	920		chr15	73060369	73068445	276.7	0.114699	Trappc9;Chrac1;Ago2											920		1080	chr8	69995696	70012709	249.5	0.0990551	Gatad2a;Ncan;Sugp1;Ndufa13;Tssk6;Hapln4;Mau2;Tm6sf2	Hapln4
						922	chr11	921		chr11	120672969	120683478	276.6	0.114658	Notum;Pcyt2;Cbr2;Aspscr1;Dcxr;Arhgdia;Stra13;Lrrc45;Alyref;Myadml2;Sirt7;Anapc11;Npb;Rac3;Pycr1;Mafg;Rfng											921		1079	chr5	140418476	140419825	249.5	0.0990551	Snx8;Ftsj2;Eif3b;Nudt1;Mad1l1;Chst12	Chst12
						923	chr2	922		chr2	26892656	26911354	276.2	0.114492	Surf1;Abo;Rpl7a;Rexo4;Surf6;Gm711;Surf4;Med22;Surf2;Adamts13;Cacfd1											922		1078	chr2	30463511	30470803	249	0.0988566	Fam73b;Ier5l;Crat;Dolpp1;Ppp2r4
						924	chr11	923		chr11	102284949	102296346	275.9	0.114367	BC030867;Atxn7l3;Slc4a1;Asb16;Hdac5;G6pc3;Ubtf;Tmub2;Lsm12;Rundc3a											923		1077	chr13	52994432	53019651	249	0.0988566	Nfil3;Auh;Ror2
						925	chr9	924		chr9	61946240	61960652	275.8	0.114326	Rplp1;Kif23;Paqr5;Glce	Rplp1										924		1076	chr17	65772693	65783051	249	0.0988566	Rab31;Ppp4r1;Ralbp1
						926	chr1	925		chr1	34842333	34858737	275.8	0.114326	Fam168b;Plekhb2;Arhgef4											925		1075	chr6	135039984	135049633	248.9	0.0988169	Gprc5d;Apold1;Hebp1;1190002F15Rik;Ddx47;Gprc5a
						927	chr1	926		chr1	64942231	64957062	275.7	0.114285	Akr1cl;Cryge;Plekhm3											926		1074	chr13	52874274	52892789	248.8	0.0987772	Nfil3;Auh
						928	chr11	927		chr11	106159684	106167508	275.5	0.114202	Taco1;Strada;Ddx42;Limd2;Ftsj3;Ccdc47;Psmc5;Map3k3;Smarcd2											927		1073	chr11	102446907	102467702	248.7	0.0987375	Slc4a1;Itga2b;Gpatch8;Fam171a2;Slc25a39;Rundc3a;Grn
						929	chr3	928		chr3	131364180	131365328	275.4	0.11416	Sgms2;Cyp2u1;Hadh											928		1072	chr4	55532678	55541812	248.7	0.0987375	Klf4
						930	chr17	929		chr17	23998803	24007796	274.8	0.113911	Pdpk1;Prss30;Prss22;Sbp;Prss27;Dcpp2;Kctd5;Dcpp3;Sbpl											929		1071	chr7	127769435	127777495	248.5	0.0986581	Zfp668;Fbxl19;Orai3;Mir762;Setd1a;Stx4a;Hsd3b7;Bcl7c;Stx1b;Ctf1;Ctf2
						931	chr15	930		chr15	12111496	12118944	274.8	0.113911	Zfr;Mir1898;Mtmr12											930		1070	chr13	13529561	13574064	248.4	0.0986184	Lyst;Nid1	Nid1
						932	chr13	931		chr13	44939001	44940407	274.6	0.113829	Jarid2;Dtnbp1											931		1069	chr13	37847061	37854415	248.3	0.0985787	Rreb1
						933	chr18	932		chr18	34506255	34507383	274.1	0.113621	Brd8;Pkd2l2;Nme5;Wnt8a;Fam13b;4933408B17Rik											932		1068	chr12	111569085	111595899	248	0.0984596	Ckb;Eif5;Mark3;Snora28;Gm266;2810029C07Rik;Trmt61a
						934	chr7	933		chr7	113501802	113514523	274.1	0.113621	Far1											933		1067	chr2	170139216	170153926	247.9	0.0984199	Zfp217;A630075F10Rik
						935	chr1	934		chr1	88462790	88475564	274.1	0.113621	Glrp1;Spp2;Trpm8;Gm19589											934		1066	chr11	83606652	83624443	247.7	0.0983405	Wfdc18;Taf15;Ccl6;Wfdc17;Ccl9;Ccl3;Ccl5;Ccl4;E230016K23Rik;Gm11435
						936	chr9	935		chr9	78175826	78176917	273.9	0.113538	C920006O11Rik;Fbxo9;Ick;Gm3776;Gsta1;Gsta4											935		1065	chr2	26902569	26916272	247.4	0.0982214	Surf1;Abo;Rpl7a;Rexo4;Surf6;Cacfd1;Gm711;Surf4;Med22;Surf2;Adamts13
						937	chr4	936		chr4	148790427	148804915	273.9	0.113538	Casz1											936		1064	chr11	35834068	35839533	247.4	0.0982214	Mir103-1;Pank3;Rars;Wwc1;Fbll1
						938	chr2	937		chr2	180041998	180043061	273.6	0.113414	Lsm14b;Mtg2;4921531C22Rik;Osbpl2;Ss18l1;Psma7;Hrh3;Taf4a											937		1063	chr10	128058857	128059997	247.1	0.0981023	Mir677;Rbms2;Baz2a;Atp5b;Prim1;Hsd17b6;Naca;Ptges3
						939	chr5	938		chr5	123138561	123139096	273.4	0.113331	Hpd;Rhof;Morn3;Setd1b;Psmd9;Tmem120b											938		1062	chr17	53478533	53480176	246.7	0.0979435	Kat2b;Efhb;Pp2d1;Rab5a
						940	chr1	939		chr1	43092017	43099249	273.4	0.113331	Fhl2;AI597479;Gpr45;Tgfbrap1											939		1061	chr4	155172973	155178973	246.7	0.0979435	Morn1;Prkcz;2610002J02Rik;Rer1;Ski
						941	chr13	940		chr13	54610920	54622587	273.3	0.11329	Rnf44;Faf2;Simc1;Higd2a;Nop16;4833439L19Rik;Cltb;Arl10;Cdhr2											940		1060	chr1	58652414	58664493	246.5	0.0978641	Ndufb3;Cflar;Gm20257;Als2cr12;Fam126b
						942	chr14	941		chr14	54253407	54259644	273.2	0.113248	Olfr49;Abhd4;Dad1											941		1059	chr17	24695666	24720444	246.4	0.0978244	Slc9a3r2;Pkd1;Zfp598;Tsc2;Rpl3l;Rps2;Snora78;Msrb1;Ndufb10;Rnf151;Npw;Snhg9;Gfer;Nthl1;Snora64;Noxo1;Tbl3;Syngr3;Hs3st6;Meiob
						943	chr19	942		chr19	8735806	8742306	273.1	0.113207	Wdr74;Ttc9c;Nxf1;Slc3a2;Hnrnpul2;Stx5a;Gm2518;Chrm1;Zbtb3;1700092M07Rik;Snord22;Tmem179b;Taf6l;Bscl2;Tmem223;Gng3;Snhg1;Polr2g;9830166K06Rik	Polr2g										942		1058	chr7	110060788	110062347	246.2	0.097745	1600010M07Rik;Tmem41b;Wee1;Zfp143;Snora23;Ipo7
						944	chr16	943		chr16	14351727	14362115	273	0.113165	Myh11;Abcc1;Fopnl											943		1057	chr1	121350356	121378037	246	0.0976656	Insig2;Ccdc93
						945	chr17	944		chr17	26243586	26253671	272.8	0.113082	Axin1;Luc7l;Arhgdig;Itfg3;Rgs11;Pdia2											944		1056	chr12	113140148	113156816	245.9	0.0976259	Mta1;Tex22;Tmem121;Crip1;4930427A07Rik;Crip2;Pacs2	Crip2
						946	chr12	945		chr12	52603104	52604936	272.7	0.113041	Arhgap5;Akap6;1700031P21Rik											945		1055	chr5	117279835	117287703	245.8	0.0975862	Pebp1;Rfc5;Taok3;Wsb2;Vsig10
						947	chr15	946		chr15	77970099	77971390	272.7	0.113041	Txn2;Eif3d;Foxred2;Cacng2	Foxred2										946		1054	chr15	66968852	66981249	245.7	0.0975465	Wisp1;Ndrg1
						948	chr11	947		chr11	20631437	20640292	272.5	0.112958	Aftph;Sertad2											947		1053	chr11	85234205	85235780	245.5	0.097467	Appbp2;1700125H20Rik;Usp32;Ppm1d;D630032N06Rik
						949	chr5	948		chr5	64065059	64078332	272.4	0.112917	Pgm1;Tbc1d1;5830416I19Rik;Rell1											948		1052	chr10	40292299	40317402	245.4	0.0974273	Gtf3c6;Rpf2;Amd2;Cdk19;Amd1
						950	chr13	949		chr13	23423287	23465958	272.2	0.112834	C230035I16Rik;Btn2a2;Btn1a1;Zfp322a;Abt1;Hist1h3g;Hist1h2af;Hist1h4h;Hist1h2bh;Hist1h3f;Hist1h4f;Hist1h1d;Hist1h3e											949		1051	chr15	38384201	38399962	245	0.0972685	Azin1;Klf10
						951	chr18	950		chr18	57836790	57855954	272.2	0.112834	Slc12a2											950		1050	chr6	85431877	85452623	244.9	0.0972288	Egr4;Pradc1;Cct7;Sfxn5;Rab11fip5;Smyd5;Mir705;Noto;Fbxo41
						952	chr5	951		chr5	140418634	140419827	272.1	0.112792	Snx8;Ftsj2;Eif3b;Nudt1;Mad1l1;Chst12	Chst12										951		1049	chr6	39242710	39244153	244.6	0.0971097	4930599N23Rik;Slc37a3;Jhdm1d
						953	chr15	952		chr15	81511842	81523671	272.1	0.112792	Xpnpep3;Ep300;Rbx1											952		1048	chr16	23097677	23108636	244.5	0.09707	Eif4a2;Kng1;Rfc4;Snord2;Kng2;Adipoq;Snora81
						954	chr11	953		chr11	115403667	115420724	271.9	0.112709	Otop2;Mir3968;Nt5c;4933422H20Rik;Hid1;Otop3;Ush1g;Slc16a5;Ict1;Atp5h;Hn1;Cdr2l;Armc7;Kctd2											953		1047	chr17	31060245	31075377	244.2	0.0969509	Abcg1;Umodl1;Tff2;Tff1;Tff3
						955	chr7	954		chr7	65460221	65469106	271.8	0.112668	Tjp1											954		1046	chr6	52191982	52213280	244	0.0968715	Hoxa10;Mir196b;2700086A05Rik;Hoxa11as;Hoxa3;Hoxa1;Hoxa11;Hoxa6;Hoxa2;Hoxa9;Hoxa7;Hoxa5;Mira;Hoxa13;Hoxa4;5730457N03Rik	Hoxa7
						956	chr11	955		chr11	22972062	22991313	271.7	0.112626	Commd1;Cct4;Zrsr1;Fam161a	Fam161a										955		1045	chr6	51469165	51471009	243.9	0.0968318	Hnrnpa2b1;Snx10;Cbx3;Nfe2l3
						957	chr9	956		chr9	120739222	120740660	271.3	0.112461												956		1044	chr11	86827887	86860258	243.8	0.0967921	Cltc;Dhx40;Ypel2
						958	chr19	957		chr19	45997888	46004216	271.3	0.112461	Pprc1;Hps6;Ldb1;Nolc1;9130011E15Rik											957		1043	chr15	77036805	77044920	243.8	0.0967921	Rbfox2;Apol6;1110038F14Rik;Mb	Rbfox2
						959	chr11	958		chr11	87006899	87027250	271.2	0.112419	Ska2;Smg8;Prr11;Ypel2;Gdpd1;Mir301;Trim37											958		1042	chr11	49202880	49204265	243.8	0.0967921	Btnl9;Olfr1395;Mgat1;Olfr1396;Olfr1393;Olfr1392;Olfr56;Zfp62;Olfr1394
						960	chr9	959		chr9	103364403	103376868	270.8	0.112253	Cdv3;Topbp1;1300017J02Rik;5830418P13Rik;Bfsp2											959		1041	chr15	27405405	27419463	243.6	0.0967127	Ank
						961	chr13	960		chr13	81342719	81358715	270.5	0.112129	Gpr98											960		1040	chr1	64600729	64617800	243.5	0.096673	Creb1;Mettl21a;2810408I11Rik;Ccnyl1
						962	chr3	961		chr3	94649558	94659786	270	0.111922	Snx27;Tuft1;Selenbp2;BC021767											961		1039	chr5	142894897	142906756	243.5	0.096673	Actb;Tnrc18;Rnf216;Fscn1;Fbxl18
						963	chr11	962		chr11	96928923	96944154	269.9	0.11188	Cdk5rap3;D030028A08Rik;Copz2;Nfe2l1;Prr15l;Pnpo;Sp2;Sp6;Mir152;Scrn2;Lrrc46;Mrpl10											962		1038	chr9	108978276	108991578	243.4	0.0966333	Pfkfb4;Tmem89;Uqcrc1;Col7a1;Atrip;Trex1;Ucn2;Shisa5;Mir711;Tma7;Ccdc51
						964	chr7	963		chr7	126565829	126583804	269.8	0.111839	Cln3;Eif3c;Tufm;Nupr1;Apobr;Sh2b1;Il27;Ccdc101;Atxn2l;Sult1a1											963		1037	chr11	51263039	51263895	243.4	0.0966333	Clk4;Col23a1;BC049762
						965	chr16	964		chr16	20535555	20549084	269.4	0.111673	Ece2;Mir1224;Abcf3;Eif2b5;Gm15760;Camk2n2;Vwa5b2;Ap2m1;Dvl3;Alg3											964		1036	chr11	54018565	54028587	243.3	0.0965936	Slc22a4;Pdlim4;Slc22a21;P4ha2
						966	chr5	965		chr5	137600583	137613468	269.1	0.111549	Lrch4;Mospd3;Fbxo24;Tfr2;Pcolce;Agfg2;Irs3;Gnb2;Gm20605;Actl6b;Gigyf1;Pop7;Sap25											965		1035	chr12	101975317	101976385	243.2	0.0965539	Cpsf2;Trip11;Atxn3
						967	chr3	966		chr3	157533975	157534945	268.9	0.111466	Mir186;Ptger3;Zranb2											966		1034	chr8	61789531	61803863	243.2	0.0965539	Palld
						968	chr6	967		chr6	146888493	146900625	268.7	0.111383	Smco2;Ppfibp1;1700034J05Rik;Arntl2											967		1033	chr15	102066315	102074646	243.2	0.0965539	Tenc1;Krt18;Soat2;Eif4b;Igfbp6;Krt8;Spryd3
						969	chr7	968		chr7	128297454	128321115	268.2	0.111176	Armc5;Mir3103;9130023H24Rik;Tgfb1i1;Slc5a2;Cox6a2;4931431B13Rik;Rgs10;BC017158;Itgad											968		1032	chr15	25933048	25957843	243.1	0.0965142	Fam134b;Zfp622
						970	chr2	969		chr2	137116850	137117620	267.9	0.111051	Slx4ip;Jag1											969		1031	chr6	136827509	136828300	242.9	0.0964348	Wbp11;Hist4h4;Art4;Mgp;H2afj;Gucy2c;Erp27;Smco3;BC049715;Arhgdib
						971	chr1	970		chr1	181210835	181212652	267.7	0.110968	Cnih4;Nvl;Wdr26											970		1030	chr18	65036774	65051470	242.7	0.0963554	Nedd4l
						972	chr11	971		chr11	109343788	109363569	267.7	0.110968	Gm11696;LOC100503496;Amz2;1700096J18Rik;Gna13;Rgs9;Slc16a6											971		1029	chr6	17108898	17120320	242.6	0.0963157	Tes;D830026I12Rik
						973	chr4	972		chr4	45408258	45409405	267.5	0.110885	Dcaf10;Trmt10b;Exosc3;Shb;Slc25a51											972		1028	chr2	31027262	31043467	242.6	0.0963157	BC005624;Tor1a;Tor1b;Fnbp1;Usp20
						974	chr3	973		chr3	96160486	96172974	267.5	0.110885	Hist2h2aa2;Mir1946b;Mtmr11;Hist2h3b;Hist2h2ab;Hist2h3c2;Sv2a;Hist2h2aa1;Sf3b4;Hist2h2bb;Hist2h2ac;Bola1;Hist2h4;Hist2h3c1;Hist2h2be;Otud7b											973		1027	chr2	92427653	92434159	242.5	0.096276	Mapk8ip1;Pex16;Phf21a;Cry2;D930015M05Rik;Slc35c1;Gyltl1b;1700029I15Rik
						975	chr8	974		chr8	115764742	115783461	267.5	0.110885	Maf											974		1026	chr4	139380110	139387671	242.3	0.0961966	Akr7a5;Capzb;Pqlc2;Mrto4;Emc1;Ubr4
						976	chr9	975		chr9	22225632	22227117	267.4	0.110844	Acp5;Zfp810;Zfp809;Pigyl;1810064F22Rik;Mir680-2;Zfp872;Zfp599											975		1025	chr12	56779280	56781180	242.3	0.0961966	Slc25a21;Pax9
						977	chr16	976		chr16	33872047	33887205	267.2	0.110761	Muc13;Umps;Itgb5;Kalrn											976		1024	chr15	38470114	38471421	242.2	0.0961569	2310043O21Rik;Azin1
						978	chr18	977		chr18	56419613	56452841	267.1	0.11072	Gramd3;Aldh7a1											977		1023	chr8	54600690	54611195	242.1	0.0961172	Asb5;Wdr17;Spata4;Spcs3
						979	chr2	978		chr2	158502305	158513385	267	0.110678	Ralgapb;Adig;Gm14204;Arhgap40;Slc32a1											978		1022	chr10	44112453	44120818	242.1	0.0961172	Speer5-ps1
						980	chr11	979		chr11	86683333	86692190	266.8	0.110595	Mir21;Ptrh2;Vmp1;Cltc;Dhx40											979		1021	chr2	92742202	92752003	242	0.0960775
						981	chr5	980		chr5	135622618	135633083	266.8	0.110595	Ccl26;Ccl24;Rhbdd2;Hip1;Por											980		1020	chr15	82146480	82147867	242	0.0960775	Nhp2l1;Ccdc134;Cenpm;AI848285;Tnfrsf13c;4930407I10Rik;Srebf2;Mei1;Mir33
						982	chr12	981		chr12	55465245	55474029	266.8	0.110595	1110008L16Rik;Mir1198;Nfkbia;Psma6;Aldoart2											981		1019	chr15	98533825	98540835	241.8	0.0959981	4930415O20Rik;Olfr282;Lalba;Olfr281;Cacnb3;Ccnt1;9330020H09Rik;Kansl2;Snora2b;Snora34;Adcy6;Olfr279	Cacnb3;Ccnt1
						983	chr11	982		chr11	5788060	5797847	266.7	0.110554	Pgam2;Polm;Ankrd36;Mrps24;Aebp1;Dbnl;Urgcp;2210015D19Rik;Pold2;Myl7	Aebp1										982		1018	chr15	76343464	76351869	241.7	0.0959584	Maf1;Oplah;Gm10872;Spatc1;Fam203a;Mroh1;Smpd5;Grina;Cyc1;Gpaa1;Sharpin;Exosc4;Tssk5
						984	chr10	983		chr10	78464558	78471104	266.6	0.110512	Pdxk;Cstb;Rrp1											983		1017	chr6	113076895	113078150	241.7	0.0959584	Thumpd3;Gt(ROSA)26Sor;Setd5;Lhfpl4
						985	chr17	984		chr17	29394742	29402075	266.5	0.110471	Mtch1;Fgd2;Pim1;Pi16;BC004004											984		1016	chr9	97103309	97111573	241.3	0.0957996	Slc25a36;Spsb4
						986	chr5	985		chr5	43782146	43788363	266.4	0.110429	Fbxl5;Cc2d2a;Cd38;Bst1											985		1015	chr1	91041920	91054299	241.3	0.0957996	Rab17;Mlph;Lrrfip1;Prlh;Rbm44
						987	chrX	986		chrX	73966377	73968000	266.1	0.110305	Irak1;Mir718;L1cam;Avpr2;Naa10;Arhgap4;Hcfc1;Renbp;Mir5132;Mecp2											986		1014	chr10	77622347	77634409	241	0.0956805	Ube2g2;Itgb2;Gm10024;Sumo3;Pttg1ip;Gm19402;Mir1930;Gm10272;Gm10142;Krtap12-1;Gm10100
						988	chr12	987		chr12	73779446	73791460	265.9	0.110222	Prkch											987		1013	chr12	80790481	80791593	241	0.0956805	4933426M11Rik;0610009B14Rik;Plekhd1;Ccdc177
						989	chr2	988		chr2	169589129	169590534	265.7	0.110139	Tshz2											988		1012	chr2	168229760	168230761	240.9	0.0956408	Mir3110;Mocs3;Dpm1;E130018N17Rik;Kcng1;Adnp
						990	chr2	989		chr2	31759963	31771289	265.6	0.110098	Qrfp;Abl1;Exosc2;Fibcd1											989		1011	chr5	53948612	53962418	240.8	0.0956011	Tbc1d19;Stim2
						991	chr14	990		chr14	67175537	67189226	265.5	0.110056	Ebf2											990		1010	chr4	42999532	43010592	240.5	0.095482	Unc13b;Dnajb5;Fancg;Fam214b;Vcp;N28178;Pigo;Stoml2;1700022I11Rik
						992	chr2	991		chr2	167492342	167504032	265.5	0.110056	Slc9a8;Rnf114;Spata2;Snai1											991		1009	chr11	95384444	95385218	240.4	0.0954423	Fam117a;Kat7;Slc35b1;Spop
						993	chr3	992		chr3	104994038	105000555	265.4	0.110015	St7l;Cttnbp2nl;4930564D02Rik;Wnt2b											992		1008	chr2	59669989	59677018	240.2	0.0953629	Tanc1
						994	chr5	993		chr5	33002958	33019791	265.3	0.109973	Depdc5;Ywhah;Slc5a1											993		1007	chr11	121228782	121237620	240.1	0.0953232	Tex19;Ogfod3;BC017643;Uts2r;Narf;Wdr45b;Hexdc;Foxk2
						995	chr18	994		chr18	7868423	7870161	265.3	0.109973	Wac											994		1006	chr8	79208941	79210261	240.1	0.0953232	Zfp827;Gm4890;Mmaa;1700011L22Rik
						996	chr11	995		chr11	80779291	80792188	265.2	0.109932	Myo1d;Spaca3;Tmem98;Asic2											995		1005	chr15	74622516	74630739	240.1	0.0953232	Slurp1;Psca;4933427E11Rik;Arc;Mroh4;Bai1;Them6;Jrk	Arc
						997	chr13	996		chr13	111488706	111489960	264.8	0.109766	Gpbp1											996		1004	chr1	51849212	51856314	239.5	0.095085	Myo1b
						998	chr2	997		chr2	51147691	51148841	264.7	0.109725	Rnd3;Gm13497											997		1003	chr2	154657091	154658134	239.4	0.0950453	Necab3;Chmp4b;E2f1;Zfp341;Pxmp4
						999	chr7	998		chr7	109740468	109752753	264.2	0.109517	Nrip3;Ascl3;Scube2;Akip1;Tmem9b;BC051019											998		1002	chr4	133569803	133584897	239.3	0.0950056	Gpatch3;Pigv;Sfn;Fam46b;Nudc;Gpn2;1810019J16Rik;Nr0b2;Zdhhc18;Trnp1;Arid1a	Sfn
						1000	chr10	999		chr10	20311860	20312982	264.1	0.109476	Bclaf1;Pde7b;Mtfr2;Map7											999		1001	chr16	38088384	38090087	239.2	0.0949659	Gpr156;4930542C21Rik;Gsk3b;BC031361
						1001	chr8	1000		chr8	80853006	80858236	264.1	0.109476	Gab1											1000		1000	chr16	17910859	17939483	239.2	0.0949659	Dgcr2;Slc25a1;B830017H08Rik;Gsc2;Tssk2;Tssk1;Dgcr14;Car15;Vpreb2
						1002	chr11	1001		chr11	6291473	6292490	264	0.109435	Nudcd3;Ogdh;Ddx56;Zmiz2;Npc1l1;Tmed4											1001		999	chr6	37698351	37732924	238.8	0.0948071
						1003	chr11	1002		chr11	106998673	107023093	263.4	0.109186	1810010H24Rik;Smurf2;Kpna2;Bptf											1002		998	chr7	44974412	44998082	238.8	0.0948071	Prrg2;Prmt1;Prr12;Fuz;Tsks;Gm15545;Bcl2l12;Ap2a1;Cpt1c;Rras;Irf3;Med25;Nosip;Scaf1;Rcn3;Fcgrt	Rcn3
						1004	chr4	1003		chr4	118543362	118544648	263.4	0.109186	Ebna1bp2;Tmem125;Wdr65;Tie1;D4Ertd617e;Mpl;2610528J11Rik											1003		997	chr9	113707662	113708365	238.8	0.0948071	Pdcd6ip;Clasp2
						1005	chr11	1004		chr11	29692962	29705749	263.3	0.109144	Rtn4;Eml6											1004		996	chr19	10602529	10606092	238.7	0.0947673	Vwce;Tmem138;Ddb1;Tmem216;Cyb561a3;Cpsf7;Pga5;Sdhaf2;Dak;Vps37c;4930524O05Rik	Tmem138
						1006	chr4	1005		chr4	95052665	95053256	263	0.10902	Jun;Mysm1											1005		995	chr2	148184454	148197887	238.6	0.0947276
						1007	chr11	1006		chr11	103953549	103967498	262.8	0.108937	Arf2;Nsf											1006		994	chr15	98933925	98953692	238.5	0.0946879	Tuba1b;4930578M01Rik;Tuba1c;Tuba1a;Dhh;Lmbr1l;Rhebl1;Kmt2d
						1008	chr11	1007		chr11	62076915	62099799	262.8	0.108937	Specc1											1007		993	chr2	169589081	169590575	238.4	0.0946482	Tshz2
						1009	chr15	1008		chr15	76343458	76351849	262.7	0.108896	Maf1;Oplah;Gm10872;Spatc1;Fam203a;Mroh1;Smpd5;Grina;Cyc1;Gpaa1;Sharpin;Exosc4;Tssk5											1008		992	chr5	123138615	123139203	238.4	0.0946482	Hpd;Rhof;Morn3;Setd1b;Psmd9;Tmem120b
						1010	chr4	1009		chr4	151057370	151058147	262.5	0.108813	Per3;Uts2;Vamp3;Camta1											1009		991	chr12	70546607	70555397	238.1	0.0945291	Mir4660;Tmx1
						1011	chr5	1010		chr5	146832776	146833482	262.5	0.108813	Rpl21;Rasl11a;Usp12											1010		990	chr5	139371957	139389673	237.9	0.0944497	Cyp2w1;Cox19;Adap1;Gpr146;Gpr30;Zfand2a;C130050O18Rik;D830046C22Rik;3110082I17Rik;Mir339	Zfand2a
						1012	chr1	1011		chr1	183344885	183345538	262.4	0.108771	Aida;Hhipl2;Brox;Taf1a;Mia3											1011		989	chr17	32283558	32285097	237.9	0.0944497	Akap8l;Akap8;Wiz;Gm4432;Brd4;Ephx3
						1013	chr11	1012		chr11	3202099	3203232	262.2	0.108688	Eif4enif1;Patz1;Pisd-ps1;Drg1;Mir3470a;Sfi1											1012		988	chr16	49969963	49971513	237.8	0.09441	Cd47;Gm6936;Gm4827
						1014	chr11	1013		chr11	72595538	72608279	262.1	0.108647	Spns3;Ube2g1;Ankfy1											1013		987	chr10	8885926	8899036	237.7	0.0943703	Sash1
						1015	chr1	1014		chr1	24099523	24108146	262.1	0.108647	1110058L19Rik;Fam135a;Col9a1											1014		986	chr2	91256963	91265842	237.5	0.0942909	Acp2;A330069E16Rik;Arfgap2;Madd;Pacsin3;Ddb2;1110051M20Rik;Nr1h3
						1016	chr13	1015		chr13	98925679	98926867	262.1	0.108647	1700024P04Rik;Tnpo1											1015		985	chr11	20531877	20543789	237.4	0.0942512	Sertad2
						1017	chr8	1016		chr8	105288712	105306090	262	0.108606	4931428F04Rik;Cbfb;B3gnt9;Hsf4;Fbxl8;Slc9a5;Fhod1;Nol3;E2f4;Tmem208;Exoc3l;D230025D16Rik;Mir328;Lrrc29;Elmo3;Plekhg4;Kctd19;Tradd											1016		984	chr13	58622156	58631625	237.3	0.0942115	Slc28a3	Slc28a3
						1018	chr3	1017		chr3	85930097	85931797	262	0.108606	Glt28d2;Prss48											1017		983	chr3	90628885	90639738	237.2	0.0941718	S100a9;S100a7a;S100a2;S100a5;S100a8;S100a16;Pglyrp4;S100a3;S100a6;S100a4	S100a4
						1019	chr16	1018		chr16	10366297	10374892	262	0.108606	Tekt5;Emp2;Nubp1;Tvp23a											1018		982	chr15	76219313	76229895	237.2	0.0941718	Plec;Oplah;Gm10872;Parp10;Spatc1;Mir1942;Smpd5;Grina;BC024139;Eppk1;Exosc4	Parp10
						1020	chr18	1019		chr18	80140250	80151889	261.9	0.108564	Adnp2;Hsbp1l1;Pard6g;Txnl4a;Rbfa											1019		981	chr14	118565799	118574157	237.2	0.0941718	Abcc4
						1021	chr7	1020		chr7	35118616	35127891	261.9	0.108564	Slc7a10;Cebpg;Pepd;Cebpa;Lrp3											1020		980	chr12	100186893	100219919	237.2	0.0941718	Psmc1;Gm10432;Calm1;Nrde2;Gm10433;Ttc7b
						1022	chr11	1021		chr11	97434868	97435757	261.5	0.108398	Arhgap23;Srcin1;Gpr179;Socs7											1021		979	chr5	74925454	74955453	237	0.0940924	Chic2;Gm6116
						1023	chr17	1022		chr17	29094378	29095117	261.3	0.108315	Cpne5;Stk38;Gm16197;Cdkn1a;Srsf3;Rab44											1022		978	chr7	25376743	25378351	237	0.0940924	Lipe;Cnfn;Tmem145;Prr19;Megf8;Cic;4732471J01Rik;Ceacam1;Pafah1b3;Cxcl17
						1024	chr14	1023		chr14	74732290	74733360	261	0.108191	Lrch1;Htr2a;Esd											1023		977	chr1	16104604	16113698	236.7	0.0939733	4930444P10Rik;Rdh10;Rpl7
						1025	chr11	1024		chr11	23770596	23771709	261	0.108191	Pus10;Rel;Papolg											1024		976	chr5	36712723	36724536	236.7	0.0939733	Mrfap1;Man2b2;Bloc1s4;D5Ertd579e
						1026	chr13	1025		chr13	17803443	17804968	261	0.108191	Rala;Cdk13;Mir466i											1025		975	chr11	107124170	107158041	236.6	0.0939336	1810010H24Rik;Nol11;Pitpnc1;Bptf
						1027	chr13	1026		chr13	37546244	37557239	260.6	0.108025												1026		974	chr16	30047452	30056083	236.6	0.0939336	Hes1;9030404E10Rik;4632428C04Rik;Gm1968
						1028	chr8	1027		chr8	34622317	34637167	260.6	0.108025	B930018H19Rik											1027		973	chr3	96160495	96173033	236.5	0.0938939	Hist2h2aa2;Mir1946b;Mtmr11;Hist2h3b;Hist2h2ab;Hist2h3c2;Sv2a;Hist2h2aa1;Sf3b4;Hist2h2bb;Hist2h2ac;Bola1;Hist2h4;Hist2h3c1;Hist2h2be;Otud7b
						1029	chr18	1028		chr18	60500950	60501850	260.6	0.108025	Smim3;Dctn4;Synpo;Myoz3;Rbm22											1028		972	chr19	32292187	32305156	236.5	0.0938939	2700046G09Rik;Sgms1
						1030	chr12	1029		chr12	40222319	40223284	260.5	0.107984	Zfp277;Mir1938;Ifrd1;Scin;Gm7008;Lsmem1											1029		971	chr11	79253416	79280808	236.4	0.0938542	Wsb1;Nf1
						1031	chr4	1030		chr4	43965566	43976192	260.5	0.107984	Reck;Clta;Gne;Glipr2;Ccin											1030		970	chr13	14034220	14040110	236.4	0.0938542	Arid4b;Tbce;Ggps1;B3galnt2
						1032	chr2	1031		chr2	104493411	104494497	260.4	0.107942	Cstf3;Mir1902;4930500J02Rik;Hipk3;D430041D05Rik											1031		969	chr6	86396618	86404931	236.3	0.0938145	C87436;Pcyox1;Tia1;2310040G24Rik;Snrpg;Fam136a
						1033	chr15	1032		chr15	79327536	79328202	260.4	0.107942	Tmem184b;Pla2g6;Slc16a8;Pick1;Mir1943;Baiap2l2;Csnk1e;Maff											1032		968	chr6	124711653	124718844	236.3	0.0938145	Mir200c;Lrrc23;Eno2;Ptpn6;Atn1;Emg1;Tpi1;Gm5077;Phb2;Usp5;Lpcat3;Spsb2;Grcc10;Mir141	Eno2
						1034	chr2	1033		chr2	148672592	148681536	260.3	0.107901	Napb;Nxt1;Cstl1;Cst11;Gzf1											1033		967	chr10	80798176	80799293	236.2	0.0937748	Oaz1-ps;Tmprss9;Mob3a;Lsm7;Izumo4;Amh;Sf3a2;Oaz1;Ap3d1;Dot1l;Plekhj1;Sppl2b;Jsrp1;Mir1982;Lingo3
						1035	chr19	1034		chr19	41263179	41270612	259.9	0.107735	Tm9sf3;Tll2;Pik3ap1											1034		966	chr3	135438524	135439647	235.7	0.0935763	Slc9b2;Cisd2;Ube2d3;4930539J05Rik;Slc9b1;Manba
						1036	chr5	1035		chr5	142921094	142929725	259.9	0.107735	Actb;Rnf216;Fscn1;Fbxl18											1035		965	chr11	116130532	116138757	235.7	0.0935763	Ten1;Wbp2;Acox1;Trim65;Trim47;Mrpl38;Evpl;Fbf1;Cdk3-ps;Unk;Unc13d
						1037	chr11	1036		chr11	93955179	93968431	259.9	0.107735	Spag9;Nme1;Mbtd1;Nme2;Utp18											1036		964	chr9	56497937	56517295	235.6	0.0935366	Hmg20a;C230081A13Rik
						1038	chr9	1037		chr9	22149771	22165249	259.6	0.107611	Acp5;Ecsit;Gm16845;Zfp809;Zfp653;Pigyl;1810064F22Rik;Elof1;Elavl3;Cnn1;Mir680-2;Zfp872;Zfp599											1037		963	chr1	134405524	134416108	235.6	0.0935366	Klhl12;Rabif;Adipor1;Tmem183a;4933406M09Rik;Ppfia4;Cyb5r1
						1039	chr3	1038		chr3	65927276	65928973	259.5	0.107569	Lekr1;Ccnl1											1038		962	chr1	51468332	51479025	235.4	0.0934572	Nabp1
						1040	chr10	1039		chr10	115250896	115263228	259.4	0.107528	Tmem19;Tbc1d15;Tph2;Rab21											1039		961	chr13	100650868	100651713	235.3	0.0934175	Mrps36;Ccdc125;Taf9;Ocln;Cdk7;Rad17;Marveld2
						1041	chr9	1040		chr9	70888748	70889832	259.2	0.107445	Lipc											1040		960	chrX	155193539	155216919	235.2	0.0933778	Acot9;Sat1;1700042B14Rik
						1042	chr8	1041		chr8	126908577	126920139	259.1	0.107403	Tomm20;Rbm34											1041		959	chr13	111488846	111490620	235.2	0.0933778	Gpbp1
						1043	chr4	1042		chr4	133569913	133584900	259	0.107362	Gpatch3;Pigv;Sfn;Fam46b;Nudc;Gpn2;1810019J16Rik;Nr0b2;Zdhhc18;Trnp1;Arid1a	Sfn										1042		958	chr9	116174477	116175731	235	0.0932984	Tgfbr2;Gadl1
						1044	chr8	1043		chr8	123212126	123236319	258.9	0.107321	Zfp276;4933417D19Rik;Cpne7;Sult5a1;Dpep1;Cdk10;Fanca;Vps9d1;4732415M23Rik;Chmp1a;Spata2l;Spire2											1043		957	chr2	180276397	180289921	234.8	0.093219	B230312C02Rik;Cables2;Gata5;Gm14318;Rbbp8nl;Rps21;Mir3091;Lama5;Gm6307;Mir1a-1	Rbbp8nl
						1045	chr15	1044		chr15	81954477	81960891	258.8	0.107279	Tob2;Nhp2l1;Csdc2;Pmm1;Xrcc6;Phf5a;Polr3h;4930407I10Rik;Aco2;1700029P11Rik;Desi1											1044		956	chr11	86683344	86692155	234.7	0.0931793	Mir21;Ptrh2;Vmp1;Cltc;Dhx40
						1046	chr19	1045		chr19	24224119	24225627	258.8	0.107279	Tjp2;Fxn;Pip5k1b											1045		955	chr19	6909571	6921544	234.6	0.0931396	Prdx5;Vegfb;Fkbp2;Bad;Fermt3;Nudt22;Trpt1;Mir5046;Dnajc4;Gpr137;Esrra;Ppp1r14b;Trmt112;Kcnk4;Plcb3;Ccdc88b;Tex40;Rps6ka4;Stip1
						1047	chr11	1046		chr11	75552250	75564306	258.3	0.107072	Tlcd2;Slc43a2;Myo1c;Prpf8;Mir3971;Mir22hg;Wdr81;Mir22;Pitpna;Inpp5k;Scarf1;Rilp											1046		954	chr11	102284888	102296357	234.3	0.0930205	BC030867;Atxn7l3;Slc4a1;Asb16;Hdac5;G6pc3;Ubtf;Tmub2;Lsm12;Rundc3a
						1048	chr9	1047		chr9	60812919	60822821	258	0.106947	Uaca;Larp6											1047		953	chr12	73286306	73295637	234.3	0.0930205	Mnat1;Trmt5;D830013O20Rik;Slc38a6
						1049	chr8	1048		chr8	34146213	34155197	257.9	0.106906	Mboat4;Tmem66;Dctn6;Leprotl1											1048		952	chr4	57294865	57307708	234.2	0.0929808	Ptpn3;1700042G15Rik
						1050	chr12	1049		chr12	112721639	112722945	257.8	0.106865	Siva1;Pld4;BC022687;Adssl1;Cdca4;Akt1;Zbtb42;Cep170b											1049		951	chr11	73176517	73178141	234.2	0.0929808	Shpk;Gsg2;P2rx5;Emc6;Itgae;Trpv3;Tax1bp3;Ctns;1200014J11Rik;Trpv1
						1051	chr1	1050		chr1	86358719	86360066	257.6	0.106782	Nmur1;Ncl;Snord82;C130036L24Rik;1700019O17Rik;Snora75;Armc9;B3gnt7											1050		950	chr11	6405362	6416589	234	0.0929014	H2afv;Ogdh;Ppia;Zmiz2;Purb;Myo1g
						1052	chr14	1051		chr14	16242957	16249934	257.4	0.106699	Ngly1;Oxsm											1051		949	chr15	76701580	76723524	233.9	0.0928617	Gpt;Ppp1r16a;Lrrc14;C030006K11Rik;Vps28;Recql4;Lrrc24;Mfsd3;Foxh1;Cyhr1;Kifc2;Cpsf1;Slc39a4;Arhgap39;Tonsl
						1053	chr5	1052		chr5	91962392	91972585	257.4	0.106699	G3bp2;Thap6;Rchy1;Gm1045;Cdkl2											1052		948	chr13	33078357	33090647	233.9	0.0928617	Serpinb9b;Serpinb9;Serpinb1b;Serpinb6b;Serpinb9c
						1054	chr12	1053		chr12	81780292	81789255	257.3	0.106657	Pcnx;Map3k9											1053		947	chr15	98567058	98568333	233.5	0.0927029	4930415O20Rik;Lalba;Cacnb3;Ccnt1;9330020H09Rik;Kansl2;Snora2b;Snora34;Adcy6;Ddx23;Olfr279	Cacnb3;Ccnt1
						1055	chr17	1054		chr17	55944909	55960188	257.1	0.106574	Zfp959;Stap2;Shd;Ccdc94;Chaf1a;Zfp119a;Sh3gl1;Emr4;Fsd1;Zfp119b;Mpnd;Ebi3											1054		946	chr5	135994741	136016588	233.3	0.0926235	Ywhag;Dtx2;Upk3bl;Zp3;Srcrb4d;Rasa4;Upk3b
						1056	chr11	1055		chr11	4335660	4345360	257.1	0.106574	Lif;Hormad2;Osm											1055		945	chr6	22262638	22280234	233.3	0.0926235	Wnt16;Fam3c;Cped1
						1057	chr4	1056		chr4	133887877	133911206	257.1	0.106574	Dhdds;Hmgn2;Rps6ka1;Lin28a											1056		944	chr6	145998280	146004945	233.3	0.0926235	Sspn
						1058	chr6	1057		chr6	148211291	148212619	256.9	0.106491	Ergic2;4732416N19Rik;Tmtc1;Far2											1057		943	chr11	114668648	114688385	232.8	0.092425	Rpl38;Mir466n;Ttyh2;Kif19a;Dnaic2	Ttyh2
						1059	chr3	1058		chr3	135690618	135692009	256.9	0.106491	Nfkb1											1058		942	chr11	101645910	101666022	232.8	0.092425	Rdm1;LOC666331;Arl4d;Tmem106a;Nbr1;Brca1;Dhx8
						1060	chr8	1059		chr8	120536193	120538267	256.9	0.106491	Gse1;1190005I06Rik;Gins2											1059		941	chr5	31193229	31202818	232.7	0.0923853	Gckr;Eif2b4;Mpv17;Slc30a3;Zfp513;Dnajc5g;Ppm1g;Snx17;Ucn;Nrbp1;Gtf3c2;Krtcap3;Fndc4;Trim54;Ift172
						1061	chr15	1060		chr15	10759222	10781146	256.8	0.10645	Rai14;4930556M19Rik;Gm19276											1060		940	chr19	36120236	36130091	232.7	0.0923853	Rpp30;Htr7;Ankrd1
						1062	chr16	1061		chr16	36875047	36875878	256.8	0.10645	Eaf2;4930565N06Rik;Hcls1;Golgb1;Iqcb1;Slc15a2;Fbxo40											1061		939	chr1	167232219	167243499	232.6	0.0923456	Uck2;Tmco1
						1063	chr2	1062		chr2	50668054	50688164	256.5	0.106326												1062		938	chr17	13682758	13683936	232.6	0.0923456	Mllt4;Tcte2
						1064	chr7	1063		chr7	35349338	35355234	256	0.106118	Slc7a9;Cep89;Gpatch1;C230052I12Rik;Rhpn2											1063		937	chr7	81991558	82018864	232.4	0.0922662	Bnc1;Gm20744;Hdgfrp3
						1065	chr17	1064		chr17	71781220	71795453	255.9	0.106077	Clip4;Fam179a;Alk;BC027072											1064		936	chr9	108783732	108808877	232	0.0921074	Slc25a20;Celsr3;Nckipsd;Prkar2a;Slc26a6;Ip6k2
						1066	chr4	1065		chr4	99929370	99954233	255.9	0.106077	Efcab7;Pgm2											1065		935	chr17	28691540	28698340	231.9	0.0920677	Srpk1;Mapk14;Mapk13
						1067	chr3	1066		chr3	51326647	51341303	255.8	0.106035	Elf2;Mgarp;Ndufc1;Naa15;Ccrn4l;4930577N17Rik											1066		934	chr11	120632534	120643812	231.8	0.0920279	Notum;Pcyt2;Cbr2;Aspscr1;Dcxr;Ppp1r27;Arhgdia;Stra13;Lrrc45;Gcgr;Alyref;Fam195b;Myadml2;Sirt7;Anapc11;Npb;Rac3;Pycr1;Mafg;P4hb
						1068	chr1	1067		chr1	82831471	82840382	255.7	0.105994	Agfg1;Mff;Tm4sf20											1067		933	chr1	183920980	183934547	231.7	0.0919882	Dusp10;1700056E22Rik
						1069	chr4	1068		chr4	130629493	130638169	255.4	0.10587	Pum1;Nkain1											1068		932	chr9	108560323	108579226	231.6	0.0919485	Klhdc8b;Qrich1;Impdh2;Slc25a20;Usp19;Mir425;Ndufaf3;Qars;Ccdc71;Lamb2;Dalrd3;P4htm;Arih2;Mir191;Wdr6
						1070	chr14	1069		chr14	65097412	65114153	255.1	0.105745	Fzd3;Ints9;Extl3											1069		931	chr6	134034848	134036276	231.4	0.0918691	Etv6
						1071	chr2	1070		chr2	132247783	132269819	254.8	0.105621	Tmem230;Pcna;Cds2											1070		930	chrX	73966424	73967941	231.3	0.0918294	Irak1;Mir718;L1cam;Avpr2;Naa10;Arhgap4;Hcfc1;Renbp;Mir5132;Mecp2
						1072	chr11	1071		chr11	76196849	76217703	254.7	0.10558	Dbil5;Nxn;Fam57a;Rnmtl1;Glod4;Vps53;Gemin4											1071		929	chr11	93955175	93968390	231.3	0.0918294	Spag9;Nme1;Mbtd1;Nme2;Utp18
						1073	chr16	1072		chr16	4776769	4790535	254.6	0.105538	Cdip1;Hmox2;Nmral1;Coro7;Ubald1;Dnaja3;4930562C15Rik;Mgrn1											1072		928	chr4	106839260	106848574	231.2	0.0917897	Fam151a;Acot11;Ssbp3
						1074	chr3	1073		chr3	88502666	88503311	254.6	0.105538	Sema4a;Lmna;Mir1905;Slc25a44;Pmf1;Lamtor2;Ssr2;Mex3a;Rab25;Ubqln4											1073		927	chr5	124477901	124483716	231.2	0.0917897	Ddx55;Rilpl2;Setd8;Eif2b1;Rilpl1;Snrnp35;Gtf2h3;Sbno1;Tmed2
						1075	chr12	1074		chr12	84233449	84236476	254.5	0.105497	Elmsan1;Ptgr2;Zfp410;Pnma1;Dnal1											1074		926	chr5	130254604	130273795	231.2	0.0917897	Sbds;Tmem248;Tyw1;Rabgef1;Kctd7;Caln1
						1076	chr14	1075		chr14	50924419	50930942	254	0.105289	Pnp;Tep1;Pnp2;Rnase10;Osgep;Apex1;Klhl33;Tmem55b											1075		925	chr11	29692995	29705775	231.2	0.0917897	Rtn4;Eml6
						1077	chr5	1076		chr5	122264081	122268761	253.9	0.105248	Rad9b;Fam216a;Hvcn1;Vps29;Ppp1cc;Pptc7;Tctn1											1076		924	chr11	23770396	23771512	231.1	0.09175	Pus10;Rel;Papolg
						1078	chr18	1077		chr18	70052349	70061612	253.6	0.105124	Rab27b;Ccdc68											1077		923	chr18	80469362	80470534	231.1	0.09175	Ctdp1;Gm2176
						1079	chr9	1078		chr9	60782004	60795280	253.6	0.105124	Uaca;Lrrc49;Larp6											1078		922	chr7	92732949	92741593	231.1	0.09175	Ankrd42;Pcf11;Rab30;4632427E13Rik
						1080	chr13	1079		chr13	63231090	63240604	253.5	0.105082	2010111I01Rik;Mir27b;Fancc;Gm16907;Mir23b;Mir3074-1;Mir24-1											1079		921	chr11	78363921	78370476	230.6	0.0915515	Foxn1;Aldoc;2610507B11Rik;Spag5;Gm11194;Pigs;Slc13a2;Slc46a1;Unc119
						1081	chr13	1080		chr13	3821629	3832631	253.3	0.104999	Net1;Calm4;Calml3;Tubal3;Calm5											1080		920	chr11	120549157	120555677	230.4	0.0914721	Pcyt2;Oxld1;Ppp1r27;Arhgdia;Gcgr;Alyref;Fam195b;Pde6g;Myadml2;Mrpl12;Sirt7;Anapc11;Npb;Hgs;Ccdc137;Slc25a10;Pycr1;Mafg;P4hb;Arl16;Notum
						1082	chr19	1081		chr19	53528636	53529921	253.2	0.104958	Dusp5;5830416P10Rik;Smc3	Smc3										1081		919	chr9	96773703	96783415	230.3	0.0914324	Acpl2;Zbtb38;E030011O05Rik;C430002N11Rik
						1083	chr4	1082		chr4	59318814	59331870	252.8	0.104792	Ugcg;Susd1											1082		918	chr2	32167356	32175624	229.9	0.0912736	Pomt1;Uck1;Fam78a;Ppapdc3;Prrc2b
						1084	chr3	1083		chr3	84813925	84824197	252.8	0.104792	Fbxw7											1083		917	chr2	148672709	148681565	229.9	0.0912736	Napb;Nxt1;Cstl1;Cst11;Gzf1
						1085	chr5	1084		chr5	91014720	91038305	252.8	0.104792	Mthfd2l;Epgn;Ereg											1084		916	chr9	70207473	70217329	229.8	0.0912339	Fam81a;Myo1e
						1086	chr3	1085		chr3	89458037	89468465	252.5	0.104668	Shc1;Dcst1;Pmvk;Pbxip1;Gm15417;Cks1b;Kcnn3;Lenep;Zbtb7b;Pygo2;Flad1											1085		915	chr5	75035429	75044472	229.7	0.0911942	Chic2;Gsx2;Gm19583;Gm6116
						1087	chr18	1086		chr18	50053416	50063301	252.5	0.104668	Dmxl1;Tnfaip8;Hsd17b4											1086		914	chr1	155801482	155813463	229.7	0.0911942	Qsox1;Lhx4;Cep350
						1088	chr9	1087		chr9	111118065	111128060	252.3	0.104585	Ltf;Ccrl2;Lrrfip2											1087		913	chr13	110394427	110395875	229.6	0.0911545	Plk2;Gapt
						1089	chr19	1088		chr19	10524802	10525894	252.3	0.104585	Lrrc10b;Tmem138;Ddb1;Tmem216;Syt7;Cyb561a3;Cpsf7;Sdhaf2;Dak;Ppp1r32	Tmem138										1088		912	chr13	23445524	23466010	229.5	0.0911148	C230035I16Rik;Hist1h2bh;Hist1h3g;Btn2a2;Btn1a1;Hist1h2af;Hist1h4h;Zfp322a;Hist1h3f;Abt1;Hist1h4f;Hist1h1d;Hist1h3e
						1090	chr13	1089		chr13	14034132	14039891	252.3	0.104585	Arid4b;Tbce;Ggps1;B3galnt2											1089		911	chr4	41314251	41315938	229.4	0.0910751	Dcaf12;Ubap2;Ubap1;Kif24
						1091	chr7	1090		chr7	3692504	3704735	252	0.10446	Prpf31;Tmc4;Rps9;Leng1;Ndufa3;Tsen34;Mir3572;Mboat7;Oscar;Tfpt;Cnot3;Lilrb3											1090		910	chr7	29168842	29180637	229.3	0.0910354	Catsperg1;Yif1b;Rasgrp4;Spred3;2200002D01Rik;Mir1963;Psmd8;Fam98c;Ryr1;Spint2;Kcnk6;Ggn
						1092	chr17	1091		chr17	72828699	72837619	251.9	0.104419	Lbh;Ypel5											1091		909	chr15	27992706	28004945	229.2	0.0909957	Trio
						1093	chr18	1092		chr18	67723764	67724703	251.8	0.104377	Psmg2;Cep192;Ptpn2;4930549G23Rik;Seh1l;Cep76											1092		908	chr11	115403634	115420741	229.2	0.0909957	Otop2;Mir3968;Nt5c;4933422H20Rik;Hid1;Otop3;Ush1g;Slc16a5;Ict1;Atp5h;Hn1;Cdr2l;Armc7;Kctd2
						1094	chr14	1093		chr14	27173383	27185781	251.7	0.104336	Arhgef3;Il17rd											1093		907	chr8	46859857	46869259	229.2	0.0909957	Irf2
						1095	chr10	1094		chr10	24164604	24173783	251.5	0.104253	Stx7;Moxd1;Taar9;Taar8b;Taar8c;Taar8a											1094		906	chr4	151339177	151347699	229.1	0.090956	Camta1
						1096	chr3	1095		chr3	57401040	57411676	251.5	0.104253	Tm4sf1;Wwtr1;Tm4sf4											1095		905	chr16	32815600	32823321	229.1	0.090956	Muc20;Fyttd1;Gm933;Muc4;1700021K19Rik;Lrch3
						1097	chr15	1096		chr15	60823364	60825014	251.5	0.104253	Fam84b;9930014A18Rik;A1bg											1096		904	chr11	78245215	78246322	228.9	0.0908766	Rab34;Aldoc;Snord4a;2610507B11Rik;Spag5;Traf4;Tlcd1;Rpl23a;Pigs;Proca1;Unc119;Supt6;Fam222b;Snord42b;Snord42a;Sdf2;Nek8	Rab34
						1098	chr2	1097		chr2	109878299	109891572	251.4	0.104212	Lin7c;Lgr4;Gm13939											1097		903	chr2	38987633	39008511	228.9	0.0908766	Wdr38;Golga1;Scai;Olfml2a;Nr6a1;Arpc5l;Rpl35
						1099	chr19	1098		chr19	47314798	47315323	251.2	0.104129	Sh3pxd2a;Neurl1a											1098		902	chr17	36271077	36272027	228.7	0.0907972	Trim39;H2-M10;H2-T3;Gm6623;Rpp21
						1100	chr10	1099		chr10	127667144	127677413	251.1	0.104087	Lrp1;Nab2;Tmem194;1700012D01Rik;Myo1a;Zbtb39;Tac2;Gpr182;Stat6;Rdh1;Rdh9											1099		901	chr11	98400131	98419561	228.7	0.0907972	Grb7;Ppp1r1b;Neurod2;Mien1;Tcap;Ikzf3;Pnmt;Stard3;1700003D09Rik;Pgap3;Erbb2
						1101	chr1	1100		chr1	191396023	191397735	251	0.104046	Tmem206;Ppp2r5a;Nenf											1100		900	chr9	90036001	90070228	228.6	0.0907575	Ctsh;Rasgrf1;Morf4l1;Adamts7
						1102	chr10	1101		chr10	59577884	59579038	251	0.104046	Mcu											1101		899	chr19	56548141	56549407	228.6	0.0907575	Nhlrc2;Plekhs1;Dclre1a
						1103	chr13	1102		chr13	13168511	13181077	251	0.104046	Prl2c5											1102		898	chr18	46380989	46390530	228.4	0.0906781	Ccdc112;Mospd4
						1104	chr19	1103		chr19	4214323	4215388	250.9	0.104004	Tmem134;Aip;Ssh3;Clcf1;Carns1;Rad9a;Rps6kb2;Ankrd13d;Tbc1d10c;Ptprcap;Gpr152;Coro1b;Pold4;Ppp1ca;Adrbk1;Cabp4	Ankrd13d										1103		897	chr10	80676691	80677946	228.4	0.0906781	Mob3a;Abhd17a;Mknk2;Csnk1g2;Izumo4;Klf16;Ap3d1;Dot1l;Scamp4;Btbd2;Adat3
						1105	chr8	1104		chr8	47673481	47675636	250.8	0.103963	Ing2;Cdkn2aip											1104		896	chr8	90825302	90840891	228.4	0.0906781	Chd9
						1106	chr18	1105		chr18	80469349	80470123	250.4	0.103797	Ctdp1;Gm2176											1105		895	chr10	108161394	108173472	228.4	0.0906781	Ppp1r12a
						1107	chr13	1106		chr13	9763487	9774241	250.4	0.103797	Zmynd11;Dip2c											1106		894	chr17	5117184	5138569	228.2	0.0905987	Arid1b
						1108	chr11	1107		chr11	52388426	52397211	250.3	0.103756	Vdac1;9530068E07Rik											1107		893	chr10	111550156	111559314	228.1	0.090559	4933440J02Rik;Nap1l1;Gm5176;Phlda1
						1109	chr1	1108		chr1	150151941	150165891	250	0.103631	7530420F21Rik;Ptgs2											1108		892	chr5	33651921	33658619	228	0.0905193	Fgfr3;Slbp;Tmem129;Letm1;Fam53a;Tacc3
						1110	chr8	1109		chr8	44934839	44935836	249.8	0.103548	Fat1											1109		891	chr4	155760460	155784745	227.9	0.0904796	Ssu72;Mib2;Dvl1;Gltpd1;Tas1r3;Ccnl2;2610204G22Rik;Vwa1;Mrpl20;Atad3a;Mxra8;Aurkaip1;Cpsf3l;Tmem240;B930041F14Rik;Tmem88b
						1111	chr8	1110		chr8	111923374	111941367	249.7	0.103507	Adat1;Gabarapl2;Cfdp1;Terf2ip;Kars;Tmem170;Chst5;Tmem231											1110		890	chr2	168954688	168966506	227.9	0.0904796	1700017J07Rik;Zfp64
						1112	chr16	1111		chr16	23107342	23108500	249.7	0.103507	Eif4a2;Kng1;Rfc4;Snord2;Kng2;Adipoq;Snora81											1111		889	chr4	133813613	133821031	227.7	0.0904002	Rps6ka1;Arid1a
						1113	chr15	1112		chr15	100038873	100050974	249.7	0.103507	2310068J16Rik;Dip2b;Larp4;Mir3473											1112		888	chr18	36280452	36287943	227.6	0.0903605	Cystm1;Nrg2;Pura;6330403M23Rik
						1114	chr11	1113		chr11	80417338	80429466	249.6	0.103465	Zfp207;5730455P16Rik;Myo1d;Cdk5r1;Rhbdl3;Psmd11											1113		887	chr3	61340197	61343909	227.1	0.090162	Rap2b
						1115	chr13	1114		chr13	93498434	93499548	249.6	0.103465	Homer1;Jmy											1114		886	chr3	85879780	85888169	227.1	0.090162	Glt28d2
						1116	chr5	1115		chr5	90365352	90367017	249.4	0.103383	Ankrd17;Gm9958;Alb											1115		885	chr1	178318164	178319209	227	0.0901223	Hnrnpu;Cox20;Desi2;Efcab2
						1117	chr2	1116		chr2	129295579	129297281	249.3	0.103341	Ckap2l;Gm14047;Il1b;Slc20a1;Gm14023;Il1a;A730036I17Rik											1116		884	chr4	57956555	57957403	227	0.0901223	Txndc8;D630039A03Rik;Svep1;Txn1;Akap2	Akap2
						1118	chr4	1117		chr4	121214379	121215197	249.2	0.1033	Rlf											1117		883	chr7	112011310	112024175	226.8	0.0900429	Dkk3;Usp47
						1119	chr1	1118		chr1	13659899	13660681	249.1	0.103258	Lactb2;Tram1;Xkr9											1118		882	chr4	116074983	116076700	226.5	0.0899238	Nsun4;Faah;Uqcrh;1700042G07Rik;Pomgnt1;Lrrc41;Rad54l;Lurap1;Tspan1
						1120	chr16	1119		chr16	94568874	94571094	249.1	0.103258	Dscr3;Dyrk1a;Ttc3											1119		881	chr14	21065621	21088436	226.5	0.0899238	Ap3m1;Vcl;Adk
						1121	chr11	1120		chr11	20740612	20742044	249	0.103217	Lgalsl;Aftph;Sertad2											1120		880	chr16	56029015	56038233	226.4	0.0898841	Senp7;Trmt10c;2310061J03Rik;Cep97;Rpl24;Zbtb11;Pcnp
						1122	chr13	1121		chr13	42051215	42064841	248.9	0.103175	Hivep1											1121		879	chr6	149188115	149194268	226.4	0.0898841	Amn1;Mettl20;Dennd5b
						1123	chr14	1122		chr14	118551664	118552834	248.5	0.103009	Abcc4											1122		878	chr17	70779018	70780590	226.2	0.0898047	Tgif1;Dlgap1
						1124	chr13	1123		chr13	107889122	107891413	248.3	0.102927	Zswim6											1123		877	chr15	77841511	77849313	225.9	0.0896856	Txn2;Foxred2;Myh9;Apol8	Foxred2
						1125	chr2	1124		chr2	5942371	5958582	248.3	0.102927	Sec61a2;Cdc123;Upf2;Nudt5;Dhtkd1											1124		876	chr10	59577968	59579246	225.8	0.0896459	Mcu
						1126	chr18	1125		chr18	77938310	77945215	248.1	0.102844	Epg5;Pstpip2;Siglec15											1125		875	chr16	30587258	30600181	225.7	0.0896062	Mir1195;Lsg1;Fam43a;Tmem44
						1127	chr15	1126		chr15	83463876	83474746	248.1	0.102844	Bik;Pacsin2;Mcat;1700001L05Rik;Tspo;Ttll1											1126		874	chr16	96081841	96092185	225.5	0.0895268	Brwd1;Psmg1;Wrb;Hmgn1;Lca5l
						1128	chr10	1127		chr10	44419507	44428083	248.1	0.102844	Prdm1;Mir1929;Atg5											1127		873	chr3	41172424	41195911	225.5	0.0895268	Pgrmc2
						1129	chr17	1128		chr17	27622756	27635321	247.7	0.102678	Nudt3;Hmga1;Hmga1-rs1;Rps10;Spdef;Pacsin1;AI413582											1128		872	chr3	14641548	14653997	225.3	0.0894474	Car13;E2f5;1810022K09Rik;Lrrcc1
						1130	chr3	1129		chr3	132965037	132984093	247.6	0.102636	Npnt;Gstcd;LOC101243624											1129		871	chr17	56256172	56276829	225.3	0.0894474	Uhrf1;Fem1a;Dpp9;Kdm4b;Plin3;Mir7b;Arrdc5;Tnfaip8l1;D17Wsu104e;Ticam1
						1131	chr7	1130		chr7	110824314	110852181	247.4	0.102553	Ampd3;Gm16336;Snord53;Mrvi1;Rnf141;Lyve1											1130		870	chr3	138515609	138527106	224.9	0.0892886	Adh5;Metap1;Mir1956;Eif4e;Adh4
						1132	chr4	1131		chr4	141287257	141287908	247.3	0.102512	Fbxo42;Arhgef19;Epha2;Clcnka;Fam131c;Rsg1											1131		869	chr11	96977095	96988521	224.9	0.0892886	Cdk5rap3;D030028A08Rik;Osbpl7;Prr15l;Lrrc46;Pnpo;Sp2;Sp6;Mrpl10;Scrn2
						1133	chr17	1132		chr17	56613349	56627034	247.2	0.102471	Catsperd;2410015M20Rik;Vmac;Ndufa11;Lonp1;Ranbp3;Safb;Rpl36;Safb2											1132		868	chr12	8379240	8387435	224.8	0.0892488	Gdf7;1110057K04Rik;Hs1bp3
						1134	chr11	1133		chr11	101442368	101448752	247.2	0.102471	G6pc;Aarsd1;Rpl27;Ptges3l;Rnd2;Ifi35;Rundc1;Brca1;Vat1											1133		867	chr5	92745398	92775111	224.8	0.0892488	Shroom3;Mir1961;Ccdc158
						1135	chr10	1134		chr10	99203695	99212115	246.8	0.102305	Poc1b;Dusp6;Galnt4											1134		866	chr11	61687401	61700098	224.5	0.0891297	Grap;Prpsap2;Ulk2;Fam83g;Slc5a10	Fam83g
						1136	chr1	1135		chr1	38986890	39000623	246.7	0.102263	Chst10;Pdcl3;Nms											1135		865	chr11	105439276	105460272	224.5	0.0891297	March10;Mrc2
						1137	chr9	1136		chr9	97103302	97111161	246.7	0.102263	Slc25a36;Spsb4											1136		864	chr16	21996607	22010235	224.5	0.0891297	Tmem41a;Liph;Senp2;Map3k13;Igf2bp2
						1138	chr10	1137		chr10	75500008	75517986	246.4	0.102139	Gucd1;Upb1;Fam211b;Ggt5;Snrpd3;Ggt1;4933407G14Rik	Fam211b										1137		863	chr6	85961049	85962073	224.4	0.08909	Cml2;Dusp11;Add2;1700019G17Rik;Figla;Cml1;Tprkb
						1139	chr1	1138		chr1	60609022	60622915	246.2	0.102056	Raph1											1138		862	chr11	103082754	103095375	224.2	0.0890106	Nmt1;Fmnl1;Hexim2;Acbd4;Plcd3;Dcakd;Hexim1
						1140	chr6	1139		chr6	56704045	56715649	245.7	0.101849	Lsm5;Kbtbd2;Avl9											1139		861	chr11	113750711	113752276	224	0.0889312	Sdk2;Cpsf4l;D11Wsu47e;Cdc42ep4;Cog1;Fam104a
						1141	chr3	1140		chr3	88548616	88554343	245.6	0.101807	Arhgef2;Sema4a;Lmna;Mir1905;Lamtor2;Ssr2;Mex3a;Rab25;Ubqln4;Rxfp4											1140		860	chr10	24164284	24173861	223.9	0.0888915	Stx7;Moxd1;Taar9;Taar8b;Taar8c;Taar8a
						1142	chr13	1141		chr13	45684497	45718990	245.6	0.101807	Atxn1											1141		859	chr9	120739271	120740822	223.9	0.0888915
						1143	chr4	1142		chr4	129247646	129248311	245.1	0.1016	Rbbp4;Yars;Zbtb8os;S100pbp;Sync;C77080											1142		858	chr11	48816971	48820477	223.8	0.0888518	Trim7;Snord95;Snord96a;Gnb2l1;Gm12185;Irgm1;Trim41;Gm5431
						1144	chr15	1143		chr15	81810458	81811451	245.1	0.1016	Tob2;Tef;Zc3h7b;Rangap1;Phf5a;Aco2											1143		857	chr5	134176251	134184624	223.8	0.0888518	Gtf2ird2;Gtf2i;Ncf1;Wbscr16;Gatsl2
						1145	chr7	1144		chr7	44849217	44850323	245	0.101559	Nup62;Fuz;Pnkp;Tsks;Akt1s1;Ap2a1;Atf5;Vrk3;Med25;Mir707;Ptov1;Nup62-il4i1;Il4i1;Tbc1d17											1144		856	chr3	27886404	27905273	223.8	0.0888518	Pld1;Tmem212
						1146	chr9	1145		chr9	44767105	44773700	245	0.101559	Arcn1;Ttc36;Ift46;Phldb1;Tmem25;Kmt2a;Treh											1145		855	chr17	74279928	74296181	223.6	0.0887724	Spast;Dpy30;Memo1;Slc30a6
						1147	chr2	1146		chr2	181497082	181497784	245	0.101559	Samd10;Tpd52l2;Dnajc5;Zbtb46;Znf512b;Uckl1;Abhd16b;Gm16119											1146		854	chr5	134437345	134456408	223.6	0.0887724	Gtf2ird1;Clip2
						1148	chr16	1147		chr16	30187078	30188344	244.9	0.101517	Cpn2;Lrrc15											1147		853	chr13	110724367	110742130	223.6	0.0887724
						1149	chr6	1148		chr6	114876058	114883261	244.8	0.101476	Atg7;Vgll4											1148		852	chr6	119836615	119848897	223.4	0.088693	Erc1;Rad52;Wnk1;3110021A11Rik
						1150	chr1	1149		chr1	64532127	64533845	244.7	0.101434	Creb1;Mettl21a											1149		851	chr13	58127894	58129529	223.3	0.0886533	Idnk;Klhl3;Hnrnpa0;Ubqln1
						1151	chr5	1150		chr5	144255394	144268094	244.6	0.101393	Tecpr1;Gm15708;Bri3;Bhlha15;Lmtk2;Baiap2l1;Dmr											1150		850	chr4	132445572	132476496	223.3	0.0886533	Snhg3;Phactr4;Dnajc8;Atpif1;Med18;Sesn2;Rcc1;Ptafr
						1152	chr1	1151		chr1	118459106	118469284	244.5	0.101351	Clasp1;2900060B14Rik											1151		849	chr1	153291783	153301140	223.1	0.0885739	Lamc1
						1153	chr17	1152		chr17	4768529	4785647	244.3	0.101268												1152		848	chrX	13280425	13281672	222.6	0.0883754	2010308F09Rik;Ddx3x
						1154	chr12	1153		chr12	87387489	87408814	244.2	0.101227	Snw1;Mir3068;Slirp;Sptlc2;Alkbh1;Nrp											1153		847	chr15	86202432	86214933	222.5	0.0883357	Tbc1d22a;Gramd4;Cerk
						1155	chr14	1154		chr14	47298121	47310874	244.1	0.101186	Lgals3;Mapk1ip1l;Dlgap5;Wdhd1;Socs4											1154		846	chr12	72748574	72761179	222.4	0.088296	Ppm1a;Dhrs7
						1156	chr8	1155		chr8	25256177	25275134	244.1	0.101186	5430421F17Rik;Tacc1											1155		845	chr15	85634686	85646413	222.2	0.0882166	Mirlet7b;Ppara;AU022754;Mirlet7c-2;Wnt7b
						1157	chr1	1156		chr1	183933234	183947153	244	0.101144	Dusp10;1700056E22Rik											1156		844	chr3	55112028	55122741	222.2	0.0882166	Spg20;Sohlh2;Ccna1;Ccdc169;4931419H13Rik
						1158	chr2	1157		chr2	164485985	164498008	243.8	0.101061	Matn4;Sys1;Pigt;Dbndd2;Sdc4;Spint3;Wfdc6a;Trp53tg5;Eppin;Wfdc2;Rbpjl;Wfdc8											1157		843	chr1	10037580	10038380	222.1	0.0881769	Snord87;Ppp1r42;Mcmdc2;Cspp1;Arfgef1;Cops5;Snhg6
						1159	chr17	1158		chr17	24885939	24895581	243.7	0.10102	Mapk8ip3;Cramp1l;Hn1l;Fahd1;Eme2;Meiob;Hagh;Spsb3;Mrps34;Igfals;Nme3;Nubp2											1158		842	chr5	135689231	135695106	221.9	0.0880975	Tmem120a;Rhbdd2;Mdh2;Por;Styxl1
						1160	chr17	1159		chr17	45766769	45785357	243.6	0.100978	1600014C23Rik;Mrpl14;Tmem63b											1159		841	chr8	11757774	11774615	221.9	0.0880975	1700016D06Rik;Arhgef7;Tex29;Gm6524
						1161	chr6	1160		chr6	108570331	108571138	243.5	0.100937	0610040F04Rik;Itpr1;Bhlhe40											1160		840	chr5	23505940	23519561	221.7	0.0880181	Kmt2e;Srpk2;5031425E22Rik
						1162	chr18	1161		chr18	53744261	53756270	243.4	0.100895	Cep120;Gm19466											1161		839	chr18	36669807	36688496	221.7	0.0880181	Ik;Ankhd1;Sra1;Hars;Dnd1;Eif4ebp3;Slc35a4;Apbb3;Wdr55;Tmco6;Cd14;E230025N22Rik;Ndufa2;Hars2
						1163	chr6	1162		chr6	149134471	149149195	243.3	0.100854	Amn1;Mettl20;Dennd5b											1162		838	chr10	20311609	20312945	221.7	0.0880181	Bclaf1;Pde7b;Mtfr2;Map7
						1164	chr13	1163		chr13	52880437	52893092	243.2	0.100812	Nfil3;Auh											1163		837	chr7	142386899	142393313	221.7	0.0880181	Krtap5-4;Krtap5-1;Lsp1;Syt8;Ctsd;Ifitm10;Tnni2;Gm14492	Lsp1
						1165	chr7	1164		chr7	4163860	4171243	243.2	0.100812	D030047H15Rik;Ttyh1;Leng8;Leng9;Cdc42ep5;Lilra5;9430041J12Rik											1164		836	chr15	99972349	99973438	221.6	0.0879784	2310068J16Rik;1700030F18Rik;Dip2b;Lima1;Larp4
						1166	chr3	1165		chr3	28805359	28806137	243.1	0.100771	Slc2a2;Rpl22l1;Gm1527;Eif5a2											1165		835	chr5	31697397	31698504	221.6	0.0879784	Bre;Rbks;Mrpl33
						1167	chr13	1166		chr13	48967127	48968749	243.1	0.100771	Fam120aos;Wnk2;Phf2;Fam120a											1166		834	chr8	128685076	128686428	221.6	0.0879784	Itgb1
						1168	chr9	1167		chr9	116359072	116384656	242.9	0.100688												1167		833	chr19	57068956	57098811	221.4	0.087899	Afap1l2;Ablim1
						1169	chr11	1168		chr11	120548987	120555581	242.8	0.100647	Pcyt2;Oxld1;Ppp1r27;Arhgdia;Gcgr;Alyref;Fam195b;Pde6g;Myadml2;Mrpl12;Sirt7;Anapc11;Npb;Hgs;Ccdc137;Slc25a10;Pycr1;Mafg;P4hb;Arl16;Notum											1168		832	chr7	44655920	44669327	221.2	0.0878196	Kcnc3;Myh14;Zfp473;Napsa;Vrk3;Izumo2
						1170	chr11	1169		chr11	99229953	99231063	242.8	0.100647	Krt25;Ccr7;Smarce1;Krt222;Krt24;Krt26											1169		831	chr5	30907311	30930898	221.1	0.0877799	Abhd1;Tcf23;Mapre3;Preb;Tmem214;Emilin1;Khk;Ost4;Agbl5;Cgref1	Emilin1
						1171	chr11	1170		chr11	101543914	101553254	242.7	0.100605	Rdm1;LOC666331;Rpl27;Tmem106a;Nbr1;Rnd2;Ifi35;Brca1;Vat1											1170		830	chr2	44920663	44927902	221.1	0.0877799	Mir5129;Gtdc1;Zeb2	Zeb2
						1172	chr18	1171		chr18	61725782	61726360	242.7	0.100605	Afap1l1;Il17b;Mir143hg;Mir143;Gm20748;Ablim3;1500015A07Rik;Pcyox1l;Grpel2;Mir145											1171		829	chr10	98943448	98952217	221.1	0.0877799	Atp2b1
						1173	chr14	1172		chr14	23149164	23157322	242.7	0.100605	Gm10248;1700112E06Rik											1172		828	chr9	25151026	25152429	220.9	0.0877005	Herpud2
						1174	chr5	1173		chr5	108628961	108629877	242.7	0.100605	Slc26a1;Idua;Dgkq;Tmem175;Fgfrl1;Cplx1;Gak	Dgkq										1173		827	chr18	77938399	77945218	220.8	0.0876608	Epg5;Pstpip2;Siglec15
						1175	chr17	1174		chr17	35969318	35980110	242.6	0.100564	Prr3;Abcf1;Atat1;Ppp1r18;Mir877;Mrps18b;Dhx16;Ppp1r10;Mir1894;H2-T24;H2-T22;Gnl1;A930015D03Rik;Gm11127;H2-T9;Gm8801;H2-T23;2310061I04Rik;Gm6034											1174		826	chr3	30792778	30793997	220.7	0.0876211	Samd7;Sec62;Gpr160
						1176	chr7	1175		chr7	75600608	75610526	242.6	0.100564	Akap13											1175		825	chr14	18238472	18239174	220.7	0.0876211	Nkiras1;Rpl15;Nr1d2;Ube2e1
						1177	chr6	1176		chr6	97204934	97211158	242.5	0.100522	Lmod3;Tmf1;Uba3;Arl6ip5;Frmd4b;Eogt											1176		824	chr9	21592759	21616872	220.7	0.0876211	Yipf2;AB124611;Mir199a-1;Smarca4;Carm1;Dnm2;Tmed1;1810026J23Rik;Gm7904
						1178	chr10	1177		chr10	58446750	58447458	242.5	0.100522	Ranbp2;Lims1;Ccdc138											1177		823	chr1	138487758	138515634	220.6	0.0875814	Nek7
						1179	chr15	1178		chr15	63997348	64006126	242.4	0.100481	Fam49b;Asap1;Gsdmcl-ps;Gsdmc4											1178		822	chr1	72070021	72076995	220.4	0.087502	4933417E11Rik;Mreg
						1180	chr3	1179		chr3	53452728	53464115	242.3	0.100439	Nhlrc3;Stoml3;Proser1;Frem2											1179		821	chr19	21077328	21078688	220.3	0.0874623
						1181	chr1	1180		chr1	171281418	171295091	242.2	0.100398	Fcer1g;Apoa2;Nr1i3;Pfdn2;B4galt3;Usp21;Pvrl4;Dedd;Pcp4l1;Ufc1;Adamts4;Nit1;Ppox;Ndufs2;Tomm40l;Klhdc9;Arhgap30											1180		820	chr1	185362535	185363832	220.3	0.0874623	Eprs;Bpnt1;Gm2061;Mir194-1;Mir215;9630028B13Rik;Iars2;Rab3gap2;Slc30a10
						1182	chr2	1181		chr2	163644433	163645301	242.2	0.100398	Serinc3;Pkig;Ttpal;0610039K10Rik;Hnf4a;Ada											1181		819	chr1	20863389	20872670	220.3	0.0874623	Paqr8;Il17f;Efhc1;Mcm3;6720483E21Rik
						1183	chr1	1182		chr1	178318213	178319196	242.1	0.100356	Hnrnpu;Cox20;Desi2;Efcab2											1182		818	chr16	20535436	20549144	220.1	0.0873829	Ece2;Mir1224;Abcf3;Eif2b5;Gm15760;Camk2n2;Vwa5b2;Ap2m1;Dvl3;Alg3
						1184	chr4	1183		chr4	59238855	59240275	242	0.100315	Ugcg;Susd1											1183		817	chr4	132260458	132274737	220.1	0.0873829	Taf12;Snhg12;Snhg3;Trnau1ap;Gmeb1;Phactr4;Rnu11;Ythdf2;Rcc1;Rps15a-ps4;Snora16a;Snora61;Snord99;Rab42;Snora44
						1185	chr2	1184		chr2	60209896	60211053	241.9	0.100274	March7;Cd302;Ly75;Baz2b											1184		816	chr5	115535169	115544027	220.1	0.0873829	Pxn;Msi1;Sirt4;Rplp0;Gcn1l1;Pla2g1b;1110006O24Rik;Rab35
						1186	chr4	1185		chr4	133240805	133262955	241.7	0.100191	Wasf2;Sytl1;Map3k6;Wdtc1;Tmem222;Gpr3;Cd164l2											1185		815	chr17	31854980	31855766	220	0.0873432	Sik1;Hsf2bp
						1187	chr7	1186		chr7	5051539	5062592	241.6	0.100149	U2af2;Rfpl4;Zfp524;Epn1;Fiz1;Gm1078;Rasl2-9;Sbk2;Zfp580;Vmn1r55;Ccdc106;Zfp579;Zfp784;Zfp865	Zfp580										1186		814	chr13	63231224	63240548	220	0.0873432	2010111I01Rik;Mir27b;Fancc;Gm16907;Mir23b;Mir3074-1;Mir24-1
						1188	chr4	1187		chr4	99193828	99200971	241.4	0.100066	Atg4c;Dock7											1187		813	chr15	11995239	12011091	220	0.0873432	Npr3;1700047G03Rik;Sub1
						1189	chr15	1188		chr15	81585297	81586519	241.3	0.100025	Chadl;Ep300;L3mbtl2											1188		812	chr1	160195147	160213577	219.9	0.0873035	Rabgap1l;Tnn;Cacybp;Mrps14
						1190	chr4	1189		chr4	95152711	95162058	241.3	0.100025												1189		811	chr9	56900494	56908141	219.8	0.0872638	Cspg4;Imp3;Snx33;Ptpn9;Odf3l1;Snupn
						1191	chr19	1190		chr19	55732665	55744171	240.9	0.0998591	Tcf7l2;4930552P12Rik											1190		810	chr11	95309741	95318329	219.7	0.0872241	Fam117a;Kat7;Tac4;Slc35b1;Spop
						1192	chr14	1191		chr14	68655477	68672447	240.9	0.0998591	Adam28;Adamdec1											1191		809	chr11	60210608	60220759	219.6	0.0871844	Srebf1;Tom1l2;Rai1
						1193	chr10	1192		chr10	80386925	80399408	240.8	0.0998176	Uqcr11;Tcf3;Reep6;Pcsk4;Mbd3;Dazap1;Mex3d;2310011J03Rik;Adamtsl5;Rps15;Apc2;Bc1;Plk5;Onecut3											1192		808	chr18	68051854	68059457	219.5	0.0871447	Ldlrad4
						1194	chr1	1193		chr1	74386705	74392448	240.3	0.0996103	Tmbim1;Usp37;Ctdsp1;Mir26b;Slc11a1;Pnkd;Vil1;Gm216											1193		807	chr13	64422214	64439625	219.4	0.087105	1190003K10Rik;Cdk20;Ctsl
						1195	chr11	1194		chr11	94521040	94549309	240.1	0.0995274	Cacna1g;Lrrc59;Epn3;Mycbpap;Chad;Spata20;Acsf2;Rsad1;Eme1											1194		806	chr4	126150577	126168639	219.4	0.087105	Eva1b;Map7d1;Sh3d21;Mrps15;Oscp1;Thrap3;Stk40;Lsm10;Trappc3
						1196	chr1	1195		chr1	135766056	135766858	240	0.099486	Lad1;Tnni1;Csrp1;Phlda3;Tnnt2											1195		805	chr9	103364459	103376954	219.2	0.0870256	Cdv3;Topbp1;1300017J02Rik;5830418P13Rik;Bfsp2
						1197	chr19	1196		chr19	5447743	5448523	239.9	0.0994445	AI837181;Fibp;1700020D05Rik;Ccdc85b;Banf1;4930481A15Rik;Snx32;D330050I16Rik;Fosl1;Sart1;Eif1ad;Drap1;Efemp2;Cfl1;Mus81;Ctsw;Cst6											1196		804	chr19	36833686	36835053	219.1	0.0869859	Ppp1r3c;Btaf1;Fgfbp3;Tnks2
						1198	chr18	1197		chr18	21001207	21002641	239.8	0.0994031	Rnf138;Rnf125;Mep1b											1197		803	chr1	93477958	93479817	218.8	0.0868668	Hdlbp;Ano7;Sept2;Farp2
						1199	chr15	1198		chr15	85634584	85646576	239.8	0.0994031	Mirlet7b;Ppara;AU022754;Mirlet7c-2;Wnt7b											1198		802	chr14	63103334	63122980	218.7	0.0868271	Gata4;Defb43;Ctsb;Neil2;Fdft1;Defb30;2700070H01Rik;Defb42	Gata4
						1200	chr5	1199		chr5	90971937	90988082	239.7	0.0993616	Mthfd2l;Epgn;Cxcl2;Ereg;Cxcl1											1199		801	chr2	6293489	6295273	218.7	0.0868271	Echdc3;A230108P19Rik;Usp6nl
						1201	chr9	1200		chr9	20887849	20898632	239.3	0.0991958	Angptl6;Dnmt1;Ppan;A230050P20Rik;S1pr2;Eif3g;Col5a3;Rdh8											1200		800	chr2	60901500	60902653	218.7	0.0868271	Gm13582;Rbms1
						1202	chr2	1201		chr2	154892013	154892941	239.3	0.0991958	Raly;Eif2s2											1201		799	chr4	119274869	119295122	218.6	0.0867874	Cldn19;Lepre1;Ccdc30;Ccdc23;Ermap;Ybx1;4930538K18Rik;Ppih;AU022252
						1203	chr6	1202		chr6	114968507	114969910	239.3	0.0991958	Vgll4;Tamm41											1202		798	chr3	104993940	105001387	218.5	0.0867477	St7l;Cttnbp2nl;4930564D02Rik;Wnt2b
						1204	chr3	1203		chr3	16183060	16183766	239.2	0.0991544	Ythdf3											1203		797	chr5	137778880	137787644	218.1	0.0865889	Pilrb1;Ppp1r35;Mepce;Tsc22d4;Agfg2;Nyap1;Pilra;Pilrb2;Zcwpw1
						1205	chr11	1204		chr11	49203185	49204310	239.2	0.0991544	Btnl9;Olfr1395;Mgat1;Olfr1396;Olfr1393;Olfr1392;Olfr56;Zfp62;Olfr1394											1204		796	chr1	160057985	160060588	218	0.0865492	4930523C07Rik;Tnn;4930562F07Rik
						1206	chr13	1205		chr13	53001755	53019561	239.1	0.0991129	Ror2;Nfil3;Auh											1205		795	chr7	15945669	15956313	217.8	0.0864697	Crx;Crxos1;Gltscr2;Sepw1;Snord23;Ehd2;Gltscr1
						1207	chr4	1206		chr4	120815850	120825874	239	0.0990715	Nfyc;Kcnq4;Mir30c-1;Mir30e;Rims3;Exo5											1206		794	chr2	46217639	46240654	217.7	0.08643
						1208	chr8	1207		chr8	107231806	107255430	239	0.0990715	Nfat5;Cyb5b											1207		793	chr9	77744595	77755146	217.7	0.08643	Klhl31;Gclc
						1209	chr8	1208		chr8	11757665	11767046	238.9	0.09903	1700016D06Rik;Arhgef7;Tex29;Gm6524											1208		792	chr19	10524695	10525914	217.6	0.0863903	Lrrc10b;Tmem138;Ddb1;Tmem216;Syt7;Cyb561a3;Cpsf7;Sdhaf2;Dak;Ppp1r32	Tmem138
						1210	chr5	1209		chr5	43232657	43233951	238.9	0.09903	Gm7854;Cpeb2											1209		791	chr1	132255483	132265684	217.5	0.0863506	Nuak2;Klhdc8a;Mir135b;Lemd1;Tmcc2
						1211	chr8	1210		chr8	70271959	70283855	238.6	0.0989057	Homer3;Gdf1;Sugp2;Armc6;Upf1;Cope;Cers1;Comp;Tmem161a;Ddx49;Slc25a42;Crtc1											1210		790	chr2	90904160	90918399	217.4	0.0863109	Ndufs3;Kbtbd4;Mtch2;Celf1;C1qtnf4;Ptpmt1;Agbl2
						1212	chr9	1211		chr9	64737086	64737993	238.6	0.0989057	Dennd4a;Megf11;Rab11a											1211		789	chr5	124031473	124032107	217.2	0.0862315	Abcb9;Ogfod2;Vps37b;Hip1r;Pitpnm2;Arl6ip4;Ccdc62
						1213	chr7	1212		chr7	16286293	16295682	238.5	0.0988642	C5ar1;Sae1;C5ar2;Bbc3;Ccdc9;Prr24;Dhx34;Meis3	Meis3										1212		788	chr10	67185678	67193324	216.9	0.0861124	Nrbf2;Jmjd1c;Reep3
						1214	chr17	1213		chr17	69416967	69417915	238.5	0.0988642	Zbtb14;C030034I22Rik;A330050F15Rik											1213		787	chr2	85050414	85061344	216.9	0.0861124	Slc43a3;Prg2;4930443O20Rik;Prg3;Ssrp1;P2rx3;Aplnr;Tnks1bp1
						1215	chr7	1214		chr7	44985817	44998265	238.4	0.0988227	Rcn3;Prrg2;Prmt1;Prr12;Fuz;Tsks;Gm15545;Bcl2l12;Ap2a1;Cpt1c;Rras;Irf3;Med25;Nosip;Scaf1;Fcgrt	Rcn3										1214		786	chr12	111537401	111539075	216.8	0.0860727	Tnfaip2;Eif5;Mark3;Snora28;Gm266;2810029C07Rik
						1216	chr1	1215		chr1	133650152	133664339	238.4	0.0988227	Snrpe;Zc3h11a;Zbed6;Lax1;Atp2b4											1215		785	chr15	80053553	80062096	216.7	0.086033	Rpl3;Pdgfb;Syngr1;Tab1;Snord83b;Snord43
						1217	chr6	1216		chr6	71632066	71633532	238.2	0.0987398	Kdm3a;Chmp3;Reep1											1216		784	chr13	31547116	31577898	216.6	0.0859933	Foxq1;1700018A04Rik;Foxf2	Foxf2
						1218	chr14	1217		chr14	55559914	55560855	238	0.0986569	Psme1;Psme2;Tssk4;Rec8;Irf9;Fitm1;Mdp1;Dcaf11;Pck2;Emc9;Nrl;Cpne6;Ipo4;Rnf31;Dhrs4;Tm9sf1;Lrrc16b											1217		783	chr1	135217389	135227469	216.6	0.0859933	Rnpep;Elf3;Timm17a;Ptpn7;Ptprv;Gpr37l1;Arl8a;Lmod1
						1219	chr11	1218		chr11	113750815	113751893	237.9	0.0986155	Sdk2;Cpsf4l;D11Wsu47e;Cdc42ep4;Cog1;Fam104a											1218		782	chr15	99251557	99259625	216.6	0.0859933	Mcrs1;Kcnh3;Prpf40b;Spats2;Fmnl3;1700120C14Rik;Fam186b
						1220	chr10	1219		chr10	127120639	127127826	237.8	0.098574	Pip4k2c;B4galnt1;Mettl1;LOC100504703;Dtx3;March9;Arhgef25;Tspan31;Slc26a10;Os9;Tsfm;Cyp27b1;F420014N23Rik;LOC100504608;Cdk4;Avil;Kif5a;Agap2											1219		781	chr9	44603981	44605515	216.5	0.0859536	Bcl9l;Ddx6;Cxcr5;Phldb1;Treh
						1221	chr10	1220		chr10	19168024	19177483	237.8	0.098574	Gm20139											1220		780	chr2	103796216	103798045	216.2	0.0858345	Caprin1;Nat10;4930547E08Rik;Abtb2
						1222	chr6	1221		chr6	134791784	134792637	237.8	0.098574	Gpr19;Dusp16;Crebl2;Loh12cr1											1221		779	chr5	120605191	120613442	216.1	0.0857948	Iqcd;Slc24a6;Ddx54;1110008J03Rik;Rasal1;Ccdc42b;Dtx1;Tpcn1
						1223	chr11	1222		chr11	51263035	51263848	237.7	0.0985326	Clk4;Col23a1;BC049762											1222		778	chr12	64965674	64977169	216	0.0857551	Klhl28;Fkbp3;Prpf39;Fam179b;Gm527;Fancm
						1224	chr10	1223		chr10	60752352	60762961	237.6	0.0984911	Unc5b;Slc29a3;Cdh23											1223		777	chr1	130716244	130717942	215.9	0.0857154	Pfkfb2;C4bp;Fcamr;AA986860;Zp3r;Yod1;C4bp-ps1
						1225	chr4	1224		chr4	83315161	83324296	237.6	0.0984911	Snapc3;Ttc39b;Gm11413											1224		776	chr4	59238746	59240368	215.9	0.0857154	Ugcg;Susd1
						1226	chr19	1225		chr19	36833659	36835024	237.5	0.0984497	Ppp1r3c;Btaf1;Fgfbp3;Tnks2											1225		775	chr7	112279166	112299850	215.8	0.0856757	Mical2;Micalcl
						1227	chr2	1226		chr2	131932329	131945247	237.5	0.0984497	Prnp;Prnd;Erv3;5330413P13Rik;Rassf2;Prn	Rassf2										1226		774	chr7	34313269	34328147	215.8	0.0856757	Lsm14a;4931406P16Rik;Gpi1
						1228	chr13	1227		chr13	56021397	56027970	237.4	0.0984082	H2afy											1227		773	chr13	59769226	59770504	215.8	0.0856757	Golm1;Spata31d1a;4921517D22Rik;Etohd2;Isca1;Zcchc6;Spata31d1b;Spata31d1d;4930528D03Rik
						1229	chr7	1228		chr7	120634760	120655345	237.3	0.0983668	Uqcrc2;Abca16;BC030336;E130201H02Rik;Vwa3a;Pdzd9											1228		772	chr11	51755816	51764216	215.6	0.0855963	Phf15;Sar1b;D930048N14Rik;Sec24a;0610009B22Rik
						1230	chr1	1229		chr1	86064277	86065359	237.1	0.0982839	Spata3;Psmd1;2810459M11Rik;Htr2b;Armc9											1229		771	chr7	122969814	122970845	215.3	0.0854772	4930413G21Rik;Rbbp6
						1231	chr15	1230		chr15	79658403	79671487	236.8	0.0981595	Sun2;Dmc1;Fam227a;Josd1;Tomm22;Gm16576;Gtpbp1;Cby1;Dnal4											1230		770	chr11	107012087	107027858	215.2	0.0854375	1810010H24Rik;Smurf2;Kpna2;Bptf
						1232	chr12	1231		chr12	112673432	112679195	236.5	0.0980352	Siva1;Pld4;Adssl1;Inf2;Akt1;Zbtb42;Cep170b											1231		769	chr6	94880722	94890150	215.1	0.0853978	4930511E03Rik;Mir1957
						1233	chr16	1232		chr16	23988539	23989113	236.2	0.0979108	Bcl6;Sst;Rtp2											1232		768	chr6	87868742	87898014	215	0.0853581	Cnbp;Copg1;Gp9;8430410A17Rik;Rab43;Isy1;Gm5577;H1fx
						1234	chr6	1233		chr6	28421328	28424261	236.1	0.0978693	Fscn3;Pax4;Snd1;Arf5;Gcc1											1233		767	chr10	91123179	91124149	214.8	0.0852787	Apaf1;Tmpo;Slc25a3;Ikbip
						1235	chr4	1234		chr4	138972551	138973586	236	0.0978279	Pla2g2e;Otud3;Tmco4;Htr6;Rnf186											1234		766	chr3	57400975	57412346	214.6	0.0851993	Tm4sf1;Wwtr1;Tm4sf4
						1236	chr17	1235		chr17	56584178	56585633	235.9	0.0977864	Catsperd;2410015M20Rik;Lonp1;Ranbp3;Znrf4;Safb;Rpl36;Safb2											1235		765	chr11	99229834	99231094	214.5	0.0851596	Krt25;Ccr7;Smarce1;Krt222;Krt24;Krt26
						1237	chr8	1236		chr8	128685648	128686486	235.8	0.097745	Itgb1											1236		764	chr9	58262725	58276149	214.4	0.0851199	Pml;Loxl1;1600029O15Rik;Stoml1;Islr2;Tbc1d21;1700072B07Rik
						1238	chr1	1237		chr1	156558605	156568716	235.7	0.0977035	Soat1;Abl2;Tor3a											1237		763	chr6	124478119	124501394	214.4	0.0851199	C1ra;Pex5;C1rl;C1s;Clstn3;C1rb
						1239	chr7	1238		chr7	92668924	92670010	235.4	0.0975792	Ankrd42;Pcf11;Rab30;Ccdc90b;4632427E13Rik											1238		762	chr11	103953564	103967445	214.2	0.0850405	Arf2;Nsf
						1240	chr9	1239		chr9	107975494	108003291	235.3	0.0975377	Mon1a;Mst1r;Camkv;Traip;Fam212a;Uba7;Gmppb;Actl11;Ip6k1;Rnf123;Amigo3;Apeh;Mst1;Bsn											1239		761	chr8	121107791	121134273	214.2	0.0850405	Mthfsd;Foxc2;Foxf1;Foxl1;Fendrr
						1241	chr1	1240		chr1	58423139	58424105	234.9	0.0973719	Ppil3;Nif3l1;Bzw1;Orc2;Clk1;Fam126b;Aox3l1											1240		760	chr19	3324840	3334741	213.9	0.0849214	Gal;Cpt1a;Mrpl21;Ighmbp2;Mtl5
						1242	chr4	1241		chr4	66827518	66828623	234.8	0.0973305	Tlr4											1241		759	chr6	67028286	67037463	213.8	0.0848817	Gng12;E230016M11Rik;Gadd45a
						1243	chr10	1242		chr10	50591996	50593109	234.8	0.0973305	Ascc3											1242		758	chr18	67301376	67318797	213.7	0.084842	Gnal;B430212C06Rik;Impa2;Tubb6;Afg3l2;Chmp1b;Mppe1;Cidea
						1244	chr16	1243		chr16	90197475	90221526	234.7	0.097289	Scaf4;Sod1;Gm10789											1243		757	chr1	181126190	181144622	213.6	0.0848023	Cnih4;Nvl;Wdr26;9130409I23Rik
						1245	chr3	1244		chr3	109123112	109132532	234.7	0.097289	Slc25a24;Slc25a54;Fam102b											1244		756	chr17	28913641	28931275	213.5	0.0847626	Brpf3;Pxt1;1700030A11Rik;Stk38;Kctd20;4930539E08Rik;Pnpla1
						1246	chr11	1245		chr11	88172748	88181291	234.7	0.097289	Mrps23;Cuedc1;Vezf1;2210416O15Rik											1245		755	chr11	75677960	75680036	213.5	0.0847626	Myo1c;Ywhae;Crk;Doc2b;Pitpna;Inpp5k
						1247	chr14	1246		chr14	118566716	118574060	234.6	0.0972476	Abcc4											1246		754	chr7	118242749	118252951	213.4	0.0847229	4930583K01Rik;Smg1
						1248	chr5	1247		chr5	117115324	117116363	234.6	0.0972476	Taok3;Suds3											1247		753	chr5	146832708	146833521	213.3	0.0846832	Rpl21;Rasl11a;Usp12
						1249	chr6	1248		chr6	147335332	147344432	234.6	0.0972476	Pthlh											1248		752	chr3	152210015	152211301	213.2	0.0846435	Fam73a;Dnajb4;Gipc2;Nexn;Fubp1
						1250	chr1	1249		chr1	134078449	134079719	234.6	0.0972476	Fmod;Chit1;Btg2											1249		751	chr17	6757574	6758408	213.2	0.0846435	Sytl3;Ezr
						1251	chrX	1250		chrX	74270191	74283283	234.6	0.0972476	Gdi1;Slc10a3;Snora70;Emd;Tktl1;Lage3;Dnase1l1;Flna;Atp6ap1;Taz;Ubl4;Fam50a;Rpl10;Plxna3;Ubl4a											1250		750	chr7	5051423	5062610	213	0.0845641	U2af2;Rfpl4;Zfp524;Epn1;Fiz1;Gm1078;Rasl2-9;Sbk2;Zfp580;Vmn1r55;Ccdc106;Zfp579;Zfp784;Zfp865	Zfp580
						1252	chr11	1251		chr11	19924495	19925858	234.6	0.0972476	Spred2											1251		749	chr5	90890760	90900790	213	0.0845641	Mthfd2l;Cxcl2;Il8;Cxcl1
						1253	chr9	1252		chr9	45828118	45847141	234.5	0.0972061	Rnf214;Dscaml1;Bace1;Pcsk7;Tagln;Cep164;Sidt2											1252		748	chr11	102407050	102409055	213	0.0845641	Slc4a1;Itga2b;Gpatch8;Fam171a2;Slc25a39;Rundc3a;Ubtf;Grn
						1254	chr6	1253		chr6	145993570	146004913	234.2	0.0970817	Sspn											1253		747	chr8	11464117	11477571	212.8	0.0844847	Carkd;Cars2;Rab20;Col4a2;Ing1
						1255	chr3	1254		chr3	138514917	138527094	234.1	0.0970403	Adh5;Metap1;Mir1956;Eif4e;Adh4											1254		746	chr4	140688760	140700805	212.8	0.0844847	Rcc2;Arhgef10l;Padi4;Padi3;Padi6
						1256	chr11	1255		chr11	55460767	55470385	234	0.0969988	Atox1;Glra1;G3bp1;Sparc;Gm12238											1255		745	chr15	73089906	73091249	212.7	0.084445	Trappc9;Chrac1;Ago2
						1257	chr5	1256		chr5	3493711	3502508	234	0.0969988	Cdk6;Pex1;Rbm48;1700109H08Rik;Fam133b											1256		744	chr19	45652482	45660566	212.7	0.084445	Npm3;Mgea5;Fgf8;Fbxw4;Poll;Dpcd;4933429K18Rik
						1258	chr1	1257		chr1	162739657	162740631	233.9	0.0969574	Prrc2c;Myoc;Fmo1;Fmo4;7420461P10Rik											1257		743	chr11	121673387	121698188	212.6	0.0844053	Tbcd;Metrnl;B3gntl1
						1259	chr2	1258		chr2	52741757	52742684	233.9	0.0969574	Stam2;Cacnb4											1258		742	chr6	146888099	146899812	212.6	0.0844053	Smco2;Ppfibp1;1700034J05Rik;Arntl2
						1260	chr4	1259		chr4	89417087	89428994	233.9	0.0969574												1259		741	chr5	137102270	137116411	212.5	0.0843656	Ap1s1;Serpine1;Vgf;Trim56
						1261	chr7	1260		chr7	105736092	105752329	233.8	0.0969159	Arfip2;Timm10b;Dchs1;Mrpl17;Rrp8;Taf10;Tpp1;Ilk											1260		740	chr7	98693052	98703843	212.4	0.0843259	Prkrir;2210018M11Rik
						1262	chr11	1261		chr11	116077607	116087751	233.8	0.0969159	Wbp2;Acox1;Trim65;Trim47;Mrpl38;Fbf1;H3f3b;Itgb4;Unk;Galk1;Unc13d											1261		739	chr6	35424227	35425505	212.4	0.0843259	1700065J11Rik;Mtpn;Fam180a
						1263	chr11	1262		chr11	59377732	59385563	233.8	0.0969159	Jmjd4;Snap47;Zfp867;Wnt3a;Wnt9a;Prss38;Zkscan17											1262		738	chr2	104688867	104712586	212.3	0.0842862	Cstf3;Qser1;Depdc7;Pin1rt1;Tcp11l1
						1264	chr1	1263		chr1	93478025	93479824	233.8	0.0969159	Hdlbp;Ano7;Sept2;Farp2											1263		737	chr16	36071165	36072322	212.2	0.0842465	Kpna1;Ccdc58;Fam162a;Wdr5b;Parp9;Stfa2l1;Csta	Csta
						1265	chr7	1264		chr7	90129548	90131077	233.7	0.0968745	2310010J17Rik;Picalm;E230029C05Rik;Ccdc83											1264		736	chr11	20631444	20640139	212.2	0.0842465	Aftph;Sertad2
						1266	chr4	1265		chr4	141138973	141148696	233.6	0.096833	Fbxo42;Spata21;Necap2;Crocc;Szrd1;Rsg1;Arhgef19											1265		735	chr9	70229582	70243468	212.1	0.0842068	Fam81a;Myo1e
						1267	chr4	1266		chr4	57956570	57957357	233.4	0.0967501	Txndc8;D630039A03Rik;Svep1;Txn1;Akap2	Akap2										1266		734	chr11	69758772	69766576	212	0.0841671	BC096441;Fgf11;Nlgn2;Plscr3;G630025P09Rik;Cd68;Tnfsf13;Mir1934;Spem1;Zbtb4;Tnk1;4933402P03Rik;Eif4a1;Mpdu1;Senp3;Slc35g3;Tnfsf12;Tmem256;Chrnb1;Polr2a;Tmem102	Tnk1;Tnfsf12
						1268	chr2	1267		chr2	69713146	69723681	233.3	0.0967087	Phospho2;Fastkd1;Bbs5;Ccdc173;Klhl41;Ppig;Klhl23											1267		733	chr10	81377781	81385175	211.9	0.0841274	Gipc3;Hmg20b;Nfic;Tbxa2r;Pip5k1c;Cactin;Celf5;Tjp3;2210404O07Rik;Mfsd12;Fzr1;Dohh;4930404N11Rik
						1269	chr7	1268		chr7	25395297	25412181	233.3	0.0967087	Lipe;Cnfn;Tmem145;Prr19;Megf8;4732471J01Rik;Ceacam1;Pafah1b3;Cxcl17											1268		732	chr2	46442596	46451420	211.8	0.0840877
						1270	chr10	1269		chr10	39613131	39613790	233.2	0.0966672	E130307A14Rik;Traf3ip2;Fyn											1269		731	chr17	71474836	71486382	211.7	0.084048	Spdya;Trmt61b;Smchd1;Ndc80
						1271	chr9	1270		chr9	13303953	13324179	233.1	0.0966258	Ccdc82;Jrkl											1270		730	chr12	85362819	85375125	211.6	0.0840083	Zc2hc1c;Acyp1;Tmed10;Mlh3;Nek9;Fos
						1272	chr17	1271		chr17	32283592	32284965	233	0.0965843	Akap8l;Akap8;Wiz;Gm4432;Brd4;Ephx3											1271		729	chr1	168382268	168392658	211.5	0.0839686	Pbx1
						1273	chr15	1272		chr15	62043458	62060155	232.7	0.09646	Myc;Pvt1											1272		728	chr2	60633250	60640741	211.4	0.0839289	Itgb6;Pla2r1
						1274	chr5	1273		chr5	73400663	73406707	232.6	0.0964185	Ociad2;Dcun1d4;Ociad1;Cwh43	Ociad2;Cwh43										1273		727	chr2	61593006	61594227	211.3	0.0838892	Tank
						1275	chr6	1274		chr6	17463533	17464467	232.6	0.0964185	Met											1274		726	chr2	23006068	23022683	211.2	0.0838495	Abi1;Acbd5;Pdss1;Mastl
						1276	chr2	1275		chr2	129258367	129264286	232.6	0.0964185	Ckap2l;AI847159;Slc20a1;Gm14023;Il1a;A730036I17Rik											1275		725	chr13	48546024	48553000	210.9	0.0837303	Mirlet7f-1;Mirlet7a-1;Zfp169;Mirlet7d;Ptpdc1
						1277	chr1	1276		chr1	134556389	134560461	232.5	0.0963771	4931440L10Rik;Klhl12;Rabif;Syt2;Kdm5b											1276		724	chr15	83463765	83474710	210.9	0.0837303	Bik;Pacsin2;Mcat;1700001L05Rik;Tspo;Ttll1
						1278	chr2	1277		chr2	168525247	168539910	232.4	0.0963356	Nfatc2;Atp9a											1277		723	chr12	4906956	4918354	210.9	0.0837303	Ubxn2a;BC068281;Atad2b;0610009D07Rik;Fkbp1b;Mfsd2b
						1279	chr13	1278		chr13	28873454	28884644	232.4	0.0963356	2610307P16Rik;Sox4											1278		722	chr11	45830907	45853405	210.8	0.0836906	Clint1;Lsm11;F630206G17Rik;Thg1l
						1280	chr2	1279		chr2	112231923	112239746	232.2	0.0962527	Nutm1;Olfr1317;Slc12a6;Lpcat4;Nop10;Olfr1318											1279		721	chr16	15984555	15992681	210.8	0.0836906	2310008H04Rik;Cebpd
						1281	chr18	1280		chr18	3336590	3337783	231.9	0.0961283	Crem;Cul2;Gm6225											1280		720	chr2	32423191	32424173	210.7	0.0836509	Ciz1;Slc25a25;Lcn2;Naif1;Ptges2;1110008P14Rik;Dnm1
						1282	chr5	1281		chr5	110808048	110810092	231.9	0.0961283	Ep400;Chek2;Hscb;Ulk1;Ttc28;Pus1	Ttc28										1281		719	chr9	22225615	22227243	210.7	0.0836509	Acp5;Zfp810;Zfp809;Pigyl;1810064F22Rik;Mir680-2;Zfp872;Zfp599
						1283	chr4	1282		chr4	149989141	150008824	231.9	0.0961283	Spsb1;Mir34a;H6pd;Gpr157											1282		718	chr9	43085343	43116197	210.6	0.0836112	Pou2f3;Arhgef12;Tmem136
						1284	chr5	1283		chr5	32425190	32437923	231.8	0.0960869	Ppp1cb;Plb1											1283		717	chr6	28421239	28424269	210.5	0.0835715	Fscn3;Pax4;Snd1;Arf5;Gcc1
						1285	chr1	1284		chr1	156035788	156036701	231.8	0.0960869	Tor1aip1;Tor1aip2;Fam163a;Cep350											1284		716	chr10	42276869	42278210	210.4	0.0835318	Lace1;Foxo3
						1286	chr4	1285		chr4	126162670	126168664	231.7	0.0960454	Eva1b;Map7d1;Sh3d21;Oscp1;Thrap3;Stk40;Lsm10;Trappc3											1285		715	chr3	65527871	65529470	210.2	0.0834524	Tiparp;4931440P22Rik
						1287	chr12	1286		chr12	35534171	35535118	231.4	0.0959211	Ahr											1286		714	chr11	6291424	6292687	210.1	0.0834127	Nudcd3;Ogdh;Ddx56;Zmiz2;Npc1l1;Tmed4
						1288	chr9	1287		chr9	108479998	108491424	231.3	0.0958796	Klhdc8b;Usp4;Qrich1;Impdh2;Usp19;Mir425;Ndufaf3;Ccdc36;Qars;Ccdc71;1700102P08Rik;Lamb2;Dalrd3;P4htm;Mir191;Wdr6;BC048562											1287		713	chr11	96766121	96789709	210	0.083373	Copz2;Cbx1;Nfe2l1;Gm11517;Skap1;Snx11;Mir152
						1289	chr17	1288		chr17	6782432	6783258	231.2	0.0958382	Sytl3;Ezr											1288		712	chr17	15699177	15705256	209.8	0.0832936	Chd1;4933401D09Rik
						1290	chr3	1289		chr3	57628482	57638742	231.2	0.0958382	Gm410;Commd2;Wwtr1;Rnf13											1289		711	chr16	43458834	43477371	209.7	0.0832539	Zbtb20;Gm15713
						1291	chr7	1290		chr7	130646052	130646801	231.1	0.0957967	Tacc2;Nsmce4a											1290		710	chr6	70773627	70785798	209.6	0.0832142	Rpia;Eif2ak3
						1292	chr6	1291		chr6	39242770	39244188	230.8	0.0956724	4930599N23Rik;Slc37a3;Jhdm1d											1291		709	chr10	117662747	117664357	209.6	0.0832142	Slc35e3;Mdm2;Nup107;Cpm
						1293	chr4	1292		chr4	139535414	139544302	230.8	0.0956724	Iffo2;Ubr4;Aldh4a1											1292		708	chr4	45408321	45409520	209.4	0.0831348	Dcaf10;Trmt10b;Exosc3;Shb;Slc25a51
						1294	chr4	1293		chr4	55349971	55350917	230.8	0.0956724	Rad23b;Gm12505											1293		707	chr16	20097390	20098198	209.2	0.0830554	Klhl24;Yeats2;Mir684-1
						1295	chr7	1294		chr7	15945703	15956143	230.7	0.0956309	Crx;Crxos1;Gltscr2;Sepw1;Snord23;Ehd2;Gltscr1											1294		706	chr5	137659205	137684641	209.2	0.0830554	Lrch4;Tsc22d4;Mospd3;Fbxo24;Tfr2;Pcolce;Agfg2;Irs3;Nyap1;Gm20605;Actl6b;Sap25;Ppp1r35;Mepce
						1296	chr10	1295		chr10	127924214	127925081	230.7	0.0956309	Rdh19;Rdh7;BC089597;Prim1;Hsd17b6;Rdh18-ps;Sdr9c7											1295		705	chrX	7714251	7741280	209	0.082976	Tfe3;Mir684-1;Praf2;Magix;Ccdc120;Plp2;Gripap1;Syp;Wdr45;Cacna1f;Prickle3;Gpkow;Kcnd1
						1297	chr7	1296		chr7	46919446	46920154	230.6	0.0955895	Tsg101;Gtf2h1;Ldhc;Uevld;Ldha;Gm9999;Spty2d1;C86187											1296		704	chr3	107332606	107334308	208.9	0.0829363	Slc16a4;Lamtor5;A630076J17Rik;Prok1;Rbm15
						1298	chr5	1297		chr5	31955926	31968448	230.4	0.0955065	Bre											1297		703	chr13	16659883	16671060	208.8	0.0828966
						1299	chr7	1298		chr7	28338001	28351409	230.3	0.0954651	Eid2;Rps16;Gmfg;Timm50;Paf1;Samd4b;Eid2b;Dll3;Med29;AF357399;Plekhg2;Zfp36;Supt5;BC089491											1298		702	chr12	80259309	80273460	208.7	0.0828569	Actn1;Dcaf5
						1300	chr5	1299		chr5	115489187	115490377	229.9	0.0952993	Pxn;Msi1;Sirt4;Rplp0;Gcn1l1;Pla2g1b											1299		701	chr9	27801561	27813724	208.6	0.0828172	Opcml
						1301	chr6	1300		chr6	52190790	52213261	229.8	0.0952578	Hoxa10;Mir196b;2700086A05Rik;Hoxa11as;Hoxa3;Hoxa1;Hoxa11;Hoxa6;Hoxa2;Hoxa9;Hoxa7;Hoxa5;Mira;Hoxa13;Hoxa4;5730457N03Rik	Hoxa7										1300		700	chr4	130629538	130638355	208.6	0.0828172	Pum1;Nkain1
						1302	chr1	1301		chr1	119648185	119660943	229.7	0.0952164	Epb4;Ptpn4											1301		699	chr6	98949081	98956707	208.5	0.0827775	Foxp1
						1303	chr17	1302		chr17	73934731	73950690	229.7	0.0952164	Xdh;Srd5a2	Xdh										1302		698	chr15	59373864	59387024	208.5	0.0827775	Nsmce2;Sqle;E430025E21Rik;Zfp572
						1304	chr18	1303		chr18	67442585	67449191	229.6	0.0951749	Spire1;B430212C06Rik;Tubb6;Afg3l2;Slmo1;Cidea											1303		697	chr1	86064377	86065386	208.4	0.0827378	Spata3;Psmd1;2810459M11Rik;Htr2b;Armc9
						1305	chr1	1304		chr1	16104646	16106299	229.6	0.0951749	4930444P10Rik;Rdh10;Rpl7											1304		696	chr9	21714828	21724175	208.4	0.0827378	Ldlr;Spc24;Smarca4;Kank2;Dock6
						1306	chr5	1305		chr5	115111790	115144223	229.5	0.0951335	Unc119b;Acads;Mlec;Gm13826;Cabp1;Sppl3;Pop5;Rnf10											1305		695	chr13	97485521	97511970	208.4	0.0827378	Gm5086
						1307	chr15	1306		chr15	76080433	76091465	229.5	0.0951335	Plec;Mapk15;Puf60;Ccdc166;BC024139;Eppk1;Nrbp2;Fam83h;Scrib											1306		694	chr1	106796045	106796822	208.3	0.0826981	Kdsr;Bcl2;Serpinb5;Vps4b
						1308	chr12	1307		chr12	59060954	59078546	229.5	0.0951335	Ctage5;Pnn;Sec23a;Mia2;Gemin2;Trappc6b											1307		693	chr12	4592647	4600498	208.1	0.0826187	Itsn2
						1309	chr1	1308		chr1	151344110	151345350	229.5	0.0951335	Swt1;Ivns1abp;Trmt1l											1308		692	chr7	122066279	122067824	208.1	0.0826187	Plk1;Ndufab1;Ubfd1;Gga2;Ears2;Dctn5;Palb2;Cog7
						1310	chr2	1309		chr2	32342908	32363419	229.4	0.095092	Pomt1;Ciz1;Slc25a25;Uck1;Lcn2;Golga2;Swi5;Ptges2;1110008P14Rik;Mir199b;Dnm1;Naif1											1309		691	chr14	55559884	55560886	207.6	0.0824202	Psme1;Psme2;Tssk4;Rec8;Irf9;Fitm1;Mdp1;Dcaf11;Pck2;Emc9;Nrl;Cpne6;Ipo4;Rnf31;Dhrs4;Tm9sf1;Lrrc16b
						1311	chr5	1310		chr5	31048167	31067157	229.2	0.0950091	Mpv17;Abhd1;Tcf23;Slc5a6;Cad;Slc30a3;Dnajc5g;Atraid;Preb;Ucn;Trim54;Gtf3c2											1310		690	chr2	128543904	128552973	207.6	0.0824202	Anapc1
						1312	chr1	1311		chr1	125520001	125526776	229.1	0.0949677	Actr3;Slc35f5											1311		689	chr12	98714033	98747354	207.3	0.0823011	Ptpn21;Spata7;Zc3h14;Eml5
						1313	chr16	1312		chr16	43458995	43465174	229	0.0949262	Zbtb20;Gm15713											1312		688	chr1	43163608	43168715	207.3	0.0823011	Fhl2;AI597479;Tgfbrap1
						1314	chr2	1313		chr2	72979038	72981020	228.8	0.0948433	1700011J10Rik;Sp3											1313		687	chr12	111745746	111759486	207.1	0.0822217	Trmt61a;Ckb;Klc1;Mark3;Zfyve21;Apopt1;Ppp1r13b;Bag5;Xrcc3
						1315	chr16	1314		chr16	21332847	21340191	228.7	0.0948019	Gm16863;Vps8											1314		686	chr10	128083296	128097396	207	0.082182	Mir677;Rbms2;Baz2a;Atp5b;Prim1;Hsd17b6;Naca;Ptges3;Gls2
						1316	chr6	1315		chr6	17065095	17066057	228.7	0.0948019	Tes											1315		685	chr6	17065034	17066007	207	0.082182	Tes
						1317	chr19	1316		chr19	17238900	17257078	228.6	0.0947604	Gcnt1;Prune2											1316		684	chr17	35000763	35001702	206.9	0.0821423	Vars;Hspa1b;Lsm2;Hspa1l;1110038B12Rik;Ly6g6d;Sapcd1;Ly6g6f;Ddah2;Vwa7;Snord52;Abhd16a;Ly6g6c;AU023871;Ehmt2;Msh5;Neu1;Hspa1a;Ly6g6e;Slc44a4;Clic1;G6b
						1318	chr2	1317		chr2	72733715	72735373	228.5	0.094719	8430437L04Rik;6430710C18Rik											1317		683	chr2	160645869	160647159	206.8	0.0821026	Plcg1;Top1
						1319	chr12	1318		chr12	86941347	86947807	228.5	0.094719	2310044G17Rik;Irf2bpl;Tmem63c;Zdhhc22											1318		682	chr1	155098115	155109120	206.6	0.0820232	Ier5;Stx6;Mr1
						1320	chr9	1319		chr9	122351791	122364051	228.3	0.094636	A730085K08Rik;Ano10;Abhd5											1319		681	chr8	47713497	47722278	206.5	0.0819835	Ing2;Cdkn2aip;Cldn24
						1321	chr19	1320		chr19	8774306	8786435	228.3	0.094636	Wdr74;Ttc9c;Nxf1;Slc3a2;Hnrnpul2;Stx5a;Gm2518;Chrm1;Zbtb3;1700092M07Rik;Snord22;Tmem179b;Taf6l;Bscl2;Tmem223;Gng3;Snhg1;Polr2g;Ubxn1;Lrrn4cl;AI462493	Polr2g;Ubxn1										1320		680	chr14	120868048	120888681	206.5	0.0819835	Ipo5
						1322	chr5	1321		chr5	115272019	115280357	228.2	0.0945946	Dynll1;Cox6a1;Srsf9;Pop5;Coq5;Rnf10;Gatc;Triap1;Cabp1											1321		679	chr13	63134217	63141862	206.3	0.0819041	2010111I01Rik
						1323	chr10	1322		chr10	80621959	80623445	228.2	0.0945946	Mob3a;Abhd17a;Rexo1;Mknk2;Csnk1g2;Izumo4;Klf16;Ap3d1;Scamp4;Btbd2;Atp8b3;Adat3											1322		678	chr4	130101868	130108067	206.3	0.0819041	Tinagl1;Bai2;Hcrtr1;Pef1;Col16a1
						1324	chr12	1323		chr12	111753000	111759599	227.9	0.0944702	Trmt61a;Ckb;Klc1;Mark3;Zfyve21;Apopt1;Ppp1r13b;Bag5;Xrcc3											1323		677	chr6	137559163	137565780	206.3	0.0819041	Ptpro;Eps8
						1325	chr4	1324		chr4	103113776	103120261	227.9	0.0944702	Wdr78;Insl5;Slc35d1;Mier1											1324		676	chr2	26444685	26446340	206.2	0.0818644	Sdccag3;Dnlz;Notch1;Inpp5e;Snapc4;Gpsm1;Pmpca;Card9;Sec16a
						1326	chr5	1325		chr5	137629085	137630694	227.8	0.0944288	Lrch4;Mospd3;Fbxo24;Tfr2;Pcolce;Agfg2;Irs3;Gnb2;Gm20605;Actl6b;Sap25											1325		675	chr6	72439070	72440327	206.1	0.0818247	Vamp8;Tmem150a;Rnf181;Vamp5;Mat2a;Ggcx;0610030E20Rik;Usp39;4930414L22Rik
						1327	chr8	1326		chr8	122567460	122576878	227.8	0.0944288	Trappc2l;Cbfa2t3;Cdt1;Galns;Ctu2;Aprt;Rnf166;Piezo1;Pabpn1l											1326		674	chr18	7868397	7870208	206.1	0.0818247	Wac
						1328	chr18	1327		chr18	46741178	46741960	227.6	0.0943459	Ap3s1;Cdo1;Atg12											1327		673	chr19	42079591	42100106	206	0.081785	Avpi1;Pi4k2a;Zfyve27;4933411K16Rik;Ubtd1;Ankrd2;Mms19;Hoga1;Morn4;Marveld1;Sfrp5
						1329	chr12	1328		chr12	101082698	101083781	227.5	0.0943044	Mir1190;Kif4-ps;D130020L05Rik;Smek1;Ccdc88c											1328		672	chr15	54113550	54121386	206	0.081785
						1330	chr6	1329		chr6	24695242	24708040	227.4	0.094263	Wasl;Hyal4;Spam1;Lmod2;Hyal6											1329		671	chr11	72607153	72608365	206	0.081785	Spns3;Ube2g1;Ankfy1
						1331	chr2	1330		chr2	31141192	31163906	227.4	0.094263	Ncs1;D330023K18Rik;Gpr107;Fnbp1											1330		670	chr18	83826913	83841162	206	0.081785
						1332	chr17	1331		chr17	24414669	24427225	227.2	0.0941801	Mlst8;Rnps1;E4f1;Eci1;Caskin1;Pgp;Traf7;D330041H03Rik;Abca3;Dnase1l2;Bricd5;Abca17											1331		669	chr4	40696872	40703665	205.8	0.0817056	Aptx;Mir207;Smu1;Dnaja1;Gm6297
						1333	chr13	1332		chr13	38204841	38212022	227	0.0940972	Dsp;Snrnp48	Dsp										1332		668	chr5	73400715	73411918	205.8	0.0817056	Ociad2;Dcun1d4;Ociad1;Cwh43	Ociad2;Cwh43
						1334	chr6	1333		chr6	47453946	47455294	227	0.0940972	Ezh2;Cul1											1333		667	chr1	34109854	34121512	205.8	0.0817056	Dst
						1335	chr11	1334		chr11	100319876	100320667	226.9	0.0940557	Fkbp10;Krt42;Hap1;Leprel4;Eif1;Jup;Krt16;Gast;Krt17	Jup										1334		666	chr9	46111114	46121327	205.8	0.0817056	Sik3
						1336	chr16	1335		chr16	97763055	97763705	226.9	0.0940557	Ripk4;Prdm15;C2cd2											1335		665	chr5	100498214	100518966	205.8	0.0817056	5430416N02Rik;Sec31a;Lin54;Cops4;Plac8
						1337	chr7	1336		chr7	68021505	68022746	226.8	0.0940143	Igf1r											1336		664	chr14	76874594	76883197	205.7	0.0816659
						1338	chr19	1337		chr19	41847986	41848693	226.7	0.0939728	Arhgap19;Frat1;Gm19424;Rrp12;Frat2;Mms19;Pgam1;Exosc1;Zdhhc16											1337		663	chr8	123041390	123043215	205.6	0.0816262	Ankrd11;Cpne7;Sult5a1;Spg7;Snord68;Rpl13;2810013P06Rik
						1339	chr10	1338		chr10	94545299	94546627	226.7	0.0939728	Tmcc3											1338		662	chr7	128237934	128247383	205.4	0.0815468	Armc5;Mir3103;9130023H24Rik;Tgfb1i1;Slc5a2;Cox6a2;4931431B13Rik;Itgax;BC017158;Itgad
						1340	chr11	1339		chr11	69758724	69766625	226.5	0.0938899	BC096441;Fgf11;Nlgn2;Plscr3;G630025P09Rik;Cd68;Tnfsf13;Mir1934;Spem1;Zbtb4;Tnk1;4933402P03Rik;Eif4a1;Mpdu1;Senp3;Slc35g3;Tnfsf12;Tmem256;Chrnb1;Polr2a;Tmem102	Tnk1;Tnfsf12										1339		661	chr15	40352356	40365264	205.3	0.0815071
						1341	chr8	1340		chr8	8649883	8661241	226.3	0.093807	Arglu1;Efnb2											1340		660	chr10	66904463	66929109	205.3	0.0815071	Reep3
						1342	chr7	1341		chr7	24884116	24885268	226.3	0.093807	Arhgef1;Lypd4;Rabac1;Rps19;Cd79a;Ceacam10;Dmrtc2;Atp1a3											1341		659	chr19	24698723	24730579	205.2	0.0814674	Pgm5;Tmem252
						1343	chr6	1342		chr6	71271637	71279123	226	0.0936826	Smyd1;Cd8a;Cd8b1;Fabp1;Krcc1											1342		658	chr12	52818390	52836251	205.1	0.0814277	Akap6
						1344	chr17	1343		chr17	80718410	80728051	225.8	0.0935997	Map4k3											1343		657	chr8	109945491	109962160	204.9	0.0813483	Marveld3;Phlpp2;Tat;Ap1g1;Chst4
						1345	chr9	1344		chr9	67055458	67082515	225.7	0.0935583	Tpm1;Lactb;Gm19299											1344		656	chr11	60776869	60778081	204.8	0.0813086	Llgl1;Dhrs7b;Flii;Tmem11;Shmt1;Smcr8;Top3a;Mir5100;Smcr7
						1346	chr7	1345		chr7	24387506	24400014	225.4	0.0934339	Tescl;Zfp94;Irgc1;Cadm4;Zfp61;Kcnn4;Plaur;Smg9;Lypd5											1345		655	chr3	9144858	9154429	204.7	0.0812689	4930539M17Rik;Zbtb10
						1347	chr5	1346		chr5	145139718	145140542	225.2	0.093351	Cpsf4;Arpc1b;Zkscan5;Zfp655;1700018F24Rik;Zkscan14;Atp5j2;Arpc1a;Pdap1;Bud31;Ptcd1											1346		654	chr7	141392450	141406400	204.6	0.0812292	Drd4;Deaf1;Tmem80;B230206H07Rik;Cd151;Pnpla2;Tspan4;Slc25a22;Taldo1;Chid1;Lrdd;Rplp2;Cend1;Eps8l2;Snora52;Polr2l;Pddc1;Efcab4a
						1348	chr9	1347		chr9	27801448	27812879	225	0.0932681	Opcml											1347		653	chr13	109898239	109903687	204.6	0.0812292	Pde4d;Mir1904
						1349	chr12	1348		chr12	72760425	72761215	224.9	0.0932267	Ppm1a;Dhrs7											1348		652	chr11	8663740	8675901	204.5	0.0811895	Tns3
						1350	chr4	1349		chr4	41314176	41314966	224.7	0.0931438	Dcaf12;Ubap2;Ubap1;Kif24											1349		651	chr4	135262740	135273474	204.5	0.0811895	Ncmap;Srrm1;Clic4;Runx3
						1351	chrX	1350		chrX	18151258	18163809	224.6	0.0931023	Dusp21;Kdm6a											1350		650	chr11	60699076	60708316	204.4	0.0811498	Llgl1;Flii;Shmt1;Smcr8;Top3a;Mir5100;Smcr7
						1352	chr18	1351		chr18	9957749	9958774	224.5	0.0930609	Colec12;Usp14;Thoc1											1351		649	chr2	61138367	61139902	204.3	0.0811101
						1353	chr12	1352		chr12	76369780	76370867	224.3	0.0929779	Mthfd1;Ppp1r36;Hspa2;Zbtb25;Zbtb1;Gm10451;Akap5	Hspa2										1352		648	chr8	69716344	69717050	204.1	0.0810306	Zfp963;Zfp868;Atp13a1;Zfp869;Zfp866;Zfp964;Gmip
						1354	chr14	1353		chr14	99536032	99549183	224.2	0.0929365												1353		647	chr14	8356530	8363176	204.1	0.0810306	4930452B06Rik;Oit1;Acox2;Fam107a
						1355	chr6	1354		chr6	90359608	90370703	224.1	0.092895	Vmn1r54;Zxdc;Uroc1;BC048671;Ccdc37;Chst13;Klf15											1354		646	chr5	73367553	73368914	204	0.0809909	Ociad2;1700025M24Rik;Ociad1;Cwh43	Ociad2;Cwh43
						1356	chr18	1355		chr18	32055304	32068358	224.1	0.092895	Myo7b;Lims2;Iws1;Proc;Map3k2											1355		645	chr15	64382235	64393072	203.8	0.0809115	Asap1
						1357	chr11	1356		chr11	98392582	98413109	224.1	0.092895	Grb7;Ppp1r1b;Neurod2;Mien1;Tcap;Ikzf3;Pnmt;Stard3;1700003D09Rik;Pgap3;Erbb2											1356		644	chr17	24414617	24427260	203.7	0.0808718	Mlst8;Rnps1;E4f1;Eci1;Caskin1;Pgp;Traf7;D330041H03Rik;Abca3;Dnase1l2;Bricd5;Abca17
						1358	chr10	1357		chr10	96221390	96238988	224	0.0928536												1357		643	chr5	137501773	137511231	203.7	0.0808718	Zan;Mospd3;Tfr2;Pcolce;Gnb2;Actl6b;Epo;Gigyf1;Pop7
						1359	chr9	1358		chr9	14568877	14575670	224	0.0928536	Cwc15;Kdm4d;Amotl1											1358		642	chr15	12321366	12322285	203.7	0.0808718	Golph3;Pdzd2;Mtmr12
						1360	chr5	1359		chr5	129500846	129502004	223.9	0.0928121	Mmp17;Sfswap											1359		641	chr9	123112718	123137540	203.6	0.0808321	Clec3b;Zdhhc3;Exosc7;Kif15;Tmem42;Tgm4;Cdcp1
						1361	chr5	1360		chr5	130254577	130255564	223.4	0.0926049	Sbds;Tmem248;Tyw1;Rabgef1;Kctd7											1360		640	chr11	116522993	116534276	203.6	0.0808321	Sphk1;Gm7367;Rhbdf2;Ubald2;Aanat;Prpsap1;Qrich2;Ube2o
						1362	chr4	1361		chr4	123610787	123622495	223.3	0.0925634	Ndufs5;BC002163;Macf1											1361		639	chr13	81342635	81358776	203.6	0.0808321	Gpr98
						1363	chr16	1362		chr16	30387949	30397770	223.3	0.0925634	Atp13a3;Mir1195;Gp5											1362		638	chr3	21953129	21963239	203.4	0.0807527
						1364	chr11	1363		chr11	54438033	54438899	223.2	0.092522	Rapgef6;Acsl6;4930404A10Rik;Fnip1											1363		637	chr16	20716759	20732962	203.2	0.0806733	Ece2;Psmd2;Chrd;Camk2n2;Snord66;Clcn2;Thpo;Fam131a;Eif4g1;Polr2h
						1365	chr14	1364		chr14	79480879	79482192	223.1	0.0924805	Naa16;Wbp4;Elf1;Mtrf1;Zbtbd6;Kbtbd7											1364		636	chr8	115764818	115783553	203.2	0.0806733	Maf
						1366	chr14	1365		chr14	58480149	58494660	222.6	0.0922733												1365		635	chr14	99536243	99549290	203	0.0805939
						1367	chr7	1366		chr7	100582675	100591622	222.5	0.0922318	Dnajb13;Mrpl48;Plekhb1;Coa4;Ucp3;Rab6a;Ucp2											1366		634	chr7	141010378	141027004	203	0.0805939	Athl1;Ifitm3;Ifitm1;Ano9;Pkp3;Ifitm5;B4galnt4;Nlrp6;Sigirr;Ifitm2;Ifitm6	Pkp3
						1368	chr1	1367		chr1	88428233	88437875	222.2	0.0921074	Glrp1;Spp2;Trpm8											1367		633	chr8	44934844	44935803	202.9	0.0805542	Fat1
						1369	chr11	1368		chr11	115813339	115824767	222	0.0920245	Llgl2;Tsen54;Smim5;2310067B10Rik;Smim6;Caskin2;Recql5											1368		632	chr16	25041785	25059994	202.9	0.0805542	A230028O05Rik;Lpp
						1370	chr13	1369		chr13	9093796	9094710	222	0.0920245	Larp4b;Gtpbp4											1369		631	chr13	109651970	109670876	202.9	0.0805542	Pde4d
						1371	chr16	1370		chr16	13902422	13903491	221.7	0.0919002	Ifitm7;Ntan1;Pdxdc1;Mpv17l;Rrn3;2900011O08Rik											1370		630	chr3	65927282	65929143	202.8	0.0805145	Lekr1;Ccnl1
						1372	chr12	1371		chr12	24651313	24652074	221.6	0.0918587	Cys1;Taf1b;Rrm2;Klf11;Grhl1											1371		629	chr16	18788766	18796318	202.8	0.0805145	Mrpl40;Cdc45;Ufd1l;Hira;Cldn5;2510002D24Rik
						1373	chr15	1372		chr15	65786837	65787775	221.6	0.0918587	Efr3a;Oc90											1372		628	chr19	4036151	4047103	202.4	0.0803557	Gstp2;Ndufv1;Unc93b1;Doc2g;Tmem134;Aip;Gstp1;Tbx10;BC021614;Cdk2ap2;Cabp2;Aldh3b2;Gpr152;Cabp4;Acy3;Pitpnm1;Nudt8;1700055N04Rik
						1374	chr3	1373		chr3	157946760	157948084	221.6	0.0918587	Srsf11;Lrrc40;Cth;Ankrd13c											1373		627	chr10	93425158	93432501	202.3	0.080316	Lta4h;Hal;Amdhd1;Gm17745
						1375	chr13	1374		chr13	32544780	32557181	221.4	0.0917758												1374		626	chr11	87736900	87749617	202.3	0.080316	1110028F11Rik;Rnf43;Mir142;Hsf5;Mpo;Supt4a;Bzrap1;Lpo
						1376	chr17	1375		chr17	79895026	79896207	221.2	0.0916929	Atl2											1375		625	chr18	67723801	67725267	202.1	0.0802366	Psmg2;Cep192;Ptpn2;4930549G23Rik;Seh1l;Cep76
						1377	chr7	1376		chr7	7298420	7299603	221.2	0.0916929	Clcn4-2;Zfp772;Vmn2r30;Vmn2r29;Vmn2r31											1376		624	chr9	96752032	96753311	201.7	0.0800778	Acpl2;Zbtb38;E030011O05Rik;C430002N11Rik
						1378	chr13	1377		chr13	43479958	43493510	221.1	0.0916515	Sirt5;Ranbp9;Nol7;Mcur1											1377		623	chr6	122869159	122875012	201.7	0.0800778	Foxj2;Clec4a3;Necap1;Clec4a1;C3ar1
						1379	chr12	1378		chr12	80115431	80116104	221.1	0.0916515	Actn1;Zfp36l1;2310015A10Rik											1378		622	chr3	10439886	10446699	201.6	0.0800381	Snx16;Zfand1;Chmp4c
						1380	chr2	1379		chr2	12412651	12419484	221	0.09161	Fam188a											1379		621	chr10	93137584	93144952	201.4	0.0799587	Mir1931;Cdk17
						1381	chr19	1380		chr19	46025158	46039200	220.9	0.0915686	Pprc1;Hps6;Ldb1;Nolc1;9130011E15Rik;Pitx3;Elovl3											1380		620	chr7	100582635	100591605	201.4	0.0799587	Dnajb13;Mrpl48;Plekhb1;Coa4;Ucp3;Rab6a;Ucp2
						1382	chr11	1381		chr11	77686573	77687827	220.8	0.0915271	Myo18a;Taok1;Cryba1;Nufip2											1381		619	chr9	20952074	20976731	201.4	0.0799587	Angptl6;Dnmt1;Icam4;Ppan;Mir1900;Icam5;Icam1;A230050P20Rik;S1pr2;Eif3g;Mrpl4;Raver1-fdx1l;Zglp1;Fdx1l;Raver1
						1383	chr2	1382		chr2	167924938	167933094	220.6	0.0914442	Ptpn1;Fam65c											1382		618	chr16	30187121	30188230	201.3	0.079919	Cpn2;Lrrc15
						1384	chr9	1383		chr9	57579300	57589960	220.5	0.0914028	Cplx3;Fam219b;Csk;Cox5a;Scamp2;Cyp1a2;Mpi;Ulk3;Rpp25;Lman1l;Cyp1a1											1383		617	chr5	43947422	43949223	201.2	0.0798793	Fgfbp1;Prom1;Cd38
						1385	chr4	1384		chr4	28987728	28990523	220.3	0.0913198	Epha7	Epha7										1384		616	chr1	43091983	43099094	201.2	0.0798793	Fhl2;AI597479;Gpr45;Tgfbrap1
						1386	chr16	1385		chr16	84824262	84835769	220.1	0.0912369	Gabpa;Jam2;Mrpl39;Atp5j											1385		615	chr1	24678226	24679252	201.1	0.0798396	Lmbrd1;Col19a1
						1387	chr5	1386		chr5	134237333	134249930	220	0.0911955	Gtf2ird2;Gtf2i;Ncf1;Wbscr16;Gatsl2											1386		614	chr5	66190411	66200646	201.1	0.0798396	Rbm47;1700126H18Rik;Apbb2;Nsun7
						1388	chr11	1387		chr11	120784617	120796425	219.9	0.091154	Gps1;Cbr2;Aspscr1;Dcxr;Stra13;Dus1l;Lrrc45;Ccdc57;Rfng;Fasn;Rac3											1387		613	chr10	127667103	127676767	201	0.0797999	Lrp1;Nab2;Tmem194;1700012D01Rik;Myo1a;Zbtb39;Tac2;Gpr182;Stat6;Rdh1;Rdh9
						1389	chr17	1388		chr17	33810747	33824923	219.8	0.0911126	March2;Ndufa7;Rab11b;BC033916;Daxx;Kifc1;Kank3;Zbtb22;Cd320;BC051226;Rps28;Angptl4;Tapbp											1388		612	chr2	20547510	20560249	200.9	0.0797602	Etl4
						1390	chr11	1389		chr11	53891302	53904825	219.6	0.0910297	Slc22a4;Slc22a5;Slc22a21;Gm12216											1389		611	chr13	24816687	24832412	200.9	0.0797602	Fam65b;Gmnn;Tdp2;4932702P03Rik;Acot13;BC005537;Aldh5a1;D130043K22Rik
						1391	chr5	1390		chr5	116022999	116024427	219.5	0.0909882	Prkab1;Tmem233;Cit											1390		610	chr1	162943464	162954483	200.5	0.0796014	Fmo1;Fmo2;Fmo6;Mroh9;Fmo3
						1392	chr9	1391		chr9	77528939	77544653	219.3	0.0909053	Lrrc1;Klhl31											1391		609	chr6	100798960	100800624	200.5	0.0796014	Gxylt2;Ppp4r2
						1393	chr2	1392		chr2	60124465	60125797	219.2	0.0908639	March7;Baz2b											1392		608	chr12	102730665	102744449	200.4	0.0795617	Itpk1;Tmem251;Btbd7;Mir1936;Gm20604;AK010878;Ubr7;Moap1
						1394	chr11	1393		chr11	103132159	103132995	219.2	0.0908639	Nmt1;Fmnl1;Hexim2;Acbd4;Plcd3;1700023F06Rik;Hexim1;Map3k14;Spata32											1393		607	chr10	94545173	94546704	200.4	0.0795617	Tmcc3
						1395	chr12	1394		chr12	21416561	21437640	219.1	0.0908224	Iah1;Ywhaq;Adam17											1394		606	chr19	22994268	23004185	200.3	0.079522	Trpm3
						1396	chr16	1395		chr16	11253165	11263784	219	0.090781	Zc3h7a;Snx29;Rsl1d1;Mir1945;2610020C07Rik;Gspt1;Tnfrsf17											1395		605	chr11	100931407	100939586	200.3	0.079522	Ptrf;Atp6v0a1;Stat5a;Stat3;Stat5b
						1397	chr5	1396		chr5	136015006	136016556	219	0.090781	Ywhag;Dtx2;Upk3bl;Zp3;Srcrb4d;Rasa4;Upk3b											1396		604	chr15	59648761	59649266	200.3	0.079522	Nsmce2;Trib1
						1398	chr8	1397		chr8	123373655	123374474	218.8	0.0906981	Def8;Tubb3;Mc1r;Spire2;Fanca;Tcf25											1397		603	chr4	82165855	82167409	200.2	0.0794823	Gm5860
						1399	chr1	1398		chr1	24678273	24679206	218.6	0.0906152	Lmbrd1;Col19a1											1398		602	chr17	34675597	34685766	200.2	0.0794823	Ppt2;Atf6b;Ager;Fkbpl;Agpat1;Tnxb;Gpsm3;Egfl8;Prrt1;Notch4;Rnf5;C4b;Pbx2
						1400	chr12	1399		chr12	85374017	85375130	218.5	0.0905737	Zc2hc1c;Acyp1;Fos;Tmed10;Nek9											1399		601	chr9	61946984	61965719	200.1	0.0794426	Rplp1;Kif23;Paqr5;Glce	Rplp1
						1401	chr2	1400		chr2	170502988	170511905	218.4	0.0905323	Gm16796;Bcas1;Cyp24a1;Pfdn4;4930470P17Rik											1400		600	chr19	57197616	57204749	199.9	0.0793632	Ablim1;4930449E18Rik
						1402	chr18	1401		chr18	4959557	4970771	218.4	0.0905323	Svil											1401		599	chr4	64892138	64901576	199.9	0.0793632
						1403	chr2	1402		chr2	115757106	115765867	218.4	0.0905323	BC052040;Meis2											1402		598	chr2	38513130	38525002	199.9	0.0793632	Nek6;Psmb7
						1404	chr3	1403		chr3	133600617	133601758	218.2	0.0904493	Tet2											1403		597	chr3	157533967	157534968	199.9	0.0793632	Mir186;Ptger3;Zranb2
						1405	chr15	1404		chr15	99972406	99973473	218.1	0.0904079	2310068J16Rik;1700030F18Rik;Dip2b;Lima1;Larp4											1404		596	chr10	77251390	77260023	199.8	0.0793235	Adarb1;Pofut2;Gm10941;Col18a1
						1406	chr6	1405		chr6	71543819	71544606	218.1	0.0904079	Rnf103;Kdm3a;Chmp3											1405		595	chr11	103132161	103132960	199.7	0.0792838	Nmt1;Fmnl1;Hexim2;Acbd4;Plcd3;1700023F06Rik;Hexim1;Map3k14;Spata32
						1407	chr7	1406		chr7	127511946	127512983	218.1	0.0904079	Zfp689;1700008J07Rik;Rnf40;Phkg2;Zfp688;1700120K04Rik;Zfp629;Fbrs;Snora30;Prr14;Gm166											1406		594	chr13	51845752	51853881	199.7	0.0792838	Sema4d;Gadd45g
						1408	chr8	1407		chr8	23256297	23257146	218.1	0.0904079	Gins4;Golga7;Agpat6;Nkx6-3											1407		593	chr6	48541855	48555395	199.6	0.0792441	Zfp467;Gm5111;Zfp862;Zfp775;Repin1;Gimap8;Rarres2;AI854703;Atp6v0e2;Lrrc61;Sspo
						1409	chr10	1408		chr10	67185711	67194696	218	0.0903664	Nrbf2;Jmjd1c;Reep3											1408		592	chr3	103020516	103021503	199.4	0.0791647	Sycp1;Nras;Csde1;Nr1h5;Sike1;Ampd1
						1410	chr13	1409		chr13	69524484	69535561	218	0.0903664	Nsun2;Papd7;Srd5a1											1409		591	chr1	40266382	40279363	199.4	0.0791647	Il1rl2;Il1r1
						1411	chr12	1410		chr12	27825756	27835110	218	0.0903664												1410		590	chr7	24884128	24885273	199.2	0.0790853	Arhgef1;Lypd4;Rabac1;Rps19;Cd79a;Ceacam10;Dmrtc2;Atp1a3
						1412	chr15	1411		chr15	85336291	85347998	217.9	0.090325	Fbln1;Atxn10											1411		589	chr15	64184971	64191969	199.1	0.0790456	Asap1
						1413	chr11	1412		chr11	101645930	101666016	217.6	0.0902006	Rdm1;LOC666331;Arl4d;Tmem106a;Nbr1;Brca1;Dhx8											1412		588	chr11	102309232	102318940	199	0.0790059	BC030867;Atxn7l3;Slc4a1;Asb16;Hdac5;Slc25a39;Rundc3a;Ubtf;Tmub2
						1414	chr9	1413		chr9	75070863	75091924	217.4	0.0901177	Fam214a;Arpp19;Myo5a											1413		587	chr6	124919826	124931898	198.9	0.0789662	Mlf2;Cops7a;Pianp;Lag3;Leprel2;Zfp384;Ptms;Gnb3;Cd4;Usp5;Cdca3;Gpr162
						1415	chr4	1414		chr4	136278602	136287484	217.2	0.0900348	E2f2;Hnrnpr;Zfp46;Tcea3;Asap3											1414		586	chr7	68021418	68022632	198.9	0.0789662	Igf1r
						1416	chr4	1415		chr4	122885422	122886621	217.2	0.0900348	Cap1;Ppt1;Mfsd2a											1415		585	chr7	92873809	92875254	198.8	0.0789265	Rab30;4632434I11Rik;Prcp
						1417	chr10	1416		chr10	128297777	128304009	217.1	0.0899934	Slc39a5;Timeless;Spryd4;Stat2;Pan2;Mip;Il23a;Cnpy2;Cs;Ankrd52;Coq10a;Gls2;Apof;Apon;Nabp2											1416		584	chr17	28270058	28280640	198.8	0.0789265	1810013A23Rik;Ppard;Fance;Rpl10a;Tead3;Def6;Zfp523;Tulp1;Scube3
						1418	chr2	1417		chr2	44919345	44927852	217	0.0899519	Gtdc1;Zeb2;Mir5129	Zeb2										1417		583	chr15	85969867	85991733	198.7	0.0788868	Trmu;Gramd4;Gtse1;Celsr1	Celsr1
						1419	chr11	1418		chr11	103094267	103095404	216.9	0.0899105	Nmt1;Fmnl1;Hexim2;Acbd4;Plcd3;Dcakd;Hexim1											1418		582	chr6	147475711	147476504	198.7	0.0788868	Ccdc91
						1420	chr14	1419		chr14	47615910	47635185	216.8	0.089869	Fbxo34;Ktn1;Atg14											1419		581	chr4	62340244	62368186	198.4	0.0787677	Fkbp15;Prpf4;Slc31a1;Rnf183;Cdc26;Slc31a2;Wdr31
						1421	chr13	1420		chr13	48869917	48878782	216.7	0.0898276	Fam120aos;Phf2;Fam120a											1420		580	chr11	65806574	65819252	198.3	0.078728	Map2k4;Mir744;Zkscan6;Dnah9
						1422	chr7	1421		chr7	139971091	139972191	216.7	0.0898276	Adam8;Kndc1;Mir202;Caly;Utf1;Zfp511;Msx3;Gpr123;Tubgcp2;6430531B16Rik											1421		579	chr1	82586758	82610227	198.2	0.0786883	Col4a4;Col4a3
						1423	chr3	1422		chr3	121712065	121723831	216.6	0.0897861	A730020M07Rik;F3;Abcd3;4930432M17Rik											1422		578	chr13	56443698	56450049	198.2	0.0786883	Slc25a48;Il9;Lect2;Fbxl21;Gm10782
						1424	chr13	1423		chr13	51845800	51853955	216.6	0.0897861	Sema4d;Gadd45g											1423		577	chr15	99865858	99876197	198.1	0.0786486	Cers5;1700030F18Rik;Lima1;2310068J16Rik;Larp4
						1425	chr11	1424		chr11	95384469	95385183	216.5	0.0897447	Fam117a;Kat7;Slc35b1;Spop											1424		576	chr17	73942374	73950812	197.8	0.0785295	Xdh;Srd5a2	Xdh
						1426	chr2	1425		chr2	103796164	103798001	216.3	0.0896617	Caprin1;Nat10;4930547E08Rik;Abtb2											1425		575	chr9	107271142	107289908	197.8	0.0785295	Cish;Mapkapk3;Dock3;6430571L13Rik;Hemk1;AA543401
						1427	chr3	1426		chr3	122983950	122985072	216.3	0.0896617	Usp53;Fabp2;Myoz2;1810037I17Rik;Synpo2;4933405D12Rik											1426		574	chr16	36874493	36875928	197.8	0.0785295	Eaf2;4930565N06Rik;Hcls1;Golgb1;Iqcb1;Slc15a2;Fbxo40
						1428	chr11	1427		chr11	120507931	120518592	216	0.0895374	Oxld1;Ppp1r27;Arhgdia;Gcgr;Alyref;Nploc4;Fam195b;Pde6g;Mrpl12;Anapc11;Npb;Hgs;Ccdc137;Tspan10;Slc25a10;P4hb;Arl16;Pcyt2;Sirt7											1427		573	chr14	34501868	34503557	197.7	0.0784898	Mmrn2;Opn4;Bmpr1a;Ldb3;9230112D13Rik
						1429	chrX	1428		chrX	164406390	164420469	216	0.0895374	Asb11;Piga;Asb9;Figf;Pir											1428		572	chr11	5520864	5522195	197.4	0.0783707	Ankrd36;Xbp1;Ccdc117;Znrf3
						1430	chr9	1429		chr9	76014734	76024411	216	0.0895374	Hmgcll1											1429		571	chr10	21789729	21801514	197.1	0.0782515	Sgk1;Gm5420
						1431	chr11	1430		chr11	120457538	120468143	215.8	0.0894545	2310003H01Rik;Oxld1;Ppp1r27;Gcgr;Nploc4;Fam195b;Pde6g;Mrpl12;Hgs;Ccdc137;Tspan10;Slc25a10;Fscn2;Arl16;P4hb											1430		570	chr14	29967827	29979222	197.1	0.0782515	Selk;Chdh;Cacna1d;Il17rb;Actr8
						1432	chr2	1431		chr2	129185713	129199179	215.8	0.0894545	Ckap2l;Chchd5;AI847159;Ttl;Polr1b;Slc20a1;A730036I17Rik;Gm14023											1431		569	chr11	32604703	32605865	197	0.0782118	Ubtd2;Stk10;Fbxw11;Efcab9
						1433	chr1	1432		chr1	156615829	156616413	215.5	0.0893301	Abl2;Tor3a;Fam20b											1432		568	chr15	95804438	95805185	197	0.0782118	Ano6
						1434	chr11	1433		chr11	120990672	120991409	215.5	0.0893301	Slc16a3;Cd7;Ccdc57;Csnk1d;Sectm1b;Sectm1a											1433		567	chr16	4586960	4595345	196.9	0.0781721	Pam16;Tfap4;Vasn;Srl;Coro7;Glis2;Dnaja3
						1435	chr11	1434		chr11	107428451	107439537	215.5	0.0893301	Psmd12;Pitpnc1											1434		566	chr6	140594112	140607246	196.8	0.0781324	Plekha5;Aebp2
						1436	chr9	1435		chr9	46273127	46283580	215.5	0.0893301	Zfp259;Apoa5;Bud13;Apoa1;Sik3;Apoa4;4931429L15Rik;Apoc3											1435		565	chr14	54253416	54259984	196.8	0.0781324	Olfr49;Abhd4;Dad1
						1437	chr8	1436		chr8	104375624	104396224	215.4	0.0892887	Cmtm2a;Cmtm4;Cmtm2b;Cmtm1;Ccdc79;Cmtm3;Dync1li2;Mir297-2	Cmtm3										1436		564	chr11	19834526	19849865	196.8	0.0781324	Spred2
						1438	chr8	1437		chr8	61789372	61803965	215.4	0.0892887	Palld											1437		563	chr2	180581143	180590113	196.7	0.0780927	Dido1;Ntsr1;Col9a3;Ogfr;Mrgbp;Tcfl5
						1439	chr10	1438		chr10	85184485	85185496	215.2	0.0892058	Mterfd3;Cry1;Fhl4;AI597468											1438		562	chr15	79545847	79546765	196.5	0.0780133	Dmc1;Kcnj4;Ddx17;Fam227a;Kdelr3
						1440	chr1	1439		chr1	51529812	51539970	215.1	0.0891643	Nabp1											1439		561	chr12	8921444	8922526	196.5	0.0780133	Laptm4a;Matn3;Wdr35
						1441	chr9	1440		chr9	69989304	69990085	215.1	0.0891643	Gcnt3;Fam81a;Bnip2;Gtf2a2											1440		560	chr6	86843152	86849556	196.5	0.0780133	Aak1;Anxa4;2610306M01Rik
						1442	chr14	1441		chr14	76505196	76505926	215	0.0891229	Serp2;Tsc22d1;4930444M15Rik											1441		559	chr17	34644931	34655723	196.4	0.0779736	Ppt2;Atf6b;Ager;Fkbpl;Agpat1;Tnxb;Gpsm3;Egfl8;Prrt1;Notch4;Rnf5;C4b;Pbx2
						1443	chr10	1442		chr10	17408008	17417186	214.9	0.0890814												1442		558	chr11	119856831	119863341	196.2	0.0778942	Baiap2;Chmp6;Rptor;A430071A18Rik
						1444	chr10	1443		chr10	36974092	36975101	214.8	0.08904	Hdac2											1443		557	chr1	90225491	90235271	196.2	0.0778942	Cxcr7;Iqca
						1445	chr5	1444		chr5	33335644	33336456	214.7	0.0889985	Ctbp1;Uvssa;Maea											1444		556	chr1	36432727	36457922	196.1	0.0778545	Ankrd39;Cnnm3;Kansl3;Ankrd23;Cnnm4;Fer1l5;Lman2l;Sema4c
						1446	chr1	1445		chr1	156666830	156674333	214.7	0.0889985	Abl2;Tor3a;Fam20b											1445		555	chr11	69382948	69396220	196	0.0778148	Kcnab3;Chd3;Tmem88;Dnah2;Kdm6b;Lsmd1;A030009H04Rik;Cntrob;Cyb5d1;Trappc1
						1447	chr5	1446		chr5	120612437	120613426	214.7	0.0889985	Iqcd;Slc24a6;Ddx54;1110008J03Rik;Rasal1;Ccdc42b;Dtx1;Tpcn1											1446		554	chr19	47314771	47315412	196	0.0778148	Sh3pxd2a;Neurl1a
						1448	chr4	1447		chr4	137387934	137389016	214.6	0.0889571	Cela3b;Hspg2;1700013G24Rik;Gm13011;Cdc42;Wnt4											1447		553	chr10	98913658	98914974	195.9	0.0777751	Atp2b1
						1449	chr4	1448		chr4	128839344	128840374	214.5	0.0889156	Adc;Phc2;Trim62;Zfp362;A3galt2											1448		552	chr9	51008076	51016570	195.8	0.0777354	Sik2;4833427G06Rik;Mir34b;Mir34c;Layn;Btg4
						1450	chr1	1449		chr1	6214137	6215369	214.4	0.0888742	Rb1cc1											1449		551	chr6	86365661	86371949	195.8	0.0777354	C87436;Pcyox1;Tia1;Tgfa;Snrpg;Fam136a
						1451	chr8	1450		chr8	10619958	10630007	214.3	0.0888327	Myo16											1450		550	chr10	17575184	17586072	195.8	0.0777354
						1452	chr15	1451		chr15	36607839	36609783	214.1	0.0887498	Snx31;Pabpc1											1451		549	chr11	59655499	59663146	195.6	0.077656	Nlrp3;Mprip;Olfr223;1700007J10Rik;Olfr222;Olfr225
						1453	chr1	1452		chr1	74236525	74237281	214.1	0.0887498	Tmbim1;Aamp;Rufy4;Arpc2;Cxcr2;Gpbar1;Pnkd;Cxcr1											1452		548	chr2	57251597	57261403	195.5	0.0776163	Gpd2;BB557941;4930555B11Rik
						1454	chr7	1453		chr7	82011814	82024583	214	0.0887083	Bnc1;Gm20744;Hdgfrp3											1453		547	chr17	23998616	24007587	195.5	0.0776163	Pdpk1;Prss30;Prss22;Sbp;Prss27;Dcpp2;Kctd5;Dcpp3;Sbpl
						1455	chr13	1454		chr13	113202458	113227722	213.8	0.0886254	Esm1;Gzmk											1454		546	chr18	75447344	75456668	195.4	0.0775766	Smad7;Ctif;Gm10532
						1456	chr18	1455		chr18	54852742	54861214	213.6	0.0885425	Zfp608											1455		545	chr9	58436355	58448313	195.3	0.0775369	4930461G14Rik;1700072B07Rik;Tbc1d21;6030419C18Rik;Cd276
						1457	chr7	1456		chr7	19227508	19228767	213.6	0.0885425	Opa3;Vasp;Fbxo46;Eml2;Snrpd2;Rtn2;Gipr;Gpr4;Ppm1n;Mir330;Fosb;Qpctl											1456		544	chr8	126540027	126551042	195.2	0.0774972	Gm17296;Irf2bp2
						1458	chr19	1457		chr19	36918415	36926725	213.6	0.0885425	Btaf1;Fgfbp3;Tnks2;Cpeb3											1457		543	chr2	152105320	152106142	195.2	0.0774972	Slc52a3;Scrt2;Tcf15;Srxn1
						1459	chr7	1458		chr7	92873857	92875227	213.4	0.0884596	Rab30;4632434I11Rik;Prcp											1458		542	chr9	78175661	78177021	195.2	0.0774972	C920006O11Rik;Fbxo9;Ick;Gm3776;Gsta1;Gsta4
						1460	chr1	1459		chr1	130462100	130486861	213.2	0.0883767	Daf2;Cd55;Zp3r											1459		541	chr14	50924418	50930978	194.9	0.0773781	Pnp;Tep1;Pnp2;Rnase10;Osgep;Apex1;Klhl33;Tmem55b
						1461	chr8	1460		chr8	10588750	10590166	213.1	0.0883353	Myo16											1460		540	chr2	137116821	137117649	194.9	0.0773781	Slx4ip;Jag1
						1462	chr7	1461		chr7	112022929	112024156	213	0.0882938	Dkk3;Usp47											1461		539	chr6	30161659	30174845	194.7	0.0772987	Ube2h;Nrf1;Mir96;Mir183;Mir182;BB283400
						1463	chr13	1462		chr13	81683427	81691990	213	0.0882938	Mblac2;Cetn3;Lysmd3;Polr3g;Gpr98											1462		538	chr15	64557913	64565173	194.7	0.0772987
						1464	chr2	1463		chr2	165857761	165858421	213	0.0882938	Zmynd8;Eya2											1463		537	chr14	76520895	76535282	194.5	0.0772193	Serp2;Tsc22d1;4930444M15Rik
						1465	chr1	1464		chr1	58652420	58663306	212.9	0.0882524	Ndufb3;Cflar;Gm20257;Als2cr12;Fam126b											1464		536	chr12	27998923	28012349	194.2	0.0771002
						1466	chr4	1465		chr4	56937166	56947456	212.8	0.0882109	Mir32;Tmem245;Ctnnal1;Frrs1l											1465		535	chr9	62343024	62353392	194.2	0.0771002	Anp32a;A730043L09Rik;Coro2b;Spesp1
						1467	chr6	1466		chr6	115675916	115685629	212.8	0.0882109	Tmem40;Mkrn2;Raf1;Cand2;2510049J12Rik;Tsen2											1466		534	chr13	51645145	51652182	194.1	0.0770605	Secisbp2;Sema4d;Shc3;Cks2
						1468	chr10	1467		chr10	115384944	115385916	212.8	0.0882109	Tmem19;Thap2;Lgr5;Rab21;Zfc3h1											1467		533	chr12	110687844	110697359	194	0.0770208	1700001K19Rik;Hsp90aa1;B930059L03Rik;Wdr20a;Dync1h1
						1469	chr15	1468		chr15	59151215	59169536	212.8	0.0882109	Mtss1											1468		532	chr1	183658807	183681062	193.9	0.0769811
						1470	chr6	1469		chr6	135362277	135363586	212.7	0.0881695	Pbp2;Emp1											1469		531	chr14	65097273	65114254	193.8	0.0769414	Fzd3;Ints9;Extl3
						1471	chr16	1470		chr16	3715165	3729632	212.7	0.0881695	Mefv;Zfp263											1470		530	chr19	7039354	7055545	193.8	0.0769414	Vegfb;Fkbp2;Stip1;Bad;Fermt3;Nudt22;Trpt1;Dnajc4;Gpr137;Ppp1r14b;Macrod1;Plcb3;Flrt1
						1472	chr16	1471		chr16	55550385	55556946	212.5	0.0880866												1471		529	chr15	37232952	37243403	193.5	0.0768223	Grhl2
						1473	chr3	1472		chr3	109040200	109052476	212.4	0.0880451	Henmt1;Slc25a24;Slc25a54;Fam102b											1472		528	chr6	71543810	71555776	193.4	0.0767826	Rnf103;Kdm3a;Chmp3
						1474	chr4	1473		chr4	102570013	102582809	212.4	0.0880451	Pde4b											1473		527	chr1	184033270	184034262	193.2	0.0767032	Dusp10;1700056E22Rik
						1475	chr16	1474		chr16	5135555	5136546	212.3	0.0880036	Nagpa;Glyr1;Ubn1;Sec14l5;Ppl;Alg1;AU021092											1474		526	chr14	67877053	67890418	193.2	0.0767032	Dock5
						1476	chr2	1475		chr2	110177148	110199915	212.3	0.0880036	Bbox1											1475		525	chr2	131478692	131492810	193.2	0.0767032	Smox;Mir3098;Adra1d
						1477	chr1	1476		chr1	69676005	69687929	212	0.0878793	Ikzf2											1476		524	chr17	43119604	43138534	192.6	0.076465	E130008D07Rik;Tnfrsf21
						1478	chr19	1477		chr19	53943787	53945105	211.8	0.0877964	Shoc2;Bbip1;Pdcd4;Rbm20											1477		523	chr11	109689675	109698814	192.3	0.0763459	Prkar1a;Wipi1;1700012B07Rik;Fam20a
						1479	chrX	1478		chrX	13280489	13281750	211.4	0.0876306	2010308F09Rik;Ddx3x											1478		522	chr2	34957606	34963833	192.2	0.0763062	D730039F16Rik;Phf19;Traf1;Psmd5;Hc
						1480	chr16	1479		chr16	31192216	31201281	211.4	0.0876306	Mir1195;Apod;Acap2;Ppp1r2											1479		521	chr9	122351259	122358306	192	0.0762268	A730085K08Rik;Ano10;Abhd5
						1481	chr7	1480		chr7	16781685	16793705	211.3	0.0875891	Prkd2;Dact3;Strn4;Ap2s1;Slc1a5;Fkrp;Ceacam9;Gng8											1480		520	chr5	72904685	72915277	192	0.0762268	Slain2;Tec;Slc10a4
						1482	chr4	1481		chr4	62360031	62367541	211.3	0.0875891	Fkbp15;Prpf4;Wdr31;Slc31a1;Rnf183;Cdc26;Slc31a2											1481		519	chr6	83033581	83055349	191.9	0.0761871	Ino80b;Sema4f;Rtkn;Ccdc142;Wbp1;Dok1;Loxl3;Tlx2;Lbx2;M1ap;Mogs;Mrpl53;Aup1;Dqx1;Htra2;Pcgf1;Wdr54	Loxl3
						1483	chr19	1482		chr19	40270790	40271465	211.2	0.0875477	Pdlim1;Sorbs1;Cyp2c70											1482		518	chr12	78842313	78862377	191.7	0.0761077	Mpp5;Atp6v1d;Plek2;Eif2s1;Tmem229b
						1484	chr16	1483		chr16	17722429	17733884	210.6	0.087299	Med15;Smpd4;Scarf2;Ccdc74a;Klhl22;B830017H08Rik											1483		517	chr6	125377732	125385666	191.6	0.076068	Tuba3a;Cd9;Scnn1a;Tnfrsf1a;Ltbr;Plekhg6
						1485	chr12	1484		chr12	73286239	73295722	210.6	0.087299	Mnat1;Trmt5;D830013O20Rik;Slc38a6											1484		516	chr6	56704253	56715724	191.6	0.076068	Lsm5;Kbtbd2;Avl9
						1486	chr19	1485		chr19	25399998	25407328	210.5	0.0872575	Kank1;Dmrt1											1485		515	chr6	42349187	42350625	191.6	0.076068	Casp2;Tas2r126;Clcn1;Zyx;Fam131b;Tmem139;Tas2r135;2010310C07Rik;Epha1;Gstk1;Tas2r143
						1487	chr9	1486		chr9	40800115	40801795	210.5	0.0872575	Hspa8;Clmp;4931429I11Rik;Bsx											1486		514	chr2	6309655	6322650	191.6	0.076068	Echdc3;A230108P19Rik;Usp6nl
						1488	chr10	1487		chr10	67276719	67285377	210.5	0.0872575	Nrbf2;Jmjd1c											1487		513	chr11	52360349	52361667	191.6	0.076068	Vdac1;9530068E07Rik;Tcf7
						1489	chr7	1488		chr7	16098513	16099302	210.5	0.0872575	Kptn;Napa;Slc8a2;Zfp541;Dhx34;Meis3;Gltscr1	Meis3										1488		512	chr12	76458276	76467140	191.5	0.0760283	Mir5135;Ppp1r36;Hspa2;Zbtb25;Plekhg3;Zbtb1;Gm10451;AI463170	Hspa2
						1490	chr18	1489		chr18	84674931	84685686	210.3	0.0871746	Fam69c;Cndp2;Cndp1;Zfp407											1489		511	chr7	29505622	29518851	191.5	0.0760283	Sipa1l3
						1491	chr12	1490		chr12	80259349	80273434	210.2	0.0871331	Actn1;Dcaf5											1490		510	chr1	127755525	127774937	191.4	0.0759886	Ccnt2;Map3k19;Tmem163;2900009J06Rik;Acmsd;Rab3gap1
						1492	chr3	1491		chr3	108910952	108911879	210.1	0.0870917	Fndc7;Henmt1;Prpf38b;Fam102b;Stxbp3a											1491		509	chr4	102569911	102582704	191.4	0.0759886	Pde4b
						1493	chr6	1492		chr6	67534931	67535335	210	0.0870502	4930515G16Rik;Tacstd2;Il23r											1492		508	chr6	91372747	91400348	191.4	0.0759886	Wnt7a;Tmem43;Chchd4;1810044D09Rik;4930471M09Rik;Xpc
						1494	chr11	1493		chr11	23067780	23080938	209.9	0.0870088	Commd1;Cct4;Zrsr1;Fam161a	Fam161a										1493		507	chr1	86358709	86360057	191.3	0.0759489	Nmur1;Ncl;Snord82;C130036L24Rik;1700019O17Rik;Snora75;Armc9;B3gnt7
						1495	chr3	1494		chr3	146499884	146500666	209.9	0.0870088	Ctbs;Rpf1;Uox;Ssx2ip;Dnase2b;Gng5;Spata1											1494		506	chr4	141587002	141605903	191.2	0.0759092	Tmem82;Rsc1a1;Fblim1;B330016D10Rik;Spen;AI507597;Plekhm2;Ddi2;Slc25a34
						1496	chr8	1495		chr8	105851794	105861286	209.9	0.0870088	Edc4;Lcat;Tsnaxip1;Ranbp10;Slc12a4;Psmb10;Cenpt;Nutf2;Nrn1l;Pskh1;Gfod2;Nutf2-ps1;Thap11;Ctrl	Lcat										1495		505	chr7	16098479	16099341	191.2	0.0759092	Kptn;Napa;Slc8a2;Zfp541;Dhx34;Meis3;Gltscr1	Meis3
						1497	chr11	1496		chr11	40754603	40755435	209.8	0.0869673	Mat2b;Hmmr;Ccng1;Nudcd2											1496		504	chr1	64121691	64122394	191.2	0.0759092	Klf7
						1498	chr2	1497		chr2	174109968	174117788	209.8	0.0869673	Stx16;Npepl1;Gm10714											1497		503	chr6	108570369	108571226	191	0.0758298	0610040F04Rik;Itpr1;Bhlhe40
						1499	chr13	1498		chr13	30641796	30660529	209.8	0.0869673	Uqcrfs1;Irf4;Dusp22;4930519D14Rik											1498		502	chr13	5803022	5804348	190.8	0.0757504	Klf6;1700016G22Rik
						1500	chr2	1499		chr2	35299761	35310874	209.8	0.0869673	4930568D16Rik;Gsn;4930402F06Rik;Stom;Rab14;Ggta1											1499		501	chr17	25823588	25844624	190.7	0.0757107	Haghl;Mslnl;Rhot2;Gm10012;Rhbdl1;Ccdc78;Msln;0610011F06Rik;Narfl;Chtf18;Fam195a;Fam173a;Rab40c;Pigq;Metrn;Rpusd1;Jmjd8;Fbxl16;Wfikkn1;Stub1;Wdr24;Wdr90;Mir3082;Nhlrc4
						1501	chr10	1500		chr10	95457894	95466258	209.7	0.0869259	Nudt4;Socs2;Mrpl42;5730420D15Rik;Ube2n;2310039L15Rik;Mir3058											1500		500	chr18	4921204	4931434	190.7	0.0757107	Gm10556
						1502	chr1	1501		chr1	164238469	164260979	209.6	0.0868844	Gm16548;Slc19a2;Selp;F5;Blzf1;Nme7;Ccdc181											1501		499	chr8	107238335	107255456	190.6	0.075671	Nfat5;Cyb5b
						1503	chr18	1502		chr18	60774267	60775426	209.6	0.0868844	Mir5107;Ndst1;Rps14;Tcof1;Cd74											1502		498	chr2	60124411	60125905	190.6	0.075671	March7;Baz2b
						1504	chr3	1503		chr3	9003883	9004890	209.5	0.086843	Mrps28;4930539M17Rik;Tpd52											1503		497	chr19	10203697	10204657	190.4	0.0755916	Dagla;Fen1;Fads1;Tmem258;Myrf
						1505	chr9	1504		chr9	106159737	106177543	209.4	0.0868015	Twf2;Mir135a-1;Wdr82;Tlr9;Ppm1m;Alas1;Mirlet7g;Glyctk;Col6a4											1504		496	chr11	50291290	50292472	190.3	0.0755519	Sqstm1;Canx;Mgat4b;3010026O09Rik;Maml1;Rufy1;Ltc4s;Mir804;Hnrnph1
						1506	chr5	1505		chr5	113771282	113772083	209.4	0.0868015	Selplg;Coro1c;1700069L16Rik;Tmem119;Iscu;Sart3;Ficd											1505		495	chr2	119337762	119351568	190.2	0.0755121	Chac1;Dll4;Ino80;Gm14207;Rhov;Vps18;Spint1	Rhov
						1507	chr9	1506		chr9	116252713	116276478	209.4	0.0868015	Tgfbr2											1506		494	chr11	84818815	84829557	190.1	0.0754724	Ggnbp2;Dhrs11;Mrm1;Pigw;Myo19;4930502E09Rik;Znhit3;1700109G15Rik
						1508	chr17	1507		chr17	56810774	56820027	209.3	0.0867601	Vmac;Nrtn;Rfx2;Ndufa11;Fut4-ps1;Ranbp3;Mllt1;Dus3l;Prr22;1700061G19Rik;Acsbg2											1507		493	chr15	34082305	34083494	190.1	0.0754724	Mtdh
						1509	chr6	1508		chr6	40429973	40431281	209.1	0.0866772	E330009J07Rik;Prss37;Agk;Mir1950;Wee2;Tas2r108;Ssbp1;Tas2r137											1508		492	chr4	120569941	120582707	190.1	0.0754724	Ctps;Scmh1;Cited4;Gm8439;Slfnl1
						1510	chr7	1509		chr7	139388434	139397971	209.1	0.0866772	Inpp5a											1509		491	chr12	3426849	3427698	190.1	0.0754724	Asxl2;Kif3c;1110002L01Rik
						1511	chr11	1510		chr11	58322866	58330650	208.9	0.0865943	Sh3bp5l;Lypd8;Zfp672;1810065E05Rik;Zfp692											1510		490	chrX	74269574	74283489	190	0.0754327	Gdi1;Slc10a3;Snora70;Emd;Tktl1;Lage3;Dnase1l1;Flna;Atp6ap1;Taz;Ubl4;Fam50a;Rpl10;Plxna3;Ubl4a
						1512	chr8	1511		chr8	70609573	70618324	208.6	0.0864699	Fkbp8;Uba52;Gdf15;Ell;Lsm4;Isyna1;Kxd1;Lrrc25;Ssbp4;Jund;Pgpep1											1511		489	chr15	12111518	12118345	190	0.0754327	Zfr;Mir1898;Mtmr12
						1513	chr2	1512		chr2	66123940	66124806	208.5	0.0864285	Ttc21b;Galnt3;Csrnp3	Galnt3										1512		488	chr13	41662358	41680934	189.9	0.075393	Gm5082;Adtrp;Tmem170b
						1514	chr16	1513		chr16	30587257	30600102	208.3	0.0863455	Mir1195;Lsg1;Fam43a;Tmem44											1513		487	chr18	35553391	35563033	189.9	0.075393	Mir1949;Mzb1;Paip2;Sil1;Matr3;Spata24;Snhg4;Snora74a;Slc23a1;Prob1
						1515	chr5	1514		chr5	137102632	137123695	208.2	0.0863041	Ap1s1;Serpine1;Vgf;Trim56											1514		486	chr1	105971679	105991448	189.9	0.075393	Zcchc2
						1516	chr12	1515		chr12	78861079	78862489	208	0.0862212	Tmem229b;Mpp5;Atp6v1d;Plek2;Eif2s1											1515		485	chr11	80428488	80429553	189.9	0.075393	Zfp207;5730455P16Rik;Myo1d;Cdk5r1;Rhbdl3;Psmd11
						1517	chr5	1516		chr5	124530976	124553340	207.8	0.0861383	Ddx55;Rilpl2;Setd8;Eif2b1;Rilpl1;Snrnp35;Gtf2h3;Tmed2;Tctn2;Atp6v0a2											1516		484	chr3	57501384	57512377	189.8	0.0753533	Wwtr1;Tm4sf4
						1518	chr5	1517		chr5	75043567	75044466	207.8	0.0861383	Chic2;Gsx2;Gm19583;Gm6116											1517		483	chr5	92219502	92230671	189.8	0.0753533	U90926;Naaa;Ppef2;Sdad1;Uso1;Cxcl9
						1519	chr1	1518		chr1	43933576	43934726	207.7	0.0860968	Tpp2;Mettl21c											1518		482	chr9	20878637	20898703	189.8	0.0753533	Angptl6;Dnmt1;Ppan;A230050P20Rik;S1pr2;Eif3g;Col5a3;Rdh8
						1520	chr15	1519		chr15	54571450	54572360	207.5	0.0860139	Mal2											1519		481	chr5	17538895	17557573	189.7	0.0753136	Sema3c;Speer4f
						1521	chr4	1520		chr4	40268121	40279816	207.4	0.0859725	Aco1;2010003O02Rik;Ddx58;4930509K18Rik;Ndufb6;Topors											1520		480	chr16	11166453	11176352	189.6	0.0752739	Zc3h7a;Snn;Rsl1d1;Txndc11;Mir1945;2610020C07Rik;Gspt1
						1522	chr19	1521		chr19	32292120	32305062	207.3	0.085931	2700046G09Rik;Sgms1											1521		479	chr15	103239827	103241039	189.5	0.0752342	Copz1;Hnrnpa1;Nfe2;D930007P13Rik;Cbx5;Gm10052;Mir148b;Zfp385a;Mir421;Smug1;Gpr84;Gm5643
						1523	chr12	1522		chr12	83526040	83536230	207.2	0.0858896	Dcaf4;Dpf3;Zfyve1;Rbm25											1522		478	chr10	36974094	36974989	189.5	0.0752342	Hdac2
						1524	chr3	1523		chr3	98013435	98014230	207.1	0.0858481	Notch2;Sec22b;Gm5544											1523		477	chr2	180161988	180172602	189.4	0.0751945	Cables2;Mtg2;Osbpl2;Ss18l1;Rps21;Mir3091;Hrh3;Lama5;Adrm1
						1525	chr19	1524		chr19	53599917	53600689	207.1	0.0858481	Dusp5;Smc3;Rbm20	Smc3										1524		476	chr3	59193967	59205262	189.3	0.0751548	Med12l;P2ry13;Gpr87;Gpr171;P2ry12;F630111L10Rik;P2ry14
						1526	chr7	1525		chr7	140855857	140856834	206.9	0.0857652	Sirt3;Athl1;Bet1l;Urah;Syce1;Odf3;Ifitm5;BC024386;Psmd13;Nlrp6;Cox8b;Ric8;C330022C24Rik;Ifitm2;Cyp2e1;Scgb1c1;Zfp941											1525		475	chr5	90365433	90367077	189.3	0.0751548	Ankrd17;Gm9958;Alb
						1527	chr2	1526		chr2	119236920	119238135	206.7	0.0856823	Gchfr;Dll4;Dnajc17;Gm14207;Zfyve19;Rhov;Vps18;Ppp1r14d;Spint1;Rmdn3;Gm14137	Rhov										1526		474	chr2	59155153	59161963	189	0.0750357	Pkp4
						1528	chr9	1527		chr9	21414716	21425700	206.6	0.0856409	Mir199a-1;Gm16853;Dnm2;Slc44a2;Ilf3;Tmed1;Qtrt1											1527		473	chr11	98709105	98729418	189	0.0750357	Gm12359;Psmd3;Med24;Csf3;Nr1d1;Casc3;Thra;Msl1;Gsdma2;Gsdma;Gsdma3	Thra
						1529	chr2	1528		chr2	128544126	128552865	206.6	0.0856409	Anapc1											1528		472	chr16	90197580	90221569	188.8	0.0749563	Scaf4;Sod1;Gm10789
						1530	chr8	1529		chr8	107048225	107057156	206.4	0.085558	Vps4a;Cog8;Terf2;Pdf;Nip7;Tmed6;Sntb2;Cyb5b											1529		471	chr8	90869604	90877849	188.7	0.0749166	Chd9
						1531	chr4	1530		chr4	134767318	134777176	206.3	0.0855165	Ldlrap1;Rhd;Man1c1;Tmem57											1530		470	chr8	123710679	123718441	188.5	0.0748372	Rab4a;6030466F02Rik;Rhou
						1532	chr6	1531		chr6	129162897	129181133	206.2	0.085475	2310001H17Rik;Clec2d;Clec2e;Cd69;Klrb1-ps1											1531		469	chr18	12224315	12237103	188.5	0.0748372	Ankrd29;Npc1;Riok3;3110002H16Rik;Lama3	Lama3
						1533	chrX	1532		chrX	94122167	94123697	206.2	0.085475	Eif2s3x;Zfx											1532		468	chr1	170057625	170069231	188.4	0.0747975	Uap1;3110045C21Rik;Hsd17b7;Ddr2	Ddr2
						1534	chr4	1533		chr4	129058568	129068625	206.2	0.085475	Adc;Tmem54;Ak2;S100pbp;Fndc5;Hpca;Rnf19b											1533		467	chr7	83883311	83892933	188.3	0.0747578	9930013L23Rik;1700026D08Rik;Mesdc2;Mesdc1
						1535	chr10	1534		chr10	62650545	62651644	206.1	0.0854336	Ddx21;2510003E04Rik;Ddx50;Ccar1;Stox1											1534		466	chr14	99884681	99898735	188.3	0.0747578	Klf12
						1536	chr4	1535		chr4	64891698	64901635	206.1	0.0854336												1535		465	chr2	160620101	160631486	188.2	0.0747181	Top1;Plcg1
						1537	chr15	1536		chr15	12306420	12307944	206	0.0853921	Golph3;Pdzd2;Mtmr12											1536		464	chr13	17803468	17805930	188.2	0.0747181	Rala;Cdk13;Mir466i
						1538	chr15	1537		chr15	79402911	79414497	205.9	0.0853507	Tmem184b;Kcnj4;Pla2g6;Mir1943;Csnk1e;Maff											1537		463	chr17	25912051	25920693	188.1	0.0746784	Solh;Rhot2;Gm10012;Rab11fip3;Rhbdl1;0610011F06Rik;Fam195a;Rab40c;Pigq;Jmjd8;Fbxl16;Wfikkn1;Stub1;Wdr24;Wdr90;Nhlrc4;Mir3082
						1539	chr5	1538		chr5	129007892	129021135	205.9	0.0853507	Stx2;Rimbp2;Ran;Gpr133											1538		462	chr12	35824218	35833971	188	0.0746387	Agr3
						1540	chr11	1539		chr11	32642408	32643373	205.8	0.0853092	Stk10;Fbxw11											1539		461	chr10	50592004	50593070	187.9	0.074599	Ascc3
						1541	chr1	1540		chr1	128243954	128244847	205.7	0.0852678	Mir128-1;Mcm6;Ubxn4;R3hdm1;Lct											1540		460	chr6	146959612	146971030	187.8	0.0745593	Rep15;Smco2;Ppfibp1;1700034J05Rik;Mrps35
						1542	chr14	1541		chr14	120477642	120478362	205.7	0.0852678	Mbnl2;Rap2a											1541		459	chr7	88467564	88476428	187.7	0.0745196	Rab38
						1543	chr1	1542		chr1	40266455	40279236	205.6	0.0852263	Il1rl2;Il1r1											1542		458	chr8	61487604	61497634	187.6	0.0744799	Palld;Sh3rf1;Cbr4
						1544	chr9	1543		chr9	73084428	73094448	205.4	0.0851434	Ccpg1;2310009A05Rik;Pigb;Khdc3;Rab27a;Gm5918;Rsl24d1											1543		457	chr4	133489762	133494480	187.6	0.0744799	Gpatch3;Fam46b;Nudc;Gpn2;1810019J16Rik;Nr0b2;Slc9a1;Trnp1
						1545	chr16	1544		chr16	32078584	32100121	205.3	0.085102	Lrrc33;Pigx;Cep19;Pak2;Senp5;LOC101669761;Bex6											1544		456	chr1	46852806	46864385	187.6	0.0744799	Slc39a10
						1546	chr4	1545		chr4	135873365	135876297	205.1	0.0850191	Hmgcl;Cnr2;Fuca1;Srsf10;Myom3;Lypla2;Pithd1;Pnrc2;Gale											1545		455	chr11	100298442	100306166	187.6	0.0744799	Krt42;Krt14;Hap1;Eif1;Jup;Krt16;Gast;Krt17	Jup
						1547	chr5	1546		chr5	36712751	36722437	205	0.0849776	Mrfap1;Man2b2;Bloc1s4;D5Ertd579e											1546		454	chr12	104064737	104076976	187.5	0.0744402	Serpina3b;Serpina4-ps1;Serpina12;Serpina5;Serpina9;Serpina3c;Serpina3a;Serpina11
						1548	chr18	1547		chr18	46381119	46390555	205	0.0849776	Ccdc112;Mospd4											1547		453	chr11	80377504	80383959	187.5	0.0744402	Zfp207;5730455P16Rik;Cdk5r1;Rhbdl3;Psmd11;Myo1d
						1549	chr15	1548		chr15	98871558	98881475	204.9	0.0849362	Tuba1b;Wnt1;Tuba1a;Wnt10b;Dhh;Prkag1;Lmbr1l;Rhebl1;Ddn;Kmt2d	Wnt10b										1548		452	chr3	69118532	69127547	187.5	0.0744402	Gm1647;Kpna4;Smc4;Trim59;Arl14
						1550	chr2	1549		chr2	25224226	25225905	204.8	0.0848947	Anapc2;Slc34a3;Nelfb;Lrrc26;Tor4a;2310002J15Rik;Ndor1;Grin1;Tmem203;E130003G02Rik;Tmem210;Fam166a;Nrarp;Ssna1;4933433C11Rik;Tubb4b;Rnf208;Gm757;Tprn	Nrarp										1549		451	chr6	85349594	85356394	187.4	0.0744005	Pradc1;Sfxn5;Rab11fip5;Smyd5;Mir705;Noto;Cct7
						1551	chr11	1550		chr11	79253694	79265146	204.8	0.0848947	Wsb1;Nf1											1550		450	chr12	112721592	112723155	187.4	0.0744005	Siva1;Pld4;BC022687;Adssl1;Cdca4;Akt1;Zbtb42;Cep170b
						1552	chr1	1551		chr1	135731624	135739657	204.8	0.0848947	Lad1;Tnni1;Csrp1;Phlda3;Tnnt2											1551		449	chr2	14620186	14633154	187.4	0.0744005	Cacnb2;Gm13315
						1553	chr1	1552		chr1	187215099	187228358	204.6	0.0848118	Spata17;1700007P06Rik;Gpatch2											1552		448	chr9	106344557	106361252	187.4	0.0744005	Acy1;Rpl29;Dusp7;Abhd14b;Poc1a;Alas1;Abhd14a;Pcbp4
						1554	chr18	1553		chr18	35553550	35563081	204.4	0.0847289	Mir1949;Mzb1;Paip2;Sil1;Matr3;Spata24;Snhg4;Snora74a;Slc23a1;Prob1											1553		447	chr16	23988494	23989130	187.4	0.0744005	Bcl6;Sst;Rtp2
						1555	chr10	1554		chr10	42276864	42277523	204.4	0.0847289	Lace1;Foxo3											1554		446	chr6	147741239	147760851	187.3	0.0743608	1700049E15Rik
						1556	chr19	1555		chr19	28821793	28845321	204.3	0.0846874	4430402I18Rik;Slc1a1											1555		445	chr9	69431357	69443892	187.3	0.0743608	Anxa2;Narg2;Rora;Mir3109
						1557	chr6	1556		chr6	82854309	82863484	204.3	0.0846874	Sema4f;Hk2;M1ap;2310069B03Rik											1556		444	chr5	122145579	122167033	187.2	0.0743211	Myl2;Ccdc63;Cux2;Hvcn1;Ppp1cc;Tctn1
						1558	chr15	1557		chr15	79545866	79547218	204.2	0.084646	Dmc1;Kcnj4;Ddx17;Fam227a;Kdelr3											1557		443	chr15	79658274	79671430	187.1	0.0742814	Sun2;Dmc1;Fam227a;Josd1;Tomm22;Gm16576;Gtpbp1;Cby1;Dnal4
						1559	chr7	1558		chr7	78895841	78896733	204.1	0.0846045	Aen;Mir7-2;Det1;Isg20											1558		442	chr7	3692456	3704786	187.1	0.0742814	Prpf31;Tmc4;Rps9;Leng1;Ndufa3;Tsen34;Mir3572;Mboat7;Oscar;Tfpt;Cnot3;Lilrb3
						1560	chr12	1559		chr12	59218931	59220214	204.1	0.0846045	Ctage5;Fbxo33											1559		441	chr19	28011117	28012320	187.1	0.0742814	Rfx3
						1561	chr8	1560		chr8	61340242	61341107	204	0.0845631	Sh3rf1;1700001D01Rik											1560		440	chr3	102364674	102373044	187.1	0.0742814	A230001M10Rik;Ngf
						1562	chr8	1561		chr8	82773398	82774293	203.9	0.0845216	Zfp330;Rnf150											1561		439	chr19	21104867	21105441	187.1	0.0742814
						1563	chr3	1562		chr3	107332400	107334177	203.9	0.0845216	Slc16a4;Lamtor5;A630076J17Rik;Prok1;Rbm15											1562		438	chr9	45954286	45955599	186.9	0.074202	Rnf214;Pafah1b2;Sidt2;Bace1;Sik3;Pcsk7;Tagln
						1564	chr8	1563		chr8	69716318	69717036	203.8	0.0844802	Zfp963;Zfp868;Atp13a1;Zfp869;Zfp866;Zfp964;Gmip											1563		437	chr11	40754549	40755413	186.9	0.074202	Mat2b;Hmmr;Ccng1;Nudcd2
						1565	chr7	1564		chr7	144412204	144418444	203.8	0.0844802	Shank2;Mir3470b;Cttn;Ppfia1											1564		436	chr7	97426790	97447104	186.9	0.074202	Ints4;Alg8;Ndufc2;Kctd14;Thrsp;Kctd21	Kctd14
						1566	chr3	1565		chr3	95726182	95726775	203.7	0.0844387	Ecm1;Ensa;Mcl1;Tars2;Rprd2;Adamtsl4											1565		435	chr7	126502588	126503787	186.8	0.0741623	Cln3;Eif3c;Tufm;Apobr;Sh2b1;Cd19;Il27;Atp2a1;Rabep2;Atxn2l
						1567	chr3	1566		chr3	88677537	88686604	203.6	0.0843973	Rit1;Rxfp4;Syt11;Arhgef2;5830417I10Rik;2810403A07Rik;Ssr2	Syt11										1566		434	chr19	47834799	47837049	186.8	0.0741623	Wdr96;Gsto1;Gsto2;Sfr1;Itprip	Itprip
						1568	chr13	1567		chr13	41000316	41001613	203.5	0.0843558	Gcnt2;Mak;Tmem14c;Pak1ip1;Gcm2											1567		433	chr11	97279432	97286349	186.7	0.0741226	Gpr179;Mrpl45;Socs7;Kpnb1;Npepps
						1569	chr15	1568		chr15	62321421	62329627	203.5	0.0843558	Pvt1											1568		432	chr3	108443625	108445140	186.7	0.0741226	Psrc1;Celsr2;5330417C22Rik;Sars;Sort1;1700013F07Rik;Gm12522;Mybphl	Celsr2
						1570	chr6	1569		chr6	72439047	72440233	203.3	0.0842729	Vamp8;Tmem150a;Rnf181;Vamp5;Mat2a;Ggcx;0610030E20Rik;Usp39;4930414L22Rik											1569		431	chr11	120784471	120800733	186.6	0.0740829	Gps1;Cbr2;Aspscr1;Dcxr;Stra13;Dus1l;Lrrc45;Ccdc57;Rfng;Fasn;Rac3
						1571	chr14	1570		chr14	34501914	34503461	203.1	0.08419	Mmrn2;Opn4;Bmpr1a;Ldb3;9230112D13Rik											1570		430	chr14	70056061	70076012	186.6	0.0740829	Pebp4;2610301G19Rik;9930012K11Rik;Bin3;Egr3;Pdlim2
						1572	chr4	1571		chr4	46291028	46305431	202.8	0.0840657	Hemgn;Foxe1;Xpa;5830415F09Rik											1571		429	chr7	102209462	102210984	186.5	0.0740432	Rhog;Pgap2;Stim1;Art1;Nup98;Chrna10
						1573	chr3	1572		chr3	89195489	89214458	202.8	0.0840657	Clk2;Hcn3;Fdps;Gba;Krtcap2;Pklr;Muc1;Thbs3;Dpm3;Mir92b;Trim46;Scamp3;Mtx1;Efna1;Slc50a1;Fam189b											1572		428	chr3	109041142	109052676	186.5	0.0740432	Henmt1;Slc25a24;Slc25a54;Fam102b
						1574	chr8	1573		chr8	78508237	78509861	202.8	0.0840657	Rbmxl1;Slc10a7;Pou4f2											1573		427	chr9	50745889	50753594	186.5	0.0740432	2310030G06Rik;1110032A03Rik;Hspb2;Fdxacb1;Dlat;Alg9;Dixdc1;Cryab
						1575	chr5	1574		chr5	110211141	110231636	202.6	0.0839828	Golga3;Chfr;Pgam5;Gm15787;Pole;Ankle2;Pxmp2;Zfp605	Zfp605										1574		426	chr1	133685288	133696556	186.4	0.0740035	Snrpe;Zc3h11a;Zbed6;Lax1;Atp2b4
						1576	chr12	1575		chr12	98249971	98259491	202.5	0.0839413	Gpr65;Galc											1575		425	chr6	148211387	148212615	186.4	0.0740035	Ergic2;4732416N19Rik;Tmtc1;Far2
						1577	chr2	1576		chr2	94157331	94158053	202.5	0.0839413	Mir129-2;Hsd17b12											1576		424	chr11	60537113	60538470	186.4	0.0740035	Myo15;Alkbh5;Gid4;Drg2
						1578	chr4	1577		chr4	11387032	11388284	202.2	0.0838169	Esrp1;Dpy19l4;1110037F02Rik											1577		423	chr11	58322776	58330690	186.2	0.0739241	Sh3bp5l;Lypd8;Zfp672;Irgm2;1810065E05Rik;Zfp692
						1579	chrX	1578		chrX	8132148	8145852	202.1	0.0837755	Porcn;Wdr13;Rbm3;Gm6787;Tbc1d25;2900002K06Rik;Was;Ebp;Suv39h1;Ftsj1											1578		422	chr8	13780313	13786090	185.9	0.073805	Coprs;AF366264;Champ1;Cdc16;Upf3a;4932443I19Rik
						1580	chr10	1579		chr10	80167898	80173313	202.1	0.0837755	Dos;Efna2;1600002K03Rik;Dazap1;Midn;Ndufs7;Gamt;Stk11;Cirbp;Mum1;Bc1;Atp5d;Sbno2											1579		421	chr15	79734313	79742986	185.7	0.0737256	Sun2;Fam227a;Josd1;Nptxr;Tomm22;Cbx6;Dnal4;Gm16576;Gtpbp1;Cby1;Npcd	Nptxr
						1581	chr5	1580		chr5	32459014	32460027	202.1	0.0837755	Ppp1cb;Plb1											1580		420	chr8	94666672	94678739	185.7	0.0737256	Arl2bp;Fam192a;Ccl22;Cpne2;Pllp;Rspry1;Cx3cl1
						1582	chr11	1581		chr11	70687345	70701197	202.1	0.0837755	Chrne;Inca1;Camta2;Spag7;Mink1;Eno3;4930544D05Rik;Gp1ba;Kif1c;Pfn1;Slc25a11;Rnf167;Zfp3;Scimp											1581		419	chr1	106401780	106407851	185.5	0.0736462	Phlpp1
						1583	chr14	1582		chr14	55660059	55682034	202	0.083734	Psme1;Psme2;Rabggta;Tgm1;Adcy4;Ltb4r1;Dhrs1;Tssk4;Rec8;Ltb4r2;Irf9;Fitm1;Mdp1;Dcaf11;Emc9;Nedd8;Tinf2;Gmpr2;Ipo4;Nop9;Rnf31;Cideb;Tm9sf1											1582		418	chr5	73156956	73183547	185.4	0.0736065	Fryl;1700025M24Rik
						1584	chr9	1583		chr9	85748774	85749994	201.9	0.0836926	Tpbg;Ibtk											1583		417	chr11	20740681	20742099	185.4	0.0736065	Lgalsl;Aftph;Sertad2
						1585	chr6	1584		chr6	30173330	30174875	201.9	0.0836926	Ube2h;Nrf1;Mir96;Mir183;Mir182;BB283400											1584		416	chr12	51828689	51829575	185.3	0.0735668	Hectd1;Ap4s1;Heatr5a
						1586	chr5	1585		chr5	30154569	30155814	201.8	0.0836511	Ept1;Gareml;3110082J24Rik;Tyms;Hadhb;Gm4961;Mir1960;Gpr113;Hadha											1585		415	chr16	21332697	21340157	185.2	0.0735271	Gm16863;Vps8
						1587	chr10	1586		chr10	75060975	75070358	201.8	0.0836511	Rab36;Gnaz;Rtdr1;Bcr											1586		414	chr5	64850216	64865555	185.2	0.0735271	Tlr1;Tlr6;Klf3
						1588	chr11	1587		chr11	50210388	50210832	201.8	0.0836511	Tbc1d9b;Sqstm1;Canx;Mgat4b;3010026O09Rik;Maml1;Ltc4s											1587		413	chr11	72194616	72215725	185.2	0.0735271	Med31;4930563E22Rik;4933427D14Rik;Slc13a5;Pitpnm3;Txndc17;1700051A21Rik;Xaf1;Fbxo39
						1589	chr1	1588		chr1	36939279	36940093	201.8	0.0836511	Tmem131											1588		412	chr10	58446150	58447415	185.2	0.0735271	Ranbp2;Lims1;Ccdc138
						1590	chr2	1589		chr2	6163126	6163703	201.8	0.0836511	Proser2;Echdc3;A230108P19Rik;Gm10857											1589		411	chr3	116638741	116662763	185.2	0.0735271	Slc35a3;Hiat1;Lrrc39;Agl;Dbt;Trmt13;Sass6
						1591	chr3	1590		chr3	103058144	103059145	201.8	0.0836511	Nras;Csde1;Nr1h5;Dennd2c;Sike1;Ampd1											1590		410	chr15	79687768	79691307	185.1	0.0734874	Sun2;Dmc1;Fam227a;Josd1;Nptxr;Tomm22;Dnal4;Gm16576;Gtpbp1;Cby1;Npcd	Nptxr
						1592	chr16	1591		chr16	76539732	76553013	201.6	0.0835682												1591		409	chr2	26639862	26650136	185.1	0.0734874	Egfl7;Fam69b;Agpat2;Mir126;Snora17;Lcn4;Snhg7;Snora43
						1593	chr1	1592		chr1	43444941	43446509	201.6	0.0835682	Nck2											1592		408	chr18	4959135	4971062	185	0.0734477	Svil
						1594	chr3	1593		chr3	123446829	123447805	201.6	0.0835682	Prss12;Sec24d;Ndst3;Snhg8;Snora24;Mettl14											1593		407	chr6	91246843	91260465	184.8	0.0733683	Fbln2;Hdac11	Fbln2
						1595	chr7	1594		chr7	75455429	75466309	201.5	0.0835268	Akap13											1594		406	chr12	52603353	52604960	184.7	0.0733286	Arhgap5;Akap6;1700031P21Rik
						1596	chr14	1595		chr14	20607550	20610743	201.5	0.0835268	Sec24c;Fut11;Zswim8;6230400D17Rik;Synpo2l;Chchd1;Usp54;1810062O18Rik;Ppp3cb;Myoz1											1595		405	chr13	9128794	9150593	184.7	0.0733286	Larp4b
						1597	chr4	1596		chr4	98376077	98396538	201.4	0.0834853	Inadl;Tm2d1											1596		404	chr17	26243699	26253603	184.7	0.0733286	Axin1;Luc7l;Arhgdig;Itfg3;Rgs11;Pdia2
						1598	chr6	1597		chr6	83033080	83055334	201.4	0.0834853	Ino80b;Sema4f;Rtkn;Ccdc142;Wbp1;Dok1;Loxl3;Tlx2;Lbx2;M1ap;Mogs;Mrpl53;Aup1;Dqx1;Htra2;Pcgf1;Wdr54	Loxl3										1597		403	chr4	135963144	135972601	184.4	0.0732095	Tceb3;Hmgcl;Cnr2;Fuca1;Srsf10;Lypla2;Pithd1;Rpl11;Pnrc2;Gale
						1599	chr18	1598		chr18	61555136	61555912	201.3	0.0834439	Mir143hg;Mir143;Csnk1a1;Gm20748;A530050N04Rik;Mir145;Arhgef37											1598		402	chr11	103340097	103346747	184.4	0.0732095	Gm11648;Arhgap27;Plekhm1;Map3k14
						1600	chr17	1599		chr17	46030293	46031561	201.3	0.0834439	Vegfa;Rsph9;Mrps18a											1599		401	chr3	32396438	32409637	184.2	0.0731301	Kcnmb3;Pik3ca;4930429B21Rik;Zmat3
[truncated: 400 more rows]
