# Supplementary material for: ΔNp63 regulates a common landscape of enhancer associated genes in non-small cell lung cancer
Source: Nat Commun. 2022 Feb 1;13:614. doi: 10.1038/s41467-022-28202-1 (PMC8807845; doi:10.1038/s41467-022-28202-1)
Supplement: Supplementary file 6 — Supplementary Dataset 3 [file 41467_2022_28202_MOESM6_ESM.xlsx]

## Sheet: Sheet1
			Fantom5 (+) MouseEncode Lung (+)	Fantom5 (+) MouseEncode Lung (-)	Fantom5 (-) MouseEncode Lung (+)	Fantom5 (-) MouseEncode Lung (-)
H3K27Ac peak counts	basal cells	∆Np63fl/fl;RosaM/M	1828	6624	4563	63464
		∆Np63∆/∆;Rosa∆/∆	1576	6129	3672	47279
	AT2	∆Np63fl/fl;RosaM/M	477	4059	1633	31306
		∆Np63∆/∆;Rosa∆/∆	554	4174	1915	30538
