# Supplementary material for: ΔNp63 regulates a common landscape of enhancer associated genes in non-small cell lung cancer
Source: Nat Commun. 2022 Feb 1;13:614. doi: 10.1038/s41467-022-28202-1 (PMC8807845; doi:10.1038/s41467-022-28202-1)
Supplement: Supplementary file 7 — Supplementary Dataset 4 [file 41467_2022_28202_MOESM7_ESM.xlsx]

## Sheet: AT2-WT.Enhancers.candidate
Feature	AT2_WT_H3K27ac	AT2_DNp63_cre_H3K27ac
chr6_86526296_86527342	2491.55	3108.15		0.192756	144.322
chr17_34122089_34122603	2853.59	4097.1
chr11_69410992_69417951	888.413	875.578
chr10_82859218_82859804	2573.47	4241.62
chr1_178318295_178319088	2117.25	3183.17
chr2_128428392_128429187	2445.68	3352.78
chr11_86757823_86758677	2174.64	3157.48
chr19_8983670_8989621	798.897	1018.47
chr1_88276960_88277662	5414.58	5875.1
chr3_96240652_96245323	536.676	520.445
chr7_80402042_80403287	1843.28	2670.81
chr1_30948980_30950131	2398.7	3722.87
chr18_34953861_34955204	2222.25	2898.93
chr2_75658449_75659813	1787.92	2891.35
chr15_96285188_96287447	1991.32	1871.08
chr2_152734661_152736810	1433.9	1626.33
chr11_50210472_50212816	1640.04	2300.25
chr17_46856300_46857586	1990.84	2752.03
chr19_21271644_21272890	1641.83	2911.76
chr2_72979982_72980879	1767.81	2468.33
chr1_178336882_178337621	2832.05	3452.14
chr2_75703167_75704455	2206.1	3129.5
chr17_29489291_29491315	1334.87	1388.36
chr10_122985327_122986543	2282.74	3360.2
chr8_126852563_126853196	2857.92	2620.94
chr12_76369981_76370879	2252.11	2222.03
chr1_152902825_152904093	1521.48	1917.49
chr3_103790418_103810043	465.001	519.333
chr4_64900508_64901516	1739.73	1862.72
chr7_112678986_112680038	1552.53	1864.29
chr8_85554765_85555759	2241.8	2403.37
chr4_43381573_43384065	1221.67	1712.43
chr6_140621280_140624334	1385.1	1735.65
chr2_126674675_126675865	2750.81	3992.81
chr19_4214431_4215318	2028.26	2771.44
chr4_89039285_89049941	452.074	506.143
chr7_90129758_90130729	1849.57	2270.81
chr11_95403426_95415249	390.305	321.519
chr14_74732394_74733261	2656.79	3643.94
chr19_12794962_12796696	1484.08	2204.43
chr13_103920274_103921144	2568.3	3145.18
chr12_69537609_69538649	1795.39	2191.82
chr10_80139308_80149356	468.404	517.358
chr5_91073736_91082781	729.19	944.862
chr2_117120813_117121704	2302.77	2117.07
chr12_86800429_86801997	1443.54	1544.76
chr15_8443665_8445295	1671.66	1607.06
chr9_40799465_40801870	1145.97	1679.16
chr9_102717794_102718811	1844.35	1960.91
chr12_31949554_31950266	2536.86	2768.62
chr15_77882063_77882899	2117.32	3100.46
chr14_26637410_26638889	1681.07	2167.33
chr17_26585316_26592500	360.064	432.431
chr1_86525451_86527799	1688.81	1732.74
chr16_35982665_35983877	1775.88	1912.42
chr16_38087858_38089937	1233.06	1792.12
chr19_32756100_32757233	1521.48	1603.39
chr16_23107214_23108302	1996.2	2243.94
chr16_11253181_11254148	2061	2076.18
chr18_34931140_34932575	1558.39	1860.74
chr9_65541579_65551204	863.809	785.952
chr10_67096602_67097440	1961.1	2687.94
chr2_156179513_156180248	2766.16	3309.57
chr3_57574854_57576446	1527.6	1537.98
chr1_134092488_134099887	693.078	716.492
chr1_86471151_86472975	1569.06	1896.23
chr4_95051412_95053160	1328.98	1465.31
chr12_51690993_51691839	1868.04	3007.57
chr10_58322718_58331575	500.946	539.277
chr10_59899253_59919567	520.498	553.44
chr8_79029157_79030510	1503.9	1316.08
chr2_152821577_152831309	632.806	662.717
chr11_32348043_32355311	659.889	742.788
chr6_35424718_35426132	1646.31	2093.91
chr11_86607279_86624830	552.998	644.814
chr19_47314089_47315232	1675.41	1500.35
chr17_21532339_21536421	901.352	1145.29
chr9_111118129_111119262	1876.1	2026.7
chr3_152209894_152211078	2258.64	2938.8
chr13_46727219_46728017	2642.5	2674.55
chr12_40222218_40223830	1644.73	1825.63
chr8_123041506_123043003	1730.98	2463.51
chr17_86962718_86963830	1773.83	2367.14
chr17_17827049_17838947	512.59	553.238
chr9_46012126_46013274	1663.88	2731.83
chr8_11008563_11009606	1761.04	1568.56
chr15_64377478_64382814	952.586	1110.96
chr18_35873308_35874535	1912.45	1878.22
chr4_46451480_46452689	2405.07	3123.81
chr5_137072490_137079153	677.537	754.795
chr11_103381438_103382729	1472.63	1725.41
chr10_20311474_20312926	1618.31	2001.73
chr3_103908285_103915266	569.84	560.034
chr3_95818339_95819876	1593.9	1300.17
chr7_28924988_28931599	620.416	606.616
chr2_14073592_14074468	2675.91	3223.99
chr17_72836763_72838829	3027.24	1509.61
chr11_104440856_104442748	2072.94	1977.39
chr5_107158978_107167623	436.154	521.093
chr3_95726434_95739087	570.562	641.709
chr16_92609640_92624035	483.765	648.083
chr1_59762825_59764189	1514.15	1935.15
chr4_126256330_126261975	1004.65	1140.56
chr2_80580452_80581622	2317.26	3537.31
chr4_155704729_155705785	2039.14	1957.81
chr4_148038135_148039450	1268.24	1130.09
chr13_58401311_58402577	2315.82	2673.24
chr3_126595866_126597367	1457.47	1871.03
chr10_93160776_93161562	2459.71	2660.8
chr2_102932596_102956757	568.61	623.355
chr2_52741665_52742763	1961.18	2417.75
chr15_73149170_73155275	672.808	713.919
chr2_116972358_116975885	1124.32	1140
chr7_141468002_141476010	534.742	578.885
chr1_178405723_178406611	2667.84	4052.07
chr4_41349032_41353403	830.323	1009.21
chr3_69126368_69127032	2353.78	2795.6
chr2_152903863_152926060	293.153	354.333
chr7_80827244_80838519	592.793	651.21
chr10_108161672_108162908	1881.22	2607.05
chr4_40844796_40853589	740.634	870.996
chr6_51469392_51471330	1538.53	1579.13
chr1_78057376_78059070	1437.48	1893.89
chrX_13280589_13281832	1875.78	2686.58
chr5_65536702_65537850	1427.88	1634.28
chr5_135713715_135724950	449.881	447.921
chr3_131489729_131490794	1422.56	2097.67
chr3_146499260_146500469	2034.77	2852.52
chr7_110706556_110715478	385.198	386.411
chr13_109242139_109243307	1665.9	2494.41
chr12_111537410_111539106	1685.37	2305.53
chr7_25781372_25783820	811.403	924.684
chr5_31697278_31698357	1699.8	2010.09
chr15_31184835_31187524	1297.41	1371
chr10_13966183_13983526	422.899	485.323
chr14_121824808_121826176	1622.56	1810.38
chr12_111429598_111430926	1353.77	1781.78
chr3_27710059_27711224	2364.62	2914.82
chr2_60901684_60923765	386.618	406.792
chr16_55966586_55974583	781.021	967.61
chr11_75454218_75462032	876.702	1074.75
chr15_98526686_98541585	630.474	655.321
chr11_118355004_118363338	478.743	579.899
chr5_136458772_136466613	434.131	417.259
chr3_135437760_135439500	1909.8	1999.91
chr3_87150950_87158114	710.604	812.811
chr3_81163157_81164732	1153.06	1096.48
chr10_4387202_4388699	1466.4	1674.36
chr7_16286344_16295606	420.643	447.257
chr5_123683567_123694556	438.449	501.483
chr19_5424320_5432627	822.244	744.866
chr7_92669058_92669989	1840.12	1724.04
chr12_91589009_91590994	1721.49	2457.76
chr4_106315798_106316916	1923.04	2414.44
chr10_98913891_98915078	1798.38	2167.98
chr13_95324745_95325750	1768.33	1761.68
chr9_31280499_31281507	1931.91	2437.73
chr10_89744962_89745804	2417.3	4381.79
chr10_93306362_93310440	758.645	700.218
chr13_23518606_23585533	451.455	466.564
chr17_88064450_88065863	1506.68	1933.87
chr2_31759988_31771326	555.303	553.276
chr2_119476872_119477964	2486.53	3515.44
chr18_53861706_53862934	1881.71	2620.42
chr16_30388261_30389295	1672.52	2136.5
chr11_80428725_80430190	1547.07	2236.02
chr17_35813026_35822394	687.163	738.742
chr12_86824085_86834666	612.146	750.344
chr11_53299781_53309019	753.859	824.75
chr8_84742577_84749746	668.486	604.382
chr7_128523692_128531193	850.497	962.072
chr3_65527839_65529262	1674.52	1527.37
chr7_110060892_110062316	1746.11	1747.29
chr18_46597042_46598398	1714.1	1638.92
chr6_66910379_66911609	1428.54	1259.2
chr13_58128079_58129710	2164.71	2913.74
chr9_58299691_58312887	507.024	574.44
chr18_56707231_56708758	1311.78	1001.04
chr9_64172464_64174073	1560.52	2470.9
chr9_108648715_108649734	2078.95	2639.49
chr12_31059520_31074378	384.173	473.189
chr18_75493865_75503283	549.118	558.952
chr7_45460094_45466845	709.72	899.156
chr3_61362890_61365245	1068.46	1638.3
chr10_117710300_117718611	567.398	755.21
chr14_63122432_63131430	785.847	642.966
chr17_70720490_70755887	613.185	732.717
chr14_20767034_20767255	47892	6365.16
chr18_83812864_83817957	429.419	605.144
chr15_77841435_77849277	553.843	490.141
chr1_74303709_74304418	2193.73	2324.33
chr16_33872777_33878870	486.479	406.123
chr15_83142877_83158015	557.621	634.551
chr19_45006714_45019008	500.959	579.866
chr5_65492252_65493331	1472.75	1830.5
chr14_52014599_52020604	815.879	759.177
chr5_143517899_143528066	598.823	743.097
chr6_117906797_117917331	702.742	749.26
chr3_137330893_137332671	1287.67	1696.36
chr9_90113694_90114558	2197.52	3065.78
chr17_35771323_35776991	1027.7	578.281
chr2_156862442_156863734	1495.44	1431.76
chr4_133813505_133814607	1870.73	1851.15
chr11_6414896_6416614	1342.81	1417.09
chr2_131901930_131910714	617.031	565.984
chr19_36918371_36926615	692.393	852.472
chr7_27228242_27232453	677.907	695.407
chr11_60536694_60538405	1424.79	1721.4
chr3_57845820_57847135	1614.28	2106.34
chr7_31150640_31152035	1581.4	1304.56
chr11_106778941_106788136	556.442	547.819
chr15_79347037_79348030	1935.45	2576.32
chr5_8053407_8056661	699.995	841.767
chr9_78615476_78633840	425.831	510.051
chr18_61550319_61555791	700.801	719.643
chr13_51969366_51973636	652.18	683.345
chr14_79480787_79482147	1539.93	1784.43
chr5_103753085_103754470	1504	2026.25
chr4_149166228_149171256	715.438	840.623
chr12_85472422_85485910	353.899	382.71
chr12_110591111_110602400	410.974	505.455
chr4_126429225_126432375	953.039	1481.9
chr10_58446273_58447504	2411.39	2669.99
chr11_113733808_113751597	330.097	365.485
chr2_57123406_57124154	2392.64	2726.26
chr9_59485784_59487204	1775.68	2168.71
chr16_36874590_36875793	1374.57	1800.88
chr16_10784392_10786145	1050.55	1072.07
chr12_51828777_51830102	1869.99	2160.45
chr1_30873001_30873941	2033.35	3066.53
chr12_80790513_80791504	1779.15	2020.84
chr15_73184024_73185371	1638.79	1495.99
chr8_126539106_126551078	405.2	431.781
chr3_68493456_68495921	1425.56	1349.39
chr3_70803588_70807204	801.559	1064.9
chr19_47281769_47292330	275.102	362.91
chr5_99978171_99979542	1766.21	1706.14
chr1_162739610_162740608	1991.98	2147.31
chr11_59227487_59228310	2170.27	3137.03
chr2_167575144_167596338	392.771	347.44
chr7_98541309_98543679	774.43	773.969
chr1_39888915_39901511	488.501	466.763
chr4_116075424_116076995	1534.51	2171.03
chr19_57360180_57361721	1185.79	1131.99
chr13_75789813_75798512	472.104	607.211
chr19_5724914_5742430	385.039	312.163
chr2_157566091_157567323	1733.41	1910.67
chr11_120348077_120358764	911.528	881.982
chr16_14351538_14373207	461.026	617.844
chr6_12748559_12749447	1815.46	2137.56
chr8_85025205_85037209	569.957	640.804
chr6_51162894_51170468	508.665	632.354
chr2_65226898_65239152	544.402	568.504
chr7_110018251_110019193	1716.09	1738.29
chr8_13615323_13624587	538.773	577.116
chr19_40239655_40254558	362.752	444.722
chr2_13371746_13386423	409.023	448.936
chr2_18057074_18065151	763.016	891.662
chr8_10924726_10928316	623.305	566.437
chr8_128679876_128686388	647.408	755.83
chr10_21776205_21791287	587.183	676.103
chr4_33030828_33032086	2175.9	2567.94
chr5_116408350_116421084	344.331	465.354
chr8_108885920_108897047	291.052	318.535
chr15_79108126_79109571	1978	2480.11
chr18_34506352_34515628	595.659	668.886
chr4_141537823_141573666	563.79	604.663
chr10_7955866_7956914	1741.87	1912.31
chr6_88044307_88045275	2035.57	2709.8
chr1_181009342_181016310	743.569	852.16
chr11_74723310_74724837	2116.54	2953.57
chr18_84848717_84850992	1075.71	1232.9
chr19_34254908_34265894	352.621	372.475
chr7_118480614_118491795	497.077	638.887
chr11_98773358_98796031	686.866	643.01
chr1_138348148_138356409	439.802	540.366
chr10_121586017_121587205	1914.73	2334.94
chr11_102284991_102318911	387.892	412.677
chr7_127008471_127026526	464.63	524
chr3_32364052_32365706	1434.45	1667.79
chr11_46073198_46092508	497.135	521.206
chr4_130107552_130112886	595.811	768.158
chr4_143278896_143289227	452.114	474.185
chr3_123267423_123268494	1624.88	1967.47
chr4_139193018_139201913	374.446	433.677
chr15_99393033_99401494	681.17	692.872
chr1_150130385_150132739	1306.49	1591.27
chr10_128035266_128036295	1729.8	1954.73
chr4_137993403_137994319	2292.67	2470.39
chr1_74505452_74507169	1144.09	1218.16
chr11_104550116_104560948	509.805	398.803
chr17_26605937_26611917	688.94	738.33
chr6_91473009_91474956	1101.64	980.337
chr17_10318332_10320295	1313.55	1535.47
chr17_80061354_80062337	1948.28	1319.54
chr11_52098740_52099756	3442.05	4809.01
chr17_4994041_4996831	1407.79	1349.08
chr11_117941686_117949882	327.588	421.232
chr16_15984442_15992148	477.783	513.244
chr7_123084925_123110639	421.346	342.805
chr8_75084780_75094055	489.53	577.866
chr4_136116785_136135594	383.415	466.783
chr11_40692369_40694930	759.461	925.757
chr8_105170887_105171660	2147.82	2067.34
chr6_136941414_136965856	303.561	301.675
chr11_21238372_21239615	1794.36	2745.06
chr2_103796515_103797955	1745.1	2051.87
chr17_73942099_73949935	430.57	637.583
chr8_124633303_124643899	281.814	337.613
chr1_153332213_153333695	1316.69	1116.42
chr18_68299671_68300794	1449.63	1730.64
chr1_149940784_149947687	421.548	494.914
chr13_9093917_9094586	2620.13	2810.37
chr8_126826562_126839465	530.34	455.56
chr8_126602792_126615562	393.79	469.319
chr9_71660168_71694786	320.493	419.4
chr18_80469254_80470463	1537.61	2442.2
chr16_24427789_24443342	524.698	608.219
chr13_21717026_21734632	358.8	276.303
chr17_27799734_27826928	404.407	484.774
chr4_137487500_137495110	444.362	449.926
chr5_135933146_135935428	1243.25	1247.13
chr19_43879489_43896569	494.201	309.537
chr14_120372755_120378281	436.165	461.076
chr9_124273560_124282061	648.287	621.982
chr13_5837039_5845815	531.801	648.889
chr14_75829028_75845989	633.784	729.09
chr16_18235729_18248715	324.586	352.598
chr3_90574852_90587659	400.7	569.57
chr3_57504503_57512248	399.59	383.236
chr8_84186854_84192704	972.8	1270.66
chr1_182019359_182029012	529.462	616.059
chr15_31600982_31602413	1286.27	1163.37
chr2_174330240_174343965	400.483	451.448
chr15_12321045_12322269	1590.2	2285.95
chr6_56796872_56798143	1604.51	2155.73
chr11_53341217_53351336	571.361	694.044
chr15_103215130_103227208	417.877	434.316
chr15_67145932_67147478	1375.37	1731.27
chr12_59130739_59131830	1601.14	2207.82
chr3_98013563_98025235	404.946	464.349
chr18_67774352_67775680	1455.89	2043
chr1_172082128_172083259	1716.6	1201.1
chr18_6490101_6501306	496.222	704.204
chr7_27473399_27490359	523.584	466.776
chr14_25526775_25533907	416.798	488.992
chr15_85036566_85041804	575.167	611.807
chr12_79598164_79600976	938.018	968.127
chr6_119478991_119480162	1330.4	1495.8
chr15_81585478_81586675	1957.42	2545.95
chr3_107332653_107334334	1313.36	1703.58
chr9_95511338_95512798	1586.83	1741.96
chr13_74807274_74808588	1352.04	1789.51
chr9_57764699_57765854	1884	2702.37
chr9_88481425_88483135	1636.87	1679.85
chr8_106058551_106059984	1243.07	1458.38
chr19_60790043_60791104	1805.46	3238.12
chr11_32642505_32644171	1496.39	1974.29
chr1_58392509_58393770	1934.15	2705.37
chr18_60748162_60757284	510.892	661.39
chr6_134668942_134671994	732.904	1039.26
chr10_22730867_22732133	1745.68	1912.39
chr16_17013539_17023803	297.094	277.092
chr13_23738409_23761990	810.722	819.106
chr15_75909937_75941623	294.94	271.002
chr15_38470113_38473748	1083.67	1146.1
chr8_122550875_122585791	345.579	376.826
chr8_25536657_25544902	449.343	456.398
chr17_66843577_66844827	1400.33	1463.16
chr17_53478588_53480081	1831.57	2281.88
chr11_5098466_5100033	2083.98	3196.41
chr12_3426248_3427558	1378.58	1737.85
chr12_111758594_111767095	591.924	534.235
chr1_135755765_135766681	389.505	489.706
chr5_25498032_25499638	1294.02	1565.15
chr13_74764630_74771758	625.527	666.394
chr15_38190224_38199651	368.017	365.958
chr3_25143624_25144627	2058.77	2345.67
chr14_34310744_34318253	479.503	637.347
chr5_149051413_149052986	1542.71	1436.43
chr10_59564317_59578917	441.174	541.778
chr17_25013765_25015844	878.121	1123.06
chr10_80797978_80799277	1778.79	2494.9
chr3_38277630_38284455	470.996	594.489
chr2_26444748_26446368	1060.66	1534.62
chr7_97081656_97082884	1440.81	1903.48
chr7_28801778_28809489	731.966	827.216
chr9_52047845_52049166	2124.44	2439.75
chr9_75422259_75441434	412.355	450.931
chr9_78480797_78489099	530.138	634.027
chr10_50591732_50593043	1715.05	2711.04
chr11_23305839_23307337	1611.4	2153.21
chr2_112360098_112379689	295.091	331.216
chr17_12782644_12792027	500.029	680.534
chr18_60774374_60775368	1759.91	2159.02
chr6_17065097_17072864	630.124	643.52
chr2_32867640_32914745	480.32	433.872
chr17_6106481_6142336	464.75	596.295
chr15_96698902_96710426	488.119	629.765
chr19_8920427_8966855	306.524	291.622
chr2_147012710_147013823	1781.62	2006.55
chr19_28621310_28624441	991.37	1300.41
chr1_138506539_138515722	336.874	357.277
chr9_115309489_115310920	1457.51	1613.76
chr7_127966842_127968002	1694.85	2166.48
chr9_109931479_109933006	1122.33	1256.19
chr7_111081951_111083608	1534.58	1570.21
chr19_47855005_47865653	311.695	336.413
chr13_17804203_17805750	1601.18	1859.51
chr9_67024475_67036277	370.918	335.264
chr7_142458358_142481927	304.888	342.179
chr4_155223459_155236072	436.361	523.909
chr19_28011329_28012462	1696.52	2098.09
chr9_82966988_82975795	693.421	774.787
chr6_72898791_72900378	2580.69	3053.37
chr11_86683552_86692212	576.713	618.814
chr10_128058272_128059958	1904.95	2068.99
chr3_79978356_79996399	556.335	784.303
chr6_136803877_136809163	745.944	924.329
chr13_98925645_98926985	2348.48	2983.91
chr4_129810779_129821158	468.647	590.349
chr14_45479076_45492757	322.076	409.732
chr7_24459697_24463007	1063.76	1135.11
chr13_28952874_28959541	688.677	475.199
chr7_28169808_28179941	334.143	339.846
chr6_91192638_91202732	402.668	413.932
chr19_34192250_34198903	598.848	627.193
chr1_150015634_150027346	376.259	417.057
chr15_88854873_88862964	341.412	430.766
chr3_98374302_98383133	523.867	657.574
chr11_30771396_30772499	1646.74	1726.77
chr1_81738579_81745785	438.38	509.296
chr8_70506490_70540035	387.105	406.454
chr8_70754861_70777241	287.579	293.595
chr18_52560513_52571050	335.337	427.519
chr14_51984861_51986617	1261.46	877.32
chr4_21847629_21848596	1892.67	2687.08
chr17_3114490_3115786	2068.69	1987.05
chr13_36726765_36735884	395.871	476.373
chr2_167421111_167422418	2098.28	2707.68
chr8_11393374_11412449	275.792	357.164
chr7_80765550_80774881	428.367	448.605
chr8_122922878_122932060	362.793	438.457
chr9_108479918_108491434	290.566	307.118
chr11_35834037_35844337	472.585	557.26
chr19_6909626_6921827	330.528	320.8
chr10_41519059_41519967	2073.97	2548.71
chr7_28381721_28393459	445.165	454.542
chr19_11911733_11913046	1587.63	1801.32
chr12_116269092_116281678	405.861	461.744
chr17_71089507_71102915	343.079	425.917
chr11_117108931_117115582	456.132	447.102
chr7_19227084_19229205	1198.11	1395.21
chr13_80962054_80971331	400.826	445.528
chr16_76372203_76373551	1416.04	1864.4
chr9_69431731_69443304	360.384	375.577
chr7_74376114_74382343	503.341	530.345
chr19_30029979_30031371	1413.19	1347.86
chr6_30047480_30048735	1590.66	2508.65
chr17_27622906_27635243	291.091	354.702
chr6_145769138_145782066	328.725	430.571
chr1_125560089_125561518	1425.66	1467.31
chr10_7680874_7681993	2020.88	2692.51
chr10_117845215_117846481	1946.81	2709.55
chr4_148625998_148627082	1903.73	2883.9
chr13_80940234_80949042	389.041	429.304
chr11_45851963_45852746	2292.25	2080.27
chr1_163113497_163126965	303.924	369.19
chr3_123328913_123335542	457.364	511.904
chr1_60565946_60567650	1211.57	1528.17
chr19_21653262_21664146	294.085	328.801
chr13_63112378_63121084	517.173	601.182
chr15_102243822_102257421	376.651	331.709
chr14_121372056_121379717	620.888	526.639
chr15_82146474_82147944	1256.79	893.814
chr7_127471452_127479426	573.399	599.025
chr13_54609039_54622390	383.993	406.737
chr15_64471773_64478118	473.684	558.814
chr1_46852918_46864309	440.761	470.659
chr5_125072097_125082218	549.582	600.621
chr18_5402835_5414350	473.748	499.807
chr19_53389848_53391499	2090.71	2301.64
chr17_35046171_35052313	645.144	638.18
chr14_47023985_47033911	327.823	419.157
chr16_17200811_17201554	2202.78	2707.4
chr3_95650303_95702191	537.133	655.904
chr7_73588887_73619431	460.174	572.144
chr7_127875743_127877199	1192.73	1363.91
chr17_5840778_5849702	860.411	1004.03
chr3_51327872_51341243	542.749	630.173
chr17_70990164_71002492	566.956	688.261
chr10_4108384_4121252	269.582	211.342
chr4_83302405_83324263	461.69	431.948
chr1_55052185_55053641	1287.78	1717.96
chr4_109657480_109677174	437.356	450.996
chr12_108392823_108404515	563.469	608.424
chr6_114875488_114888817	359.413	283.302
chr1_135687836_135699635	329.486	357.641
chr1_87213604_87214610	1831.26	2324.22
chr19_6840226_6841278	1899.66	1470.02
chr16_15948188_15959215	372.191	539.858
chr9_62810842_62812664	1214.83	1441.35
chr16_44122948_44140521	519.626	621.773
chr9_72531019_72535722	560.998	673.029
chr2_140100189_140104691	631.41	725.022
chr3_107822092_107829625	838.128	953.731
chr1_135659119_135668964	349.021	342.903
chr3_135674943_135691982	378.897	487.709
chr12_70695703_70720531	282.983	313.272
chr13_69534842_69543881	563.386	664.729
chr17_16339721_16344750	580.891	687.335
chr10_72654119_72655777	1562.54	2138.84
chr10_11280563_11282281	1647.42	1947.19
chr1_51064281_51066588	973.174	1410.24
chr17_25272927_25274330	2017.82	2500.92
chr11_58008313_58010007	1435.04	1450.63
chr10_81319906_81321646	1103.79	1264.59
chr8_34146375_34155100	455.43	490.777
chr9_13826405_13828178	1194.4	1314.01
chr1_43163264_43169695	504.533	570.471
chr12_69884353_69893100	631.895	620.288
chr11_119299355_119300641	1632.51	1490.41
chr10_126928799_126935814	326.228	381.035
chr2_104493380_104494558	2083.65	3338.21
chr8_25518948_25521801	1043.6	824.646
chr11_54860126_54867077	490.817	592.987
chr2_168206436_168207213	2453.98	2523.74
chr5_29735307_29736666	1409.72	1969.56
chr11_60776522_60778098	1114.43	1535.32
chr11_79253443_79264984	327.01	384.374
chr6_82761578_82774176	336.915	375.323
chr18_33658903_33667941	325.92	317.949
chr6_90360267_90370165	299.288	281.494
chr7_34312969_34320919	562.45	498.754
chr9_20945819_20952583	472.587	423.977
chr5_28316808_28317788	1788.9	2516.12
chr8_18726711_18740536	302.91	257.953
chr10_127667167_127677569	415.093	503.96
chr7_67372277_67373560	1738.49	1955.48
chr4_136310479_136311709	1484.38	1658.54
chr16_37867847_37869074	1922.18	2527.28
chr6_54954904_54958291	601.795	788.843
chr1_179959519_179970231	451.604	585.945
chr7_64277390_64288224	299.073	329.703
chr12_99391516_99393262	1010.36	1395.68
chr1_92179721_92181348	1402.96	1771.33
chr5_130222010_130222886	1742.74	1860.12
chr4_59548593_59549988	1228.66	1362.07
chr6_94635744_94657889	442.428	383.049
chr12_70554321_70556367	1109.35	1244.89
chr18_6236139_6241605	567.604	537.105
chr3_27599180_27607992	546.247	540.734
chr11_69900729_69921252	414.493	376.537
chr15_93336042_93337405	1411.34	1281.55
chr1_185362417_185363736	1707.53	2396.97
chr11_72607353_72608428	1643.32	1571.07
chr11_62538936_62551501	397.975	485.573
chr7_122066266_122067794	1157.64	1463.31
chr3_144569870_144587307	418.017	526.387
chr11_97781863_97783136	1504.11	1734.77
chr19_10524892_10525875	1724.4	2730.03
chr7_19911017_19952954	343.345	417.125
chr2_167777553_167800999	333.27	368.965
chr2_160645987_160647067	2202.14	3031.33
chr14_57745347_57761247	466.836	561.997
chr5_32191704_32197849	561.564	659.551
chr11_5736971_5741529	507.582	693.487
chr3_32396483_32398003	1357.21	1487.53
chr15_83417825_83433393	267.017	340.915
chr8_40511386_40512264	2443.78	3333.12
chr11_103697259_103698460	1880.39	3001.55
chr11_87585111_87593037	669.409	673.689
chr10_59943433_59952428	624.611	646.484
chr15_79545880_79547286	1863.7	2758.49
chr4_GL456216_random_16051_17320	2526.15	3644.59
chr1_34005491_34011878	539.719	467.963
chr14_31768189_31781463	395.457	412.985
chr4_116668042_116685956	350.32	475.92
chr5_100038548_100040346	1226.01	1142.87
chr9_110532015_110533349	1527.57	2131.46
chr2_165857753_165868571	558.361	426.432
chr5_121451887_121453134	1526.98	1239.94
chr4_137356932_137368366	296.853	398.791
chr11_70562513_70585572	283.057	258.922
chr6_140875366_140895769	292.511	289.325
chr16_31592807_31599793	585.656	813.081
chr1_91456241_91459371	1096.74	1550.65
chr15_96460148_96461757	1756.47	1990.95
chr17_46031301_46038667	413.383	357.236
chr11_54438158_54438848	2424.95	3759.67
chr2_70824896_70825836	2146.51	2785.65
chr11_101252908_101254895	988.429	1213.87
chr5_125045078_125057692	344.444	420.063
chr15_78876854_78877789	2097.08	1938.14
chr5_148950321_148966644	419.778	503.751
chr7_16312027_16326254	622.687	514.773
chr9_113731471_113742051	702.428	464.296
chr11_94321491_94328515	656.743	736.445
chr4_57860909_57866833	507.595	524.127
chr6_17348658_17354905	484.34	703.236
chr13_55321468_55330405	395.54	352.668
chr3_145885574_145892331	527.911	481.218
chr1_16103884_16105679	1352.92	1109.26
chr15_79391473_79414939	307.287	304.184
chr10_13856211_13869384	372.63	405.519
chr2_32423717_32437794	452.94	406.663
chr11_59597410_59602122	726.346	828.187
chr7_122969920_122981437	470.73	585.583
chr9_25148318_25151819	1788.05	969.613
chr10_128909316_128910815	1374.86	1684.37
chr3_31084258_31095809	479.96	540.836
chr9_100642200_100644587	1401.09	1630.78
chr8_117256902_117259048	1554.23	1250.89
chr18_23869107_23878619	470.471	537.859
chr16_56028987_56038136	657.397	765.656
chr13_102899644_102906471	398.029	406.921
chr4_127021220_127022313	2096.86	2497.38
chr15_59533701_59551078	466.545	476.392
chr2_26902431_26916379	435.492	505.387
chr2_164910984_164912249	1965.63	2729.26
chr4_147904426_147906942	912.147	1216.22
chr11_99230056_99231028	1792.91	2989.73
chr5_30222353_30242377	325.903	355.992
chr11_69059835_69073487	420.34	505.96
chr17_69416670_69417876	1457.11	1817.17
chr18_32139334_32172271	240.163	268.7
chr15_83448244_83474560	339.542	329.563
chr11_109670785_109681715	292.809	357.918
chr12_69356737_69372774	12220.4	2285.91
chr7_79780781_79786182	587.218	805.736
chr8_4677481_4678932	1343.4	2007.96
chr7_132931116_132932039	2053.78	2235.92
chr2_75756781_75768775	420.151	527.83
chr18_5124275_5134731	446.277	432.107
chr1_45625590_45628529	820.447	983.71
chr17_87446269_87460191	294.673	363.02
chr8_83715267_83717115	1043.75	1052.21
chr18_36516230_36525573	515.863	348.348
chr6_108660130_108678470	409.079	410.245
chr4_106185917_106195618	339.961	386.335
chr12_105784638_105785647	1865.5	1786.04
chr19_10602557_10606135	840.776	899.281
chr17_69180794_69182236	1400.22	1683.13
chr3_138515030_138527978	569.278	675.696
chr2_118287387_118298720	398.043	523.16
chr2_115775911_115781424	470.782	796.339
chr11_103131861_103141217	548.738	572.944
chr5_121837246_121848696	262.441	239.505
chr14_21066187_21101724	274.238	297.056
chr9_44603870_44605575	1577.11	1696.1
chr15_100226922_100245392	463.645	568.984
chr3_90079801_90085483	515.362	475.842
chr8_108704584_108723109	459.58	506.71
chr2_121449463_121457591	420.832	462.116
chr19_46459076_46489553	306.229	317.344
chr10_80930185_80941657	448.082	479.647
chr4_109116895_109156554	328.325	395.145
chr5_96793413_96805085	462.146	532.154
chr11_23255183_23257534	1200.14	1754.2
chr2_163349145_163364828	324.319	388.878
chr4_94602629_94603570	1861.31	2087.31
chr3_8923445_8924400	1663.36	1797.73
chr11_52359769_52361401	1318.59	1617.3
chr2_144009939_144011211	2185.4	2772.83
chr11_82781149_82781865	2166.68	1999.64
chr6_30300592_30308166	516.551	528.184
chr14_55559477_55560748	1506.52	1682.72
chr16_22428587_22439594	433.855	285.805
chr16_5049324_5050517	1460.86	2021.84
chr1_177794908_177796521	1095.47	1303.91
chr7_116457252_116462870	559.032	641.198
chr15_66876254_66891832	366.211	417.075
chr2_60689878_60700901	325.451	407.829
chr10_21399406_21412374	325.994	377.712
chr9_63697844_63725902	379.041	469.27
chr8_25597072_25602835	774.33	960.716
chr5_122145232_122166963	340.119	348.003
chr18_52528724_52536359	490.262	513.456
chr16_94525978_94536910	326.673	331.312
chr10_68239017_68249293	343.519	356.47
chr11_120990628_120991428	2843.57	4860.89
chr11_69758785_69766382	375.441	470.757
chr3_65658545_65666553	740.01	734.779
chr9_120001633_120013378	464.672	504.282
chr7_112012301_112024061	334.674	376.397
chr12_16835669_16854010	459.648	590.972
chr4_135271370_135277383	520.378	723.936
chr8_72135230_72148382	636.736	719.299
chr9_59035807_59037192	1856.73	1479.45
chr2_180701395_180710717	580.61	633.933
chr11_116842639_116853728	545.367	524.789
chr8_107292907_107294437	1258.36	1241.16
chr18_7868504_7870129	1838.4	2075.6
chr17_65772413_65783988	475.737	512.324
chr13_48546025_48552995	701.021	739.37
chr9_63926985_63928651	1436.1	1868.71
chr15_99333240_99344258	367.962	388.677
chr17_28793300_28801620	324.548	427.874
chr5_135168075_135169457	1592.28	1602.22
chr16_8811326_8831139	367.618	432.03
chr4_151988324_152009959	452.429	427.331
chr14_121172515_121192241	299.295	324.883
chr14_45318490_45330090	441.358	478.834
chr13_14034252_14040337	614.235	768.548
chr17_35225231_35242226	295.355	343.215
chr17_28328055_28350298	411.897	438.587
chr11_72791522_72796034	787.898	1055.92
chr19_53529143_53541089	515.937	471.211
chr15_102460088_102471085	309.171	395.721
chr2_156720265_156726488	635.85	746.394
chr6_124964727_124966129	1389.77	1480.47
chr15_5107684_5117069	775.811	474.682
chr15_59373876_59387629	319.952	327.33
chr19_5015991_5024388	442.702	499.264
chr11_49232559_49250884	381.609	445.121
chr6_124917407_124932191	454.142	387.887
chr12_31992506_31997549	502.973	685.318
chr9_110407492_110408708	1700.23	1570.82
chr5_24444655_24451640	348.893	323.267
chr6_129235963_129238457	883.706	966.763
chr7_83883843_83892666	409.964	388.905
chr4_155133439_155150956	325.543	382.433
chr1_45859926_45873769	389.341	608.556
chr13_114446927_114458713	311.328	362.818
chr8_84236677_84270236	248.447	280.118
chr7_67950643_67952674	1147.82	1125.16
chr15_78832649_78843028	335.416	254.48
chr14_52196563_52197767	1525.3	1799.75
chr2_13437306_13451693	319.118	357.981
chr15_36783879_36794360	629.454	776.827
chr10_13775837_13789412	351.494	438.153
chr8_121897824_121907611	447.325	455.382
chr3_145676608_145703891	1138.22	416.755
chr17_35896996_35918081	486.179	409.694
chr19_5038932_5051523	341.532	444.997
chr13_36520127_36534755	344.039	368.807
chr9_37488780_37489946	2098.3	2341.68
chr19_8712431_8742640	341.734	400.463
chr2_167925173_167959503	317.704	305.963
chr18_36405123_36426650	467.636	468.426
chr19_7482809_7495212	365.239	403.028
chr9_13454362_13461621	446.863	543.597
chr2_71529414_71544357	341.951	322.466
chr7_98504906_98525444	277.818	273.217
chr9_62626548_62639660	279.552	297.343
chr13_93498702_93499858	1512.51	1637.26
chr8_47990014_47991497	1215.51	1447.68
chr5_147429888_147431144	1635.42	1906.09
chr3_88522933_88531756	340.899	272.337
chr6_37354717_37357328	1136.96	1184.52
chr5_145231094_145232336	1733.12	2595.86
chr15_81858392_81873021	401.597	444.789
chr4_150544430_150583981	291.362	317.367
chr2_6212312_6213796	1109.91	1155.04
chr8_106919549_106954249	371.697	327.867
chr3_27765640_27773222	362.627	577.512
chr2_29619915_29633927	586.406	682.707
chr15_97750311_97786861	309.29	334.273
chr11_53763180_53770541	485.35	580.222
chr9_96752014_96760043	524.369	566.828
chr17_35121553_35136449	350.564	398.043
chr6_128349805_128363028	404.378	402.458
chr3_122078595_122097679	259.33	308.343
chr7_19816575_19831323	398.911	480.376
chr6_136827575_136828712	1892.98	2774.04
chr7_44985885_44998098	356.244	355.681
chr1_87327003_87328030	1670.01	1427.49
chr11_50325026_50326510	1419.06	1550.83
chr11_93955356_93968319	378.514	422.19
chr11_50291621_50304503	372.326	417.402
chr9_57261229_57262606	1275.78	1467.08
chr5_139478659_139484435	535.157	628.768
chr1_130716236_130717912	1011.27	1319.59
chr11_62602912_62624717	240.665	232.569
chr2_157447103_157457593	453.335	534.25
chr12_86872455_86884326	437.714	434.397
chr5_34326703_34336989	386.817	440.152
chr19_41475128_41483860	515.034	550.28
chr1_167283775_167285195	1486.97	966.114
chr11_62456879_62458251	1564.69	1654.42
chr19_29521697_29523038	1543.96	1474.86
chr1_64121832_64133749	333.696	364.082
chr6_49263100_49264098	2058.48	2634.66
chr12_84879846_84886242	494.315	487.519
chr18_54978620_54988007	438.809	335.869
chr14_87415957_87417562	1915.56	2397.72
chr1_75210292_75219823	343.232	384.257
chr17_65727192_65738241	348.156	454.276
chr12_69986544_69999398	335.737	346.523
chr13_94154107_94161089	409.24	409.789
chr18_84588691_84590282	1383	1929.05
chr5_130171191_130185367	461.731	469.102
chr11_98026370_98027518	1507.47	2578.87
chr9_66592215_66593524	1369.22	1512.31
chr11_100962729_100983566	363.009	474.225
chr15_62037744_62049511	483.398	605.453
chr12_69450826_69458342	439.829	491.056
chr5_74752468_74763102	311.911	356.706
chr11_69838580_69847162	382.144	460.707
chr17_88255816_88274353	428.194	454.756
chr7_105474450_105482594	476.474	611.17
chr5_72647799_72649768	930.641	1211.64
chr2_30899473_30902935	630.833	548.035
chr2_143903104_143916461	471.864	576.735
chr11_106083632_106085305	1096.48	1040.78
chr11_17203669_17212048	340.691	341.61
chr8_8689634_8690583	1762.94	2136.69
chr8_70897053_70906667	445.931	463.801
chr1_88474076_88482869	479.278	545.29
chr15_66968969_66983628	269.858	298.646
chr6_29347411_29349032	1096.84	1297.13
chr5_121190576_121191814	1523.51	1940.58
chrX_18161828_18163493	1130.85	1293.2
chr2_30685815_30708001	330.47	306.449
chr11_97187357_97192191	571.911	503.119
chr14_76100485_76111444	288.284	297.657
chr19_5636977_5638402	1691.47	1705.2
chr19_42008659_42022710	468.012	616.579
chr6_18848233_18849925	1062.53	1283.37
chr2_180959962_180968101	380.271	400.028
chr18_75683834_75697538	416.961	399.9
chr4_139574761_139580782	507.723	472.1
chr11_79704017_79711938	402.611	481.509
chr17_47009119_47010994	1081.28	1608.64
chr1_150145407_150165831	353.95	443.398
chr12_108792268_108794621	1419.52	1480.56
chr9_108339223_108348342	644.401	555.796
chr11_5834740_5862260	316.468	333.5
chr8_122181731_122187318	535.953	526.17
chr15_12117061_12118643	1496.78	1742.67
chr1_160262137_160281535	274.119	276.719
chr8_13104538_13106392	1123.89	1335.08
chr13_111488794_111490612	1463.06	2039.68
chr8_4313026_4325572	373.754	412.814
chr7_118104401_118116192	396.308	598.204
chr2_167491886_167503911	410.673	389.196
chr6_47594132_47595798	1293.25	1383.61
chr4_62407918_62409567	1183.75	1371.35
chrX_74424758_74429956	482.599	764.418
chr3_131356628_131365267	397.543	426.318
chr1_98037708_98056203	276.801	281.496
chr8_109778575_109779535	2091.06	3088.05
chr15_101976533_101984377	463.296	594.195
chr18_63691630_63692853	2032.42	2700.38
chr2_157059051_157066000	377.228	391.145
chr19_11810066_11819042	399.739	481.498
chr17_27203414_27204520	2080.76	2191.43
chr9_64020774_64022852	1001.03	787.588
chr12_108423222_108436640	330.714	363.037
chr14_50924612_50931698	567.637	574.336
chr17_34647208_34655645	287.784	309.495
chr11_102810133_102819053	398.563	535.101
chr2_113440248_113456248	385.109	489.305
chr6_72544464_72549654	583.425	590.947
chr3_96160422_96172930	437.52	490.088
chr17_46873993_46890149	405.27	409.435
chr11_120573445_120582055	681.71	701.606
chr3_21935796_21963832	345.474	385.546
chr13_14062383_14064513	1011.77	876.433
chr11_20896754_20916581	403.279	369.189
chr18_39489658_39492007	1042.59	898.471
chr13_22041885_22051576	403.592	394.433
chr11_108214736_108221983	485.423	622.541
chr14_122105192_122107606	850.149	906.992
chr6_35539231_35544631	507.131	515.636
chr4_132510063_132515409	523.632	611.138
chr16_92420229_92428723	560.367	580.637
chr13_104015619_104037576	384.707	340.879
chr14_20829536_20836951	473.709	498.881
chr13_29831483_29838515	365.674	488.82
chr8_34953977_34965764	361.242	397.923
chr12_72749853_72761753	387.179	480.338
chr17_56256157_56266471	313.418	356.405
chr16_87698974_87699990	1867.92	2407.21
chr14_55815768_55825188	368.942	435.322
chr6_85432110_85452830	415.777	330.011
chr10_85184518_85185406	1909.79	2705.25
chr5_125134411_125141820	487.02	573.528
chr5_129518462_129534524	315.636	328.71
chr4_57797714_57805216	639.76	602.69
chr3_108770374_108782198	303.071	446.362
chr2_132212116_132221564	457.961	489.053
chr7_133121901_133132725	422.82	395.727
chr15_5143420_5155348	402.37	432.103
chr9_51103417_51106361	766.462	1095.95
chr11_60105256_60115162	540.979	601.461
chr9_40746690_40758361	336.018	442.487
chr6_38433407_38434694	1523.63	1858.6
chr5_111799081_111806559	687.114	769.491
chr5_23386512_23402008	477.996	564.251
chr3_22075859_22077504	1206.6	1284.29
chr1_86064425_86065336	1809.91	2763.6
chr10_82812121_82815071	875.999	1008.26
chr7_105621660_105640847	227.372	212.137
chr13_104448608_104468945	296.561	363.695
chr5_134539795_134552193	338.765	302.576
chr13_34873911_34876098	969.675	1302.03
chr18_10725513_10726646	1997.66	2321.19
chr1_150251013_150260896	791.633	647.172
chr5_140607743_140611037	582.219	331.96
chr1_131910057_131911190	1600.6	1488.21
chr9_60836965_60849563	410.153	450.308
chr17_65612584_65614834	1552.89	1813.79
chr10_40300980_40302922	1027.06	1068.67
chr4_149294749_149308511	412.253	428.007
chr2_167538701_167553509	394.298	394.43
chr1_74236803_74249511	466.515	511.649
chr3_41082436_41083868	1336.11	1165.19
chr11_19919717_19926184	845.416	687.915
chr12_78748965_78750110	1477.54	2042.39
chr17_66351977_66366407	241.697	319.927
chr7_29438177_29445229	530.35	441.138
chr11_4299569_4309496	521.619	620.614
chr2_151542128_151543546	1420.67	1284.37
chr10_13831980_13833860	1118.54	1371.29
chr13_112439896_112464821	269.531	304.442
chr15_12204006_12205791	985.543	856.04
chr7_74458971_74465555	375.616	477.789
chr3_157534061_157535038	2193.15	3498.09
chr11_94916218_94936721	309.364	310.29
chr17_24527459_24559680	264.768	297.919
chr11_51755838_51764222	392.639	443.691
chr4_64924531_64934625	397.547	598.331
chr11_93987451_93996816	716.426	874.154
chr11_5520922_5522170	2109.46	2321.21
chr8_123006069_123028389	305.633	378.684
chr2_124848484_124858334	357.408	447.619
chr6_70843583_70845000	1235.46	1125.23
chr10_60277549_60284958	510.839	445.176
chr7_28338335_28357981	303.825	292.179
chr15_79687301_79691284	778.08	753.016
chr5_93093108_93104417	344.361	418.096
chr19_36833638_36834893	1709.74	1688.21
chr8_127063696_127073833	368.705	350.73
chr12_8499423_8520170	246.446	298.819
chr12_55492110_55499252	445.023	473.088
chr8_36659920_36668489	313.218	400.673
chr3_89418612_89437351	444.965	404.951
chr7_35055873_35057067	1449.16	2201.35
chr2_103685944_103696851	270.086	291.261
chr13_100650924_100651848	1888.19	2743.93
chr9_27801386_27814287	307.705	389.662
chr7_59228123_59229416	1643.27	1971.08
chr4_138212513_138217635	870.045	784.94
chr1_165633983_165643226	405.546	430.752
chr11_74822978_74839094	592.206	632.195
chr11_120597768_120598960	1612.52	2070.96
chr8_105594165_105606472	271.601	356.171
chr11_106919754_106931077	404.521	434.903
chr13_37291129_37303494	308.811	326.326
chr6_38532914_38535192	1080.63	1317.38
chr14_73142721_73143968	1413.61	1862.01
chr10_94688127_94689241	1611.27	1582.66
chr7_5051490_5062579	373.691	372.848
chr19_3840113_3852638	258.077	284.531
chr4_41313916_41315449	1179.84	1190.62
chr17_64600241_64613128	391.194	414.204
chr4_135352586_135354441	1088.64	1145.91
chr3_89164392_89178299	291.625	315.097
chr4_89426987_89440938	253.932	312.007
chr17_5970040_5978770	661.104	720.147
chr5_121385065_121398499	336.358	354.264
chr10_25446724_25457916	380.195	328.871
chr14_49065776_49074971	521.856	537.229
chr5_28037447_28042933	466.236	440.299
chr11_98951383_98960792	324.425	310.85
chr19_5912060_5945769	267.509	306.973
chr17_6827437_6835328	442.934	503.838
chr9_46110294_46121019	457.941	506.976
chr1_72068849_72079182	501.432	666.586
chr10_12868285_12879603	358.129	403.122
chr17_24414618_24427247	451.175	473.948
chr1_163392271_163404019	285.25	325.726
chr18_68053067_68066550	358.829	382.125
chr8_126919672_126932784	279.687	316.71
chr1_34103701_34121254	321.517	337.876
chr4_41123936_41136218	417.885	439.8
chr7_3692649_3704613	412.963	359.899
chr11_84869477_84880789	570.484	516.695
chr12_101975371_101976533	1729.86	2272.95
chr7_55841922_55860870	407.643	340.519
chr8_105340516_105349227	399.636	366.094
chr4_43030993_43040951	519.041	462.849
chr18_76241304_76242404	1583.4	2590.4
chr15_59648986_59658762	420.014	448.282
chr8_84687407_84698571	294.588	341.743
chr15_95790443_95805186	515.205	496.838
chr4_128727585_128735894	635.446	713.571
chr10_128778991_128791152	399.943	496.323
chr8_73342584_73354330	296.182	363.816
chr12_75659339_75670489	313.522	320.07
chr4_130662923_130664326	1354	1620.71
chr10_62449126_62450477	1707.5	1807.29
chr18_37877663_37884322	431.316	469.03
chr4_141301294_141311195	443.079	447.066
chr5_118458773_118478839	421.456	438.533
chr11_88161219_88187553	366.547	434.881
chr1_58423183_58424057	1969.06	2648.52
chr5_76951825_76975061	326.528	364.082
chr11_51606014_51620385	413.385	406.486
chr5_137307115_137314227	405.855	379.145
chr7_30956022_30957711	1389.64	1661.2
chr10_8760934_8769346	395.689	480.284
chr1_75392592_75399863	413.282	339.079
chr4_126096523_126111221	608.341	646.972
chr8_11312442_11323286	246.167	300.952
chr3_84314780_84324702	464.224	425.699
chr1_180838036_180851460	497.516	522.568
chr2_72285648_72319099	345.223	418.567
chr5_113873536_113883045	371.915	239.693
chr13_112743470_112755937	346.112	496.314
chr1_75236010_75248229	296.896	343.708
chr7_113139310_113151557	637.353	715.163
chr11_98708805_98721535	334.139	313.014
chr19_38004185_38055483	508.579	560.819
chr8_22185576_22193486	402.899	416.446
chr8_126665774_126673499	506.503	552.847
chr11_79728723_79739201	445.39	436.766
chr13_37825989_37827889	1013.03	884.099
chr17_34950794_34982568	411.233	487.309
chr7_13024102_13038742	504.816	518.696
chr3_122498031_122510630	347.733	362.496
chr16_4879826_4886633	499.226	549.984
chr15_51853828_51878002	944.752	402.837
chr9_44733511_44735218	1166.98	1350.33
chr6_72344686_72362309	386.572	409.063
chr11_60210635_60220680	306.653	297.694
chr11_18938008_18949764	305.271	344.051
chr18_60523468_60536362	325.216	391.95
chr10_34194868_34207501	349.869	359.055
chr8_121261742_121263440	1076.74	1094.14
chr10_91170827_91188094	432.346	394.662
chr6_97205121_97223807	409.101	456.374
chr19_23135152_23151613	595.368	687.072
chr9_25242618_25265239	393.534	522.034
chr1_16656189_16665816	333.197	375.778
chr7_101896415_101906403	511.479	492.301
chr15_79368747_79378578	378.118	440.733
chr15_6707656_6716283	446.246	522.975
chr6_71632412_71633897	1078.92	1358.61
chr1_34842364_34851705	451.57	423.79
chr10_80102272_80117060	368.205	425.158
chr1_86433979_86448423	694.53	798.386
chr15_80254706_80264264	692.084	763.061
chr13_34398296_34408158	301.99	387.239
chr11_101315512_101316697	1448.63	1632.34
chr9_56545029_56552813	426.287	570.539
chr3_137863874_137868327	835.204	899.179
chr3_152396039_152402817	524.265	625.804
chr1_157368045_157380819	319.529	320.188
chr7_19301009_19344730	443.267	473.506
chr9_85748600_85749967	1851.04	2788.47
chr6_37617581_37623482	450.06	494.544
chr8_124270671_124291494	435.253	494.467
chr16_31165935_31201098	304.317	358.901
chr3_29891070_29904042	390.362	492.636
chr4_141598758_141605894	374.597	394.062
chr19_42118914_42131137	369.148	435.15
chr13_111685919_111687145	1479.56	1437.98
chr1_183144450_183155676	284.727	306.621
chr14_74314777_74328250	237.976	302.107
chr6_117878811_117881337	1312.13	1441.96
chr18_35553429_35563325	493.354	493.757
chrX_94121603_94123678	1029.25	1883.31
chr1_13659459_13661000	1310.27	1801.63
chr13_5713955_5724455	292.025	341.568
chr1_131090093_131108378	286.317	323.002
chr19_3767849_3768761	2068.22	2694.81
chr11_83292058_83303258	469.752	454.008
chr3_116661550_116662686	1623.11	1809.91
chr14_60250779_60252094	1411.63	1451.92
chr15_102135670_102151093	366.727	392.133
chr6_122810463_122820369	482.207	523.283
chr19_4396400_4398062	1156.71	1023.52
chr18_39304062_39325894	284.18	306.562
chr13_21778863_21788336	711.654	659.487
chr4_122878342_122886966	600.568	572.227
chr13_34709248_34733806	272.424	308.867
chr11_70688248_70701024	260.045	238.234
chr19_8871482_8898599	299.813	324.047
chr5_36663608_36695937	264.912	303.019
chr9_107278943_107297229	327.411	338.767
chr9_108507684_108517921	424.723	481.577
chr5_145190749_145204903	306.83	317.671
chr15_34399303_34420536	334.916	360.072
chr11_119969707_119989773	706.597	487.98
chr8_13668117_13677620	415.557	454.359
chr19_41263249_41271336	806.594	945.583
chr3_108911084_108912286	1536.93	2166.15
chr3_95105317_95111288	462.136	621.352
chr1_151676989_151686715	274.974	441.565
chr12_8913284_8935310	355.433	440.345
chr13_97240485_97249673	563.217	509.035
chr9_103364522_103372841	541.242	579.288
chr7_121034107_121046184	395.542	464.146
chr6_71493817_71494930	1602.6	1791.12
chr13_119790080_119791626	1358.71	1493.36
chr13_47105575_47106816	1642.59	1901.82
chr7_141327247_141328814	1276.79	1277.58
chr11_77624022_77627442	1127.45	852.695
chr19_46304262_46305551	1425.78	1570.45
chr18_75342549_75354230	374.373	431.016
chr9_72111147_72112214	1772.58	2344.03
chr9_44319838_44344252	343.782	316.725
chr3_65922280_65930088	611.632	531.14
chr12_35046732_35068297	350.991	406.303
chr18_65581010_65593956	476.727	548.105
chr9_123839604_123851960	489.619	584.437
chr9_120933477_120935151	991.529	1097.8
chr19_5567322_5568769	1470.96	1358.53
chr9_83563970_83576387	334.172	290.476
chr4_105917003_105937750	249.176	288.781
chr15_9071320_9087625	267.315	334.663
chr6_42381483_42396939	328.768	344.706
chr9_80066836_80067810	2197.05	2400.54
chr15_5529159_5539719	348.751	502.683
chr4_132345021_132353658	424.143	409.218
chr19_46961557_46970328	323.015	391.085
chr16_56870804_56886114	289.61	345.024
chr10_120978546_120979869	1769.11	2082.42
chr4_116463675_116465486	1153.24	994.508
chr1_191055528_191075726	257.365	212.25
chr13_112800950_112811489	398.452	484.368
chr12_111377042_111387013	335.97	424.87
chr7_112709762_112720697	320.495	303.325
chr12_52603018_52604901	1366.78	1896.93
chr4_126227311_126240758	291.406	375.407
chr18_75000567_75006375	571.936	742.29
chr12_69497518_69503038	538.118	497.886
chr11_97274261_97280447	507.709	628.644
chr10_91123149_91124833	1324	1604.4
chr3_30792807_30793886	2043.06	2390.48
chr11_103050467_103057576	423.903	563.364
chr10_119239167_119240540	1482.3	1491.3
chr6_146926584_146935397	388.698	461.827
chr5_100490899_100500667	390.813	395.8
chr8_3412348_3430528	298.926	381.149
chr18_84408083_84414720	450.696	542.139
chr1_184076014_184085029	370.501	484.22
chr1_183905540_183917716	291.195	311.528
chr6_99484895_99496730	301.403	361.885
chr2_128731793_128739430	443.012	464.908
chr5_47920317_47938576	309.879	386.268
chr7_110941469_110951165	275.586	346.981
chr17_29993773_30005504	573.092	438.699
chr2_144159995_144166357	563.19	592.041
chr16_77642394_77644881	1092.93	1285.78
chr6_88960580_88972359	440.004	394.969
chr1_167387698_167396663	445.098	493.742
chr2_170120753_170131139	320.047	270.176
chr7_46837932_46846670	498.343	506.851
chr9_108560692_108578674	310.609	227.275
chr9_21425025_21437411	297.96	236.196
chr16_30587157_30600079	246.856	328.418
chr3_139074450_139075939	1594.18	1247.19
chr10_120691762_120702519	292.03	328.15
chr1_189866930_189875799	302.579	369.76
chr14_103086190_103099616	438.691	531.271
chr5_135186679_135188074	1300.24	1194.04
chr11_93885160_93886643	1448.94	1756.7
chr10_77605660_77607138	1190.3	1200.72
chr1_178368613_178369869	1389.76	1072.66
chr3_30000434_30013242	318.175	471.817
chr1_106395155_106407691	335.595	312.851
chr4_133659741_133673195	307.311	337.474
chr4_150257714_150282609	313.442	360.444
chr6_120356805_120364444	456.165	494.604
chr11_82007015_82015110	350.898	449.785
chr15_38517906_38519831	1150.97	1301.2
chr11_5787802_5795844	391.993	393.562
chr4_62732437_62739061	420.539	496.837
chr11_98741809_98751271	403.578	361.486
chr8_47268373_47288792	237.306	261.518
chr9_53666641_53667575	1797.64	2681.16
chr18_36725661_36744551	506.496	356.478
chr11_107469356_107480070	350.958	318.66
chr1_21074086_21095480	244.206	257.581
chr8_105635905_105637543	1477.82	1490.49
chr7_5014432_5020909	581.225	647.688
chr11_101552084_101562169	467.339	547.187
chr4_107177849_107186565	578.849	451.081
chr11_120549027_120555349	451.731	411.908
chr10_128368340_128377469	428.854	321.227
chr11_84067293_84081240	381.264	411.764
chr10_117375884_117377409	1430.91	1394.22
chr1_162123270_162134128	333.913	337.016
chr1_64532022_64539227	586.009	643.253
chr17_74294286_74296368	1254.35	1312.5
chr11_84818866_84828940	1041.76	374.8
chr17_20944660_20946228	1199.12	1482.98
chr7_67967789_67973805	441.127	442.195
chr14_46984314_47000101	340.754	392.755
chr4_129048928_129068685	329.646	320.626
chr10_59310389_59331910	283.598	327.522
chr15_58822737_58824260	1238.41	1227.15
chr12_110687952_110707081	366.999	399.608
chr19_7205273_7217540	430.642	441.325
chr2_109277698_109281225	685.929	798.266
chr14_120469216_120478763	301.027	347.564
chr10_128083376_128097394	402.489	351.047
chr8_105289223_105304372	269.189	256.441
chr14_105606582_105615670	291.413	321.562
chr2_132247883_132282994	298.641	287.391
chr6_86396688_86404888	392.027	465.053
chr4_145230631_145267827	249.167	296.919
chr3_121577258_121589105	448.377	350.583
chr4_141138908_141148628	445.987	416.84
chr9_116174437_116175790	1286.94	1551.82
chr11_22965079_22991152	498.883	409.32
chr6_112686761_112696704	382.696	430.576
chr18_24111817_24122418	495.577	582.636
chr18_37924704_37935467	316.659	358.591
chr15_36608021_36631027	270.1	271.205
chr11_70212610_70229663	238.235	228.142
chr5_119669652_119680853	444.325	665.55
chr15_36282297_36283507	1582.88	1717.67
chr13_9763861_9765339	1566.46	1989.78
chr13_63139943_63141563	1168.5	1808.8
chr12_70967818_70975468	559.249	638.59
chr10_53428455_53435562	451.843	479.34
chr18_64939935_64946078	377.711	412.411
chr1_180640606_180641782	1461.53	1630.16
chr16_38452227_38459536	381.03	555.294
chr9_99127544_99140207	339.038	355.513
chr11_69979914_69997254	425.579	411.575
chr6_65042471_65043447	1828.41	2232.3
chr12_108178472_108180354	1009.84	1177.72
chr5_106695963_106696859	1739.85	2396.66
chr16_84834476_84842004	473.809	584.319
chr11_60878169_60879451	1299.13	1482.7
chr9_110116837_110117965	1503.95	1240.61
chr5_113901871_113908715	475.49	429.8
chr2_83714333_83745292	348.827	402.501
chr7_100582657_100591591	390.559	465.505
chr2_130875821_130887093	307.028	342.084
chr4_149978912_150009076	415.977	458.354
chr17_5799386_5823346	358.93	395.672
chr5_107111027_107125225	518.251	554.785
chr3_79152613_79194020	353.771	309.255
chr2_156475164_156488673	282.948	312.718
chr7_82405013_82423538	247.784	232.798
chr12_86079220_86092648	279.972	261.688
chr2_30463718_30473129	472.794	451.128
chr7_3289793_3302496	388.146	462.656
chr5_43781683_43808630	330.291	388.668
chr8_126867895_126895248	374.899	358.037
chr5_121700481_121712708	365.086	386.843
chr10_80385898_80407394	327.782	340.239
chr2_128966725_128968286	1895.74	2716.06
chr11_97302074_97316205	577.778	720.789
chr15_101240981_101267156	349.385	367.868
chr11_103094141_103102047	433.005	409.342
chr14_25749306_25768821	338.918	274.097
chr7_126502664_126511379	375.55	375.863
chr15_85599207_85612075	349.245	330.481
chr19_6117904_6141592	385.357	434.95
chr5_134176256_134184463	618.034	555.865
chr2_52944187_52955850	346.788	396.971
chr17_24162983_24169803	553.173	729.194
chr8_71366763_71382454	459.022	459.802
chr1_191216547_191225336	476.512	438.344
chr17_80148320_80167914	336.466	232.09
chr1_184033270_184062068	413.43	442.93
chr4_58462248_58478371	507.298	613.241
chr7_25376775_25395598	239.108	284.574
chr2_103655784_103670073	284.814	341.54
chr10_62480628_62487296	395.51	450.24
chr6_15720508_15743372	306.489	377.481
chr2_112492589_112493822	1468.14	1941.85
chr1_136683474_136699086	523.46	544.059
chr16_55838317_55850827	335.633	326.331
chr15_59777767_59795680	211.072	206.11
chr7_110108948_110123310	369.067	392.078
chr3_87919208_87930673	314.88	350.207
chr13_58214898_58216043	1618.99	2074.96
chr5_74935542_74944593	381.05	455.161
chr7_92636623_92653046	270.914	332.605
chr12_113140659_113155927	388.457	447.588
chr7_141437151_141455465	281.412	269.468
chr2_30236866_30266370	295.531	380.703
chr12_21417107_21426741	349.702	284.307
chr15_79327591_79333938	454.077	542.142
chr12_35733282_35751192	440.739	567.572
chr5_129000449_129020453	253.636	251.486
chr7_128237445_128246727	312.048	386.085
chr2_156196184_156203517	459.049	473.782
chr4_59806063_59818370	266.383	309.356
chr4_123565922_123573673	504.219	486.601
chr15_73422634_73435701	533.889	529.959
chr15_25761946_25774768	391.576	341.705
chr11_120823394_120825060	1058.01	672.246
chr12_55392735_55399293	436.233	448.071
chr8_18668742_18679227	291.601	293.185
chr7_44849269_44870622	438.381	456.855
chr2_129800560_129819975	388.608	460.072
chr19_7382144_7383411	1530.38	1513.49
chr6_87316576_87335848	325.58	371.296
chr11_116130359_116143345	416.05	419.582
chr7_127840739_127851003	413.784	490.531
chr5_104453213_104465863	444.663	485.819
chr13_51645388_51652101	573.255	691.124
chr1_60179857_60188512	576.727	560.944
chr9_37656548_37657781	1510.64	2066.97
chr13_116941838_116957821	245.34	267.782
chr17_87302331_87314040	254.257	334.159
chr7_4136927_4149860	365.044	457.559
chr16_18416257_18430599	318.038	286.008
chr10_76623147_76651589	179.165	198.937
chr14_34502039_34509041	732.128	838.653
chr7_134224661_134237544	349.772	254.243
chr8_80857096_80880424	281.809	283.065
chr19_6276142_6286369	523.126	510.34
chr10_122886592_122895201	544.013	633.846
chr1_74386734_74397836	527.726	554.814
chr9_123112792_123137455	240.531	277.5
chr9_56906781_56951344	309.09	334.646
chr4_152267462_152274820	327.003	363.468
chr15_78926203_78948273	312.838	277.521
chr4_89349209_89360151	263.463	420.625
chr19_45074644_45080469	469.099	512
chr3_8992884_9004480	473.478	586.504
chr2_7072173_7090449	448.288	346.675
chr5_29378024_29389161	258.516	334.467
chr5_124477854_124483675	532.743	705.598
chr17_79824537_79836057	349.01	311.542
chr5_139371849_139380983	313.319	232.701
chr5_122770438_122779864	376.234	381.702
chr11_100619161_100623244	544.102	492.561
chr14_54253300_54260324	386.75	504.585
chr10_77251345_77259901	442.686	435.332
chr2_37422372_37452724	399.182	337.243
chr11_116814437_116821854	503.874	475.724
chr1_64649186_64669320	246.239	267.274
chr9_44767208_44773519	494.436	535.898
chr16_87495262_87501813	397.299	404.061
chr8_95331342_95332703	1184.05	980.947
chr10_41810115_41823350	1459.28	477.218
chr11_16766521_16784745	234.326	243.1
chr5_127610546_127617388	423.334	477.454
chr6_134566375_134567540	1936.02	2968.43
chr7_16912213_16924708	364.752	432.022
chr1_155074466_155122749	482.599	510.049
chr4_117119941_117134018	567.135	650.28
chr6_60813157_60829295	300.875	302.979
chr10_68179652_68193642	323.86	395.202
chr17_26240808_26253698	394.137	448.316
chr4_11147387_11157034	387.311	566.188
chr1_55026635_55027478	2019.73	2384.84
chr9_48494746_48495985	1550.27	1615.01
chr8_70631184_70659702	299.615	278.161
chr16_91961992_91970584	383.042	337.629
chr7_123369515_123378342	383.599	380.15
chr12_100186827_100219917	258.741	291.187
chr3_18613923_18624958	280.226	282.097
chr18_36280462_36281379	2162.59	1577.16
chr11_103953673_103967461	296.787	333.793
chr6_49096721_49109869	302.041	310.832
chr11_115699709_115708570	520.656	406.898
chr11_18574466_18591342	336.78	391.483
chr11_62820771_62833335	301.269	348.663
chr4_134914522_134931690	437.061	534.439
chr3_90247755_90266314	445.628	481.149
chr3_144198597_144206042	648.631	823.226
chr1_153292441_153318128	439.808	498.319
chr8_77507559_77518358	324.517	295.466
chr11_60416599_60418415	1015.41	1074.09
chr15_38374670_38384912	280.993	308.433
chr15_79741478_79742637	1665.09	2179.03
chr7_44891851_44908667	357.759	380.973
chr1_135347546_135375121	422.991	314.128
chr16_33056233_33062980	534.128	554.153
chr6_71543436_71544743	1508.17	2332.31
chr8_107205529_107207070	1180.91	1260.31
chr9_64340403_64341491	1992.26	2190.59
chr2_155818616_155827354	594.018	675.605
chr2_155223406_155248756	341.45	383.166
chr17_12318328_12328104	334.858	356.479
chr2_165316738_165326364	534.459	534.134
chr8_70865082_70881213	353.237	433.924
chr4_152165344_152186774	283.835	315.387
chr10_81167330_81192602	380.578	394.994
chr10_81377811_81385079	418.972	415.052
chr4_124686210_124715514	354.778	375.569
chr10_79766497_79777776	255.941	239.157
chr2_45109334_45117483	546.282	658.003
chr12_16789718_16811402	223.915	238.328
chr3_121322149_121341309	271.951	245.815
chr13_64421610_64439690	269.303	302.537
chr9_108684616_108703720	391.13	291.702
chr8_33641720_33660581	337.461	373.408
chr9_66116794_66126606	1412.4	513.437
chr4_141660153_141670747	590.081	468.084
chr15_5185463_5194715	355.511	386.919
chr19_12464022_12476033	358.477	417.132
chr6_127329635_127337359	325.063	376.875
chr17_34024400_34032310	770.09	618.948
chr2_152331920_152351249	362.596	374.259
chr2_31245365_31264607	351.478	352.43
chr19_46037328_46057081	418.958	382.39
chr11_69662329_69683261	408.828	478.244
chr6_146110620_146121012	346.365	344.93
chr7_27250249_27259429	320.706	346.707
chr3_51552982_51560953	423.65	397.837
chr16_35490381_35509818	268.652	226.943
chr16_30502128_30528989	303.349	336.036
chr7_118242845_118253326	456.368	476.015
chr15_83171850_83182874	457.704	535.392
chr11_118418696_118439234	233.462	271.302
chr4_8535605_8537563	1397.57	1641.92
chr14_46821133_46832483	279.521	336.255
chr14_20794216_20811450	332.787	328.33
chr2_84545382_84557946	372.816	403.983
chr13_28750498_28759053	500.763	488.184
chr15_98602355_98609690	399.636	464.328
chr7_132813159_132825364	298.442	309.09
chr6_85961153_85974143	318.11	371.626
chr4_80908184_80922267	375.504	473.697
chr10_39260883_39274047	305.707	295.872
chr4_139379887_139387136	503.195	616.722
chr18_34758857_34777647	329.674	318.587
chr2_15048887_15055906	477.079	548.227
chr3_79531184_79543968	363.804	451.291
chr14_47497372_47519176	235.931	318.253
chr5_29860988_29875675	306.336	326.457
chr2_131203973_131210652	675.932	803.74
chr4_101292231_101293814	1367.85	1700.59
chr10_127063645_127071048	519.875	526.552
chr2_27773929_27786382	281.253	348.133
chr10_5305301_5312628	508.995	637.542
chr2_19658159_19666606	403.628	392.056
chr10_43220791_43228772	443.339	498.493
chr6_115480277_115494376	285.724	282.98
chr3_158031071_158036993	590.982	706.475
chr1_75141351_75143205	1460.34	1562.5
chr5_65763193_65764791	1305.46	1724.57
chr14_67923743_67942076	306.17	323.635
chr5_31596364_31614494	309.58	393.06
chr13_48967608_48979257	354.491	367.278
chr13_54687159_54694729	449.442	619.766
chr14_55635283_55643914	442.22	488.126
chr2_157367168_157377000	435.431	489.543
chr2_168518370_168526357	392.63	420.292
chr13_49204999_49216428	327.187	318.794
chr3_103019941_103021800	1389.02	1760.67
chr18_44661678_44671465	375.996	379.537
chr7_138906601_138919762	430.814	382.699
chr4_135247356_135258777	389.437	383.442
chr6_72512160_72520466	395.247	321.584
chr10_25359830_25385032	253.875	267.581
chr17_4907178_4908749	1443.92	1414.31
chr6_71440063_71441523	1343.44	1661.6
chr5_148994784_149015842	282.14	285.066
chr19_7039409_7056993	352.659	399.683
chr15_99463271_99474783	363.285	305.046
chr19_47457881_47464562	408.307	482.66
chr9_77910646_77918122	523.718	585.005
chr11_20531990_20543810	334.295	401.548
chr8_109692706_109705949	460.358	381.54
chr4_103113690_103120132	571.512	744.75
chr16_94568943_94581181	606.645	761.991
chr2_125922308_125942137	331.393	339.983
chr7_19076183_19095246	273.376	293.85
chr1_171466693_171471697	3254.79	1095.05
chr5_129778864_129787757	355.75	386.384
chr1_133941134_133959937	288.338	317.336
chr18_14682193_14683388	1661.55	2396.95
chr10_78412473_78426489	299.662	345.421
chr14_20733711_20734619	1836.82	1389.31
chr18_44030743_44032451	1273.29	1662.1
chr5_143403512_143415656	405.896	545.06
chr10_67537521_67549653	313.832	308.994
chr11_22859273_22860684	1242.56	937.182
chr17_46772755_46783176	352.261	322.496
chr1_65176880_65187241	392.166	384.788
chr4_126148524_126163289	266.393	282.894
chr5_120503163_120517782	293.158	347.291
chr7_63924702_63939481	493.302	508.696
chr17_73253969_73272879	279.012	256.419
chr11_3894500_3895737	1370.31	1594.86
chr3_95871696_95894651	225.116	247.965
chr11_96064820_96076483	294.366	293.638
chr15_73089837_73102226	319.931	378.995
chr11_60300845_60311583	274.778	266.198
chr3_51408430_51416812	471.76	556.603
chr15_98985167_98993706	572.859	674.921
chr1_135535079_135544884	380.924	448.393
chr7_132723689_132736362	239.026	281.573
chr14_61161292_61173479	307.107	359.205
chr9_106159939_106171513	372.608	370.63
chr9_70232266_70258293	201.711	249.596
chr2_30066616_30079067	326.528	307.025
chr13_63563140_63568069	587.201	475.078
chr2_153741320_153750264	402.733	539.468
chr10_61272900_61286288	335.831	292.856
chr16_27388994_27401466	281.588	385.664
chr2_38997736_39008536	401.512	417.993
chr10_116733116_116740220	378.505	497.528
chr1_172205702_172217268	258.494	224.312
chr11_55445049_55469238	284.71	279.91
chr15_27405239_27418389	268.621	294.091
chr4_136461823_136470791	453.013	465.686
chr9_117956331_117962835	473.689	527.661
chr8_107489597_107504211	389.58	368.443
chr11_116522979_116534236	402.876	420.232
chr5_137778909_137786370	409.635	363.043
chr5_135393919_135394586	2549.42	2373.86
chr13_64152478_64162388	515.034	533.576
chr15_76697789_76723687	230.876	242.466
chr11_88068444_88100002	323.08	283.825
chr6_124756138_124769918	359.121	289.03
chr11_20324847_20333551	406.811	430.386
chr1_10037442_10040142	847.883	1205.85
chr11_4594183_4607184	322.183	306.011
chr2_168229828_168230922	1611.48	2523.96
chr19_45997728_46004015	381.318	428.959
chr11_50430442_50442249	409.823	459.924
chr2_30743645_30753689	355.367	243.073
chr12_80643308_80654998	286.297	269.398
chr18_80707754_80715826	428.301	388.916
chr18_38789301_38802087	896.536	341.364
chr19_45047240_45059112	439.467	593.404
chr9_61370862_61378915	527.464	561.875
chr1_24099517_24108755	467.875	479.123
chr3_146812447_146813547	1886.4	1524.22
chr11_87736430_87750024	281.064	312.125
chr19_32291660_32305620	403.177	471.093
chr3_60124147_60135982	348.876	324.8
chr11_116004778_116043118	364.486	348.677
chr11_23067536_23081034	300.663	406.028
chr16_13818759_13827202	386.886	422.391
chr4_155831625_155848050	384.669	344.101
chr2_90904790_90918300	414.598	379.989
chr19_4000330_4013170	247.705	225.628
chr19_53313124_53326324	275.732	331.363
chr7_127769519_127777600	514.021	516.079
chr5_140641267_140648977	338.872	352.353
chr8_71922373_71923549	1742.93	2176.69
chr8_24395200_24400250	506.442	693.212
chr6_146633749_146643072	278.214	264.91
chr4_123904997_123917996	263.284	348.528
chr15_84975264_84988922	379.275	272.89
chr3_121371568_121379854	450.554	424.455
chr7_144569610_144582417	281.235	332.282
chr2_143852686_143876171	333.052	242.586
chr7_27166446_27179804	281.464	263.533
chr11_97415591_97451018	457.278	498.951
chr15_98871486_98881177	399.646	338.343
chr16_4777735_4790620	324.418	387.02
chr2_58477703_58486232	398.506	482.52
chr13_48858151_48878755	286.451	317.871
chr6_48593910_48602534	417.88	427.239
chr17_28951783_28953403	1317.22	1327.41
chr2_168954616_168956320	1102.6	985.788
chr14_16242888_16249802	544.726	702.662
chr15_96641001_96642990	860.769	850.02
chr11_75620250_75631642	355.724	353.595
chr2_26629225_26640681	289.556	303.746
chr11_116102123_116109887	445.653	363.462
chr16_32854107_32878508	334.319	398.11
chr4_56937166_56947421	308.95	322.771
chr16_17797294_17810506	264.699	285.367
chr1_79753736_79761729	382.239	464.802
chr9_50603574_50617546	341.532	355.032
chr8_41115157_41133781	311.748	363.555
chr7_98643945_98657389	283.783	281.291
chr7_110768488_110804144	559.135	615.554
chr14_73375092_73395355	333.387	421.535
chr17_24886731_24895545	272.63	287.092
chr17_3314451_3337492	253.693	276.003
chr3_133310057_133317860	333.346	355.215
chr19_6046083_6062129	453.01	425.213
chr17_35969295_35980728	413.954	358.442
chr11_77783687_77793885	389.225	387.322
chr4_13743869_13751696	400.009	323.077
chr19_56022052_56037654	285.407	301.547
chr9_106886221_106892759	445.758	423.986
chr16_33776460_33782854	468.446	612.124
chr10_93331664_93361805	240.416	266.08
chr4_53217759_53227686	370.164	306.394
chr11_61266727_61278570	319.382	386.785
chr6_37419579_37442163	348.848	291.309
chr8_90861990_90877592	349.546	325.652
chr11_78511853_78536868	347.733	344.494
chr11_109331654_109363344	267.84	301.683
chr8_88281200_88289433	451.779	395.239
chr5_138186722_138195238	319.636	325.442
chr10_96616483_96629160	564.359	730.098
chr6_134200226_134208623	376.418	391.84
chr4_31963508_31972251	356.148	447.512
chr2_84714527_84727948	294.869	331.15
chr11_121741028_121747726	377.812	446.008
chr11_108259312_108283891	299.345	313.303
chr14_32492961_32523835	226.119	250.236
chr6_99327268_99337574	293.263	366.9
chr3_115643093_115652862	353.927	428.196
chr5_64230396_64243417	275.676	281.65
chr5_124530911_124553219	276.623	295.941
chr11_115403676_115420557	308.684	347.921
chr4_134852754_134854396	1186.22	1071.79
chr8_85060250_85083621	335.194	350.542
chr6_30390644_30402309	307.49	283.366
chr11_73084662_73093340	332.173	262.732
chr2_125484785_125507038	254.901	256.332
chr11_22829963_22844507	344.185	412.858
chr4_66817098_66829288	308.414	388.965
chr5_121583805_121594373	275.737	358.694
chr15_10759203_10771855	558.071	563.337
chr6_87838324_87888478	486.61	427.772
chr10_57784192_57795290	317.53	249.792
chr8_121569959_121591528	287.56	304.545
chr18_6135417_6145262	333.204	421.898
chr15_25441538_25459987	207.941	277.855
chr2_112433097_112455423	397.567	412
chr10_61669441_61680973	371.672	420.916
chr4_89123510_89146696	275.754	332.383
chr2_167648997_167662038	236.776	206.173
chr7_80186873_80198669	293.15	225.667
chr5_115559527_115573141	353.281	310.566
chr11_32221721_32236382	262.436	232.35
chr2_154785641_154792059	415.277	381.109
chr5_33651715_33658478	375.661	364.477
chr2_136669393_136679559	342.867	437.369
chr9_81625224_81634402	290.237	305.842
chr4_45011802_45018948	687.181	449.299
chr1_20998262_21015379	259.725	251.407
chr9_43098883_43116495	515.295	342.893
chr11_114668648_114675922	466.833	580.755
chr10_80576778_80603723	333.66	270.46
chr9_121277517_121298216	238.557	247.449
chr16_33576062_33595138	446.713	403.246
chr11_103399969_103419855	334.75	284.747
chr2_27802217_27843483	314.292	266.833
chr2_160861363_160881344	297.366	284.856
chr12_70521965_70533868	273.268	307.131
chr3_79559384_79568493	341.223	315.983
chr19_29805944_29825257	217.919	237.297
chr17_15497915_15511561	277.105	302.252
chr12_85270613_85289187	646.102	415.97
chr11_98192834_98203490	346.085	441.463
chr19_10555829_10562654	388.307	445.403
chr2_30845401_30875730	290.507	355.04
chr5_135951454_135963350	391.21	368.797
chr10_40246655_40258139	262.787	364.311
chr2_181580837_181601680	302.219	288.966
chr9_35199522_35210923	297.134	238.161
chr18_5919573_5945919	217.775	150.558
chr4_46643027_46650813	379.338	409.4
chr9_67565761_67585078	281.744	302.405
chr4_32238769_32251106	306.308	399.553
chr19_12005636_12013177	470.156	593.104
chr8_70673438_70683020	389.059	345.281
chr9_101242950_101251882	376.366	368.98
chr18_77938368_77954379	383.393	376.647
chr5_111877410_111891868	329.881	373.509
chr3_96262556_96278537	401.659	402.669
chr7_127232490_127260657	247.873	261.073
chr19_44284491_44315396	350.755	347.161
chr14_63855690_63869016	286.357	365.588
chr6_91224912_91239575	261.788	211.785
chr12_104978501_104992501	311.986	371.197
chr10_128695598_128705097	307.546	300.975
chr9_14770711_14785072	290.926	282.36
chr6_125313326_125331096	850.581	320.275
chr14_29968021_29979115	343.506	379.224
chr13_43524330_43530891	386.807	450.63
chr17_27546771_27566134	573.144	604.099
chr9_14521060_14535648	275.077	332.392
chr18_57354630_57355469	2218.51	2377.1
chr5_104046170_104057098	436.246	472.692
chr18_21274539_21284502	295.774	321.137
chr14_121797442_121798641	1417.2	1476.38
chr6_83412256_83424119	315.363	301.175
chr6_35252624_35273946	452.892	262.083
chr2_118539911_118549581	320.357	374.192
chr7_24365105_24399949	337.135	326.507
chr3_108438648_108445226	506.395	619.238
chr11_117076864_117083493	418.588	436.998
chr9_102625695_102651498	420.248	453.089
chr12_35192074_35225288	281.351	340.734
chr4_132260419_132274782	336.52	431.252
chr2_164455126_164470377	303.323	305.711
chr8_120215536_120228662	230.108	284.313
chr5_140418391_140419878	1631.51	1911.37
chr7_128739768_128745400	423.834	436.266
chr5_30647968_30667253	256.165	255.777
chr13_115089580_115102066	298.957	269.119
chr14_54863411_54894752	272.73	270.148
chr5_92127313_92138537	287.228	387.981
chr2_26132634_26141064	379.823	411.65
chr16_57114126_57122265	327.248	357.96
chr10_83151997_83184278	196.665	201.963
chr10_43478446_43480442	1087.67	1117.51
chr1_53837771_53846671	384.908	433.715
chr17_33908582_33940948	269.45	271.545
chr17_47687628_47695638	303.368	322.384
chr7_30552036_30563626	370.711	418.226
chr11_78146629_78198181	763.772	430.363
chr4_156228344_156236366	333.188	271.16
chr2_151956321_151980179	330.243	367.652
chr9_21494359_21510774	304.766	337.033
chr3_152469164_152484433	247.692	234.755
chr8_107048183_107057501	338.727	298.698
chr8_120966416_120972807	402.129	595.844
chr9_20887841_20898454	345.326	359.477
chrX_142369595_142375048	747.273	412.058
chr19_4615120_4626175	321.688	317.268
chr7_105735953_105752141	466.812	470.242
chr12_80132041_80141615	281.601	339.31
chr14_57873396_57890286	350.956	410.961
chr7_45802421_45814343	299.1	382.734
chr19_36677555_36689336	309.858	323.09
chr5_104374712_104393358	275.431	379.082
chr5_138155093_138172466	293.055	326.669
chr6_131377411_131388466	15110	3097.97
chr11_105281651_105292909	289.455	350.756
chr2_173729334_173738082	352.807	347.783
chr11_80477190_80500354	174.164	188.051
chr6_17201738_17212280	304.318	301.676
chr2_130273842_130295259	249.836	265.516
chr17_66507199_66519836	370.403	355.862
chr9_107534270_107588107	344.095	340.092
chr11_94873030_94882031	266.913	299.238
chr7_126791694_126809035	402.325	502.817
chr8_84832118_84857420	358.269	280.844
chr3_130052868_130061487	522.13	597.942
chr4_45965180_45972781	479.694	471.976
chr10_127030335_127042294	320	228.746
chr15_99251710_99260412	353.963	323.268
chr5_146832194_146846310	322.475	355.011
chr2_21053730_21065784	316.374	323.642
chr2_25255413_25272918	292.505	267.787
chr6_47453958_47462875	650.196	586.296
chr17_25823718_25833494	341.12	295.892
chr7_98686197_98703705	349.511	409.042
chr5_74961057_74975110	261.227	278.472
chr10_111539845_111550902	392.907	382.642
chr11_33861070_33882958	261.129	221.403
chr7_29168984_29180538	433.856	409.08
chr17_29031828_29050611	295.514	335.045
chr7_139247699_139273953	230.729	265.693
chr1_134405642_134416099	440.58	484.802
chr11_118146058_118161759	221.959	255.199
chr10_34271963_34282729	276.487	299.474
chr14_20689181_20708133	426.369	438.641
chr4_149416536_149426638	430.46	413.512
chr16_22066720_22077135	307.509	301.817
chr19_42079707_42090989	349.618	324.211
chr11_100712168_100721985	262.763	254.266
chr12_59060780_59067868	388.384	439.417
chr8_123212152_123225267	431.577	275.985
chr6_97178658_97191441	302.54	343.336
chr14_34357927_34364553	575.022	805.918
chr2_69713054_69723952	334.223	371.817
chr11_120617407_120633389	476.498	543.369
chr4_129238940_129263922	292.32	349.841
chr13_55464363_55487815	338.464	287.307
chr1_159883832_159890553	359.995	342.633
chr8_13780306_13786269	469.461	638.399
chr18_36669715_36688347	332.555	306.837
chr8_121174924_121196866	234.592	265.353
chr11_76125947_76167852	255.735	230.48
chr9_23465109_23495388	195.812	192.491
chr3_75942029_75956931	358.886	434.055
chr10_10555582_10558238	693.756	833.022
chr9_57417761_57439590	317.229	330.95
chr11_119390039_119403428	384.637	387.257
chr17_5179484_5190328	285.433	345.733
chr16_20535664_20548957	270.61	310.223
chr12_40558623_40569775	288.034	342.399
chr7_45123878_45136392	475.326	516.008
chr16_32419778_32431561	296.798	299.431
chr17_23790318_23804076	280.967	378.843
chr11_115603769_115613299	272.256	299.323
chr12_76533086_76546988	414.922	328.114
chr15_82338326_82354735	366.94	395.8
chr8_121652601_121669714	260.996	275.563
chr15_28016262_28025933	480.984	534.548
chr12_81156001_81163814	329.237	379.085
chr7_120669898_120677996	338.589	339.125
chr2_163386506_163398356	341.144	302.142
chr9_120571164_120582561	288.367	345.095
chr10_7113387_7120207	396.417	368.287
chr11_61493422_61505228	289.174	257.177
chr15_85626028_85646431	270.082	273.256
chr8_35588034_35599843	314.754	295.066
chr10_18318759_18329778	273.087	319.472
chr5_113771128_113783418	299.662	385.117
chr7_128297612_128321269	294.579	359.809
chr19_60934945_60955900	365.171	471.258
chr6_83101614_83137679	314.897	295.495
chr2_130450239_130460715	276.793	230.405
chr2_130397124_130424944	254.614	291.533
chr15_79505486_79517304	248.626	241.231
chr8_69901350_69921192	338.418	265.791
chr19_4113421_4126503	280.129	294.336
chr9_45828286_45847022	255.505	239.663
chr15_79051624_79075470	215.094	231.432
chr15_58257218_58266674	308.201	465.951
chr12_110840583_110850799	396.34	349.669
chr11_101060020_101095769	271.229	300.256
chr8_95427558_95434844	399.794	337.187
chr6_108693016_108710387	252.537	291.203
chr16_21332785_21339963	422.542	451.015
chr18_5684027_5696356	325.51	248.502
chr18_77047073_77065916	294.861	257.641
chr9_44396528_44418474	232.405	221.095
chr5_139251823_139259393	378.904	436.948
chr4_119539193_119551535	339.331	386.317
chr18_12223591_12237081	339.228	395.521
chr19_25394713_25415551	374.884	355.869
chr14_55578104_55604576	221.368	210.448
chr5_31743641_31758992	269.578	266.897
chr6_36899363_36899584	84491.5	15780.9
chr16_20610444_20622424	332.446	258.144
chr1_162943109_162954543	323.374	358.184
chr14_67007730_67017876	353.098	290.837
chr2_59670089_59677098	326.509	393.911
chr6_71823352_71831790	334.381	296.409
chr19_4191653_4202123	321.073	332.557
chr9_107612345_107644602	313.515	314.508
chr18_80554505_80567919	271.401	273.378
chr13_3537326_3556796	278.235	400.313
chr2_28517616_28539843	388.083	421.292
chr5_92486321_92505690	318.246	262.068
chr5_31173247_31202851	759.315	385.1
chr8_71463330_71485912	198.827	206.187
chr17_78562713_78572169	288.217	337.22
chr6_88189680_88204059	235.398	230.894
chr1_36546583_36557198	331.03	316.239
chr9_42460750_42472326	306.412	427.596
chr15_100403551_100423021	242.273	276.179
chr6_55203372_55211223	343.994	338.189
chr4_155760260_155784600	971.808	401.01
chr2_131386279_131403877	511.282	394.064
chr8_83593130_83608843	379.878	317.229
chr5_88553663_88565766	341.074	348.084
chr5_110769983_110780961	308.274	305.856
chr7_118929427_118941143	720.059	463.304
chr17_24469931_24479347	344.524	319.408
chr9_78108174_78116237	352.21	356.969
chr15_101173539_101192195	323.351	331.652
chr16_32068659_32079317	438.212	385.903
chr14_57707390_57720203	479.908	352.393
chr1_90973616_90981214	409.593	353.761
chr19_6974415_6987617	450.715	418.854
chr13_63177273_63194159	286.341	341.564
chr12_85186112_85204364	361.795	325.235
chr17_34898181_34904232	709.407	396.847
chr2_58561851_58567686	488.385	405.887
chr11_55012596_55033380	328.058	327.775
chr6_122297287_122310684	298.942	381.837
chr17_45555958_45584580	421.598	258.77
chr10_75921149_75944628	193.221	227.551
chr2_25533922_25558411	2344.91	656.22
chr3_137150212_137156817	449.614	455.915
chr9_50723308_50729650	424.492	459.545
chr11_68445437_68468993	257.592	308.264
chr6_113683947_113697971	713.236	534.766
chr17_27018104_27039381	222.864	251.414
chr18_38338371_38350008	310.778	289.894
chr15_99715489_99726151	346.003	280.121
chr8_127226767_127236286	517.677	590.427
chr18_4505503_4523932	551.014	306.877
chr6_115891003_115901815	307.808	353.574
chr13_96670095_96681822	270.991	352.497
chr1_134901340_134910547	316.402	295.724
chr1_43092130_43099173	517.444	657.407
chr1_54175987_54195261	384.395	342.909
chr2_180024353_180042986	386.505	423.047
chr7_126199764_126200898	1656.08	1644
chr9_121705092_121731405	314.354	354.017
chr7_55961794_55968727	409.962	443.029
chr4_155943190_155949641	389.439	392.519
chr4_141444418_141455132	333.189	364.566
chr17_36257672_36271953	320.941	377.801
chr7_133776288_133794061	242.967	298.917
chr4_125108144_125127905	353.521	364.225
chr10_81129137_81146945	437.882	424.038
chr6_145329198_145341821	319.294	365.638
chr1_171287591_171295350	480.025	473.643
chr5_35947309_35974348	215.497	272.82
chr13_109260128_109280160	288.342	298.557
chr15_100599385_100616353	339.826	337.487
chr16_78370775_78376667	488.035	664.581
chr5_149513829_149538376	207.114	212.578
chr5_123973773_123992223	242.051	193.061
chr12_4907003_4918139	841.917	439.564
chr9_108783451_108808748	252.843	288.868
chr13_51845695_51854249	621.066	774.642
chr8_83165485_83178352	282.824	303.602
chr8_121107100_121134790	302.621	368.076
chr1_186567232_186587661	329.888	424.83
chr6_57691688_57703781	249.071	288.914
chr2_38643293_38653441	296.932	348.856
chr9_50767475_50775914	413.247	438.106
chr4_141273082_141287911	397.948	479.156
chr3_108554196_108572308	376.402	348.861
chr11_119928513_119955736	285.275	277.035
chr4_133614077_133633495	306.403	300.361
chr13_55622524_55635333	269.985	261.058
chr15_77036247_77045431	376.274	423.387
chr2_73584842_73593676	422.447	486.309
chr11_90637688_90661880	226.954	269.972
chr6_113037953_113047166	370.199	345.298
chr12_75818052_75827742	297.41	347.696
chr6_57811938_57825409	315.061	355.207
chr10_79908651_79927771	259.663	257.646
chr4_128794457_128811968	204.732	229.166
chr3_107517546_107537816	232.043	206.727
chr11_60698712_60708531	322.655	368.994
chr9_66606594_66631438	193.113	247.06
chr13_34148747_34163672	254.787	206.315
chr19_5601958_5610460	527.805	465.142
chr10_93081266_93095436	235.795	215.265
chr8_123977756_124002644	259.696	293.445
chr2_30646976_30659056	399.142	400.793
chr5_137501417_137511164	441.06	360.697
chr12_111667336_111713693	255.402	219.177
chr3_86786157_86810297	258.81	262.143
chr8_111933137_111941189	402.688	362.049
chr11_104515452_104535008	531.066	219.664
chr7_120830673_120844112	414.209	320.582
chr4_15945505_15959243	241.661	254.544
chr3_63963754_63976820	349.071	221.969
chr17_65931307_65951210	515.964	398.606
chr2_154603351_154614014	325.726	257.71
chr1_63113358_63123053	1101.82	586.936
chr13_104816631_104817837	1364.34	1837.3
chr14_27428780_27429913	1663.41	2453.76
chr13_52891658_52904237	254.004	323.881
chr10_120201504_120210088	350.403	414.408
chr18_75455377_75466937	514.335	349.993
chr8_12989085_12997687	377.124	455.49
chr1_82831699_82840131	343.049	378.09
chr15_76069391_76091636	289.549	311.38
chr15_83555137_83566189	487.366	442.764
chr9_72132634_72138814	439.043	380.011
chr3_138442221_138456201	271.52	272.507
chr1_55221019_55238351	298.238	287.86
chr8_10945674_10965471	248.569	202.869
chr7_66238257_66247762	1246.6	328.95
chr15_99074205_99083888	795.3	311.457
chr14_75937548_75965629	222.77	254.719
chr4_98382921_98401875	235.82	322.122
chr4_58900307_58912796	322.219	366.093
chr4_63544873_63559138	281.97	346.347
chr3_94953674_94957627	4684.58	966.471
chr1_5083079_5090454	441.39	492.888
chr7_66358498_66389143	422.619	376.796
chr11_62910768_62921824	287.1	318.298
chr3_90476197_90491065	293.371	337.496
chr5_34513242_34536008	220.773	247.07
chr4_135298111_135314652	271.481	296.069
chr5_138255123_138272739	262.699	218.098
chr1_86031742_86046504	270.866	157.194
chr16_42863296_42876286	302.63	317.626
chr16_20716183_20733591	345.936	322.827
chr14_48277260_48295977	261.394	254.735
chr5_124111502_124116416	455.269	509.747
chr15_86058761_86071202	306.098	342.319
chr19_10266370_10304935	320.95	325.488
chr1_155233478_155245102	296.03	284.546
chr10_21588577_21588798	89459	19358.3
chr8_107244148_107255874	271.867	340.018
chr14_120127277_120149495	241.435	255.207
chr11_120086221_120099321	241.053	222.572
chr17_83982539_84004465	327.81	374.585
chr7_102249711_102259926	1714.87	533.431
chr9_20642096_20652603	391.904	389.13
chr1_17014008_17014229	104889	20790.5
chr16_91362535_91373388	284.245	264.946
chr5_34564724_34594306	238.484	276.219
chr13_46571444_46583333	567.386	324.709
chr7_12949110_12978887	287.884	254.731
chr5_129724519_129737354	388.712	355.092
chr2_125120308_125123796	1191	905.337
chr5_110856146_110880260	262.911	298.155
chr19_46328520_46352752	223.525	228.728
chr6_134983833_135012149	225.286	248.853
chr19_3903320_3913378	284.54	278.129
chr17_34675465_34693641	308.144	359.85
chr3_89337381_89350705	223.855	159.232
chr7_142084261_142095846	293.132	317.594
chr8_104375333_104395793	339.153	331.384
chr5_124240800_124250279	257.908	302.629
chr4_148140438_148159805	230.505	219.945
chr5_108659987_108681644	246.912	274.798
chr18_10680831_10681052	18589.7	3358.32
chr18_39230287_39251763	201.868	258.37
chr12_113287397_113288841	1979.52	813.399
chr5_115118952_115134960	227.932	240.67
chr11_120783762_120800668	229.975	227.612
chr17_24695654_24736990	203.569	223.908
chr3_101346010_101346438	39833.8	6033.1
chr5_31048260_31058661	2100.96	663.666
chr4_106827730_106848823	283.178	264.065
chr7_45957254_45957634	44957.7	6431.12
chr10_126953318_126972119	242.458	285.588
chr11_73018525_73025086	427.029	415.684
[truncated: 1 more rows]
