# Supplementary material for: ΔNp63 regulates a common landscape of enhancer associated genes in non-small cell lung cancer
Source: Nat Commun. 2022 Feb 1;13:614. doi: 10.1038/s41467-022-28202-1 (PMC8807845; doi:10.1038/s41467-022-28202-1)
Supplement: Supplementary file 8 — Supplementary Dataset 5 [file 41467_2022_28202_MOESM8_ESM.xlsx]

## Sheet: top 2000 100k common Basal AT2
genes 100k from AT2WT and BasalWT top 2000 enhancer candidates
Mir3082	2
Eif3g	2
Mir3083	2
Slc39a1	2
Srgn	2
Rnf208	2
Apom	2
Prss33	2
Fam168b	2
Hspb6	2
Slc35b2	2
U2af1l4	2
Hrh3	2
Rpl17	2
H2afj	2
Olfr458	2
Sbno1	2
Col6a2	2
Sars	2
Coro2a	2
Cd38	2
Cand1	2
Fxyd4	2
Tbcc	2
H2-Ke2	2
Pigw	2
H1f0	2
AI507597	2
Trim72	2
Reep3	2
AA388235	2
LOC100503496	2
Sp7	2
Ccdc142	2
Zfp11	2
Hist1h3c	2
Gorasp1	2
Stra13	2
2610204G22Rik	2
Nanog	2
BC096441	2
Rdh5	2
Isyna1	2
Fbxo17	2
2021-09-11	2
Tmem42	2
Ace	2
Ascc3	2
Gpr160	2
Fgfrl1	2
Phactr4	2
Ccdc85c	2
Zdhhc8	2
Sumo2	2
Cyth3	2
Mir32	2
Phf23	2
Eif1ad	2
Sumo3	2
Ddb1	2
Gid4	2
Gpt	2
Itgb2	2
Rac3	2
Caml	2
B230208H11Rik	2
Rpp21	2
Nufip1	2
Gm16853	2
Itgb7	2
Hmbs	2
Caprin1	2
Cmtm1	2
Zfp865	2
Ffar3	2
Traf7	2
Apobr	2
Sh3pxd2a	2
Ptpn9	2
Arid4a	2
Wbscr16	2
H2-T23	2
Cd2bp2	2
Cdk7	2
Twf2	2
Ptprn	2
Tagln	2
4933417D19Rik	2
Cx3cr1	2
Oxsm	2
Flt3	2
Luc7l	2
Nacc1	2
4930414N06Rik	2
Qtrt1	2
Ncoa5	2
Tcea3	2
Man2a2	2
Pold2	2
Plaur	2
Prr19	2
Gnb2	2
Brca1	2
Ptger3	2
Mir1943	2
Blcap	2
Leng8	2
Cryba1	2
Rps14	2
1700013G24Rik	2
Bst1	2
Etf1	2
Slc30a10	2
Sox4	2
Surf2	2
4933422H20Rik	2
Gipc3	2
Mcur1	2
Rala	2
Gan	2
2700070H01Rik	2
Rtn2	2
Zfand5	2
Tbl3	2
Kcnn1	2
Pes1	2
Larp4b	2
Wwc1	2
Coro1b	2
Lat2	2
Urgcp	2
Mbtd1	2
Ldlrad4	2
Elmo3	2
1110058L19Rik	2
Hcn2	2
9830166K06Rik	2
Ss18l1	2
Ptchd2	2
Osbpl9	2
Hilpda	2
Polr2g	2
Slc38a2	2
Atcay	2
Gpr107	2
Tmem184b	2
Col4a2	2
Gabpb2	2
Mrps18a	2
Slfn3	2
Hexim1	2
Rexo1	2
Grk4	2
Clp1	2
Unc119b	2
St3gal4	2
Hspg2	2
Dcakd	2
Ncs1	2
Snora65	2
Aldh3b2	2
Wnt10b	2
Rnase10	2
Cox8a	2
Gm14873	2
Prph2	2
Ganab	2
Uaca	2
Prdx1	2
Elk3	2
Fam83c	2
Cast	2
Gas2l1	2
Dnajb2	2
Cxcr1	2
Esrra	2
Unc13d	2
Rin1	2
Scap	2
Lrrc23	2
Tmem138	2
Naa40	2
Raly	2
Ly6g6f	2
Wdr82	2
Npc1	2
Tubg1	2
Lsm10	2
Olfr1392	2
Kmt2c	2
A230073K19Rik	2
Jakmip3	2
Slc5a5	2
Mast4	2
Aspscr1	2
Dync1h1	2
Tspan1	2
Nhp2l1	2
Hspe1	2
Sbf2	2
Fhl3	2
Mir3098	2
Wnt3a	2
Apold1	2
Sox15	2
4930583K01Rik	2
D5Ertd605e	2
N4bp3	2
Cdv3	2
Ccdc36	2
Krt8	2
Snord72	2
Ier3	2
Igfals	2
2210416O15Rik	2
Fbxl19	2
Lctl	2
Drap1	2
Mir181c	2
Aqp3	2
Abhd1	2
Kremen2	2
Stat3	2
Trappc6b	2
Wdr24	2
Serpine1	2
Ubn1	2
Cdkn1b	2
Fam45a	2
Rhebl1	2
Ubl4	2
Efcab2	2
Adamtsl5	2
Piwil4	2
Arfgef1	2
Simc1	2
Foxr1	2
Lamtor5	2
Paip2	2
Dhrsx	2
Klhl40	2
Inadl	2
Dqx1	2
Sesn2	2
Zbtb7c	2
Hsp90ab1	2
E330020D12Rik	2
Pbxip1	2
Phf2	2
Taf10	2
Samd11	2
Setd7	2
Zkscan17	2
Lilra5	2
Mterfd3	2
Mir5129	2
Palb2	2
Myo1e	2
4930444P10Rik	2
Tgm4	2
Mir34a	2
Dapk3	2
Abcg4	2
Cops2	2
BC002163	2
Numa1	2
Ece2	2
Narg2	2
Taf5	2
Trim65	2
Hn1	2
5830416P10Rik	2
Bricd5	2
Mnt	2
Jph2	2
H2-DMb2	2
Pcx	2
Cox20	2
4732415M23Rik	2
Tmem54	2
Fmo3	2
Exosc1	2
Ppp4c	2
Ell2	2
Ckm	2
Tmprss9	2
Bccip	2
2610307P16Rik	2
Kifc1	2
A330009N23Rik	2
Gcat	2
5330413P13Rik	2
Coro1a	2
Mir1945	2
Gm7325	2
Plekhh3	2
Erv3	2
Lrrc24	2
Gm2176	2
Cdkn1a	2
Cdc16	2
Rcc1	2
B4galt3	2
Wfikkn1	2
Mtfr2	2
Nr4a1	2
BC003965	2
Ccdc162	2
Hist1h1c	2
Golgb1	2
Rhbdf2	2
Tas2r126	2
Ccnl1	2
P4htm	2
Zfp949	2
Brms1	2
Ccr10	2
Exosc2	2
Cdc25a	2
Mto1	2
4930539J05Rik	2
Scimp	2
Tnfrsf25	2
Paf1	2
Vipr1	2
Zbtb32	2
Hyal3	2
Nfat5	2
Kif24	2
Sssca1	2
Dym	2
Cnfn	2
Tex12	2
Tnni1	2
Tinagl1	2
Ddx3x	2
Mirlet7a-1	2
Slc5a11	2
Tgfbrap1	2
4930562C15Rik	2
A230108P19Rik	2
Cabp4	2
Clcnka	2
Manba	2
Igfbp6	2
Mtmr12	2
Gm5129	2
Eva1b	2
Naa50	2
Tnfrsf1a	2
Ttc3	2
Pus1	2
Fam110c	2
Zc3h7a	2
Hnrnpab	2
Farsa	2
Dnpep	2
Prim1	2
Smurf2	2
Aldh4a1	2
Sox10	2
Rela	2
Fcgrt	2
Tuba1c	2
Myo1a	2
Mafg	2
Psma3	2
Rhoh	2
Rbbp4	2
Ercc3	2
Sec24a	2
Fam32a	2
Nhej1	2
H2-Q1	2
Gpsm1	2
Edc3	2
Zfp3	2
Cep97	2
Bmpr1a	2
Gid8	2
Kif15	2
Slc7a15	2
Slc44a3	2
Coq10b	2
Dcaf12	2
Tesk2	2
Ctsz	2
Cmtm2b	2
Muc1	2
Ptges3	2
Cngb1	2
2310043O21Rik	2
Hdc	2
Atp6v1g2	2
B3gnt9	2
Eef1d	2
Ascc1	2
Gm12238	2
R3hdm4	2
Tpcn1	2
Ctf1	2
Nprl2	2
4930527F14Rik	2
Eif2b3	2
Rcn3	2
Myh7	2
Pygm	2
Msl1	2
Taf6	2
Ip6k2	2
Mob2	2
5830454E08Rik	2
Cldn7	2
Rplp2	2
Arfgap3	2
Pdpk1	2
Sec24d	2
2510003E04Rik	2
Rnf166	2
Usp4	2
Nrf1	2
Ino80	2
Pde4c	2
Cbfb	2
Ddx46	2
Odf3l1	2
BC068281	2
Btg1	2
Rasal2	2
Cdk17	2
Gm16907	2
Stk11	2
Cul5	2
Fars2	2
H2afb1	2
Pank2	2
Csnk1a1	2
Fbxo34	2
Cav1	2
Tbce	2
Cnot3	2
Fam211a	2
AA465934	2
Stxbp3a	2
Gm15760	2
Zbtb4	2
Cap1	2
Tob2	2
Ecm1	2
4933406M09Rik	2
4933426M11Rik	2
Add1	2
Tbc1d2	2
2310010J17Rik	2
Mir1902	2
2310033P09Rik	2
Dmrt1	2
Fkbp8	2
C920021L13Rik	2
Sytl3	2
Sap18	2
Cldn11	2
Cstf3	2
AW011738	2
Gdpd3	2
Olfr1394	2
Lekr1	2
Snord11	2
Pacsin1	2
Avl9	2
Dusp5	2
Greb1	2
Gfod2	2
Rassf1	2
Ppp2r2d	2
Mslnl	2
Zan	2
Mirlet7c-2	2
Clip2	2
Ndst2	2
Efcc1	2
Atxn7l3	2
Zfp51	2
Uba52	2
Smg9	2
Chd2	2
Mtmr11	2
Iscu	2
Lrsam1	2
2600006L11Rik	2
Cacnb2	2
Mapk8ip3	2
Gm14164	2
Basp1	2
Ttc28	2
Serping1	2
Pcdhga10	2
Fblim1	2
Nfe2l2	2
Hspb1	2
Tbl2	2
Snapc3	2
Ypel3	2
Rab40c	2
Metap1	2
Tmem44	2
4933422A05Rik	2
2021-03-09	2
Best2	2
Cyp1a2	2
Kntc1	2
Actl6b	2
AI848285	2
Snord42b	2
Aurkaip1	2
Kank3	2
Cd19	2
Gpbp1	2
Fndc4	2
Cyb561d2	2
Pkn1	2
Ssr2	2
Amd1	2
Mir150	2
Pigl	2
Nt5c3	2
Ankrd13d	2
Cct4	2
Col6a4	2
4930565N06Rik	2
Aebp1	2
Prdx5	2
E2f4	2
Hnrnpu	2
Ormdl2	2
Mirlet7d	2
Slc38a1	2
Capzb	2
Pltp	2
Cstb	2
1700020M21Rik	2
Mir23a	2
Mir1224	2
1110002L01Rik	2
Mir3109	2
Ubqln4	2
Gsto1	2
Phf5a	2
Mir328	2
Sdccag3	2
AU019823	2
Dbnl	2
Pigu	2
Kctd20	2
Tmem232	2
Meiob	2
Birc5	2
Rmi1	2
Mmp23	2
Tlr4	2
Trim54	2
Rab25	2
Nfyb	2
Mecom	2
Dpep1	2
Med20	2
Pcdhgb5	2
Fbrs	2
Kat8	2
Sf3b1	2
Dnajc14	2
Mex3d	2
Lgals4	2
Ppp1r12b	2
Cdk5r1	2
Gm11696	2
Lipe	2
Snx29	2
Tfpi	2
Abca17	2
Ulk4	2
Olfr1444	2
Epb4	2
Abhd3	2
Leprotl1	2
Tm4sf20	2
Gm16287	2
Pmvk	2
Exoc3l4	2
Pnldc1	2
M6pr	2
Ears2	2
Vps37b	2
Os9	2
Plcg1	2
Pemt	2
9530068E07Rik	2
Tnks	2
Cyr61	2
Ip6k3	2
Cacnb1	2
Krt26	2
Cops5	2
Exosc10	2
Tmpo	2
Vcp	2
Tomm20	2
Lemd3	2
Enc1	2
Zfp598	2
Letm1	2
Bag6	2
Mir215	2
Hyal2	2
Bfsp1	2
Yod1	2
Fbxo6	2
Atp5b	2
Ltf	2
Tm9sf3	2
Ccdc85b	2
Lactb	2
Arntl2	2
Ezh2	2
Rabgef1	2
Vamp5	2
Ubtf	2
Txn2	2
Eif6	2
Rai14	2
Ap5s1	2
Mfsd3	2
Vegfb	2
Nploc4	2
Scin	2
Gdf9	2
Zfp764	2
Ppp2r5e	2
Vps4a	2
Gm13710	2
1700022I11Rik	2
Ppil3	2
4930596M17Rik	2
Cyp2s1	2
Osbp2	2
Snora16a	2
Slc2a4	2
Ubr4	2
Ccdc126	2
Rccd1	2
Ash1l	2
Nmral1	2
Tsc2	2
Vwa5b2	2
Serpinf1	2
Zfp36	2
Dusp11	2
Arhgap21	2
Rab17	2
Lyl1	2
Pabpc1	2
Slc12a9	2
Dnajb4	2
Gm7008	2
Calr	2
Bsx	2
Sema3b	2
Unc45a	2
Itga7	2
Grasp	2
Bcl9l	2
Snx32	2
1700013F07Rik	2
Nyap1	2
Ppp1r42	2
Mir24-2	2
BC048562	2
Ercc1	2
Gfi1b	2
Slc25a30	2
Klhdc2	2
Gm5480	2
Slc17a9	2
Zbtb39	2
Ypel4	2
Acap3	2
Ech1	2
Evpl	2
Sec23a	2
Acbd3	2
Fam57b	2
Etv2	2
Mapk15	2
Gpbar1	2
Slc22a20	2
Vkorc1	2
Iah1	2
Bcl7c	2
Lss	2
Mir191	2
Trim38	2
Gm10857	2
Efna2	2
Rabggta	2
Wnt4	2
Alkbh5	2
Tmem150a	2
2610002J02Rik	2
Mir1905	2
Tmem63a	2
Zmynd11	2
Vmn1r87	2
Muc4	2
Arl6ip5	2
C4bp	2
1600029D21Rik	2
Sbds	2
Csnk2a1	2
Pcdhgb8	2
Olfr1373	2
Flywch1	2
Unkl	2
Fam43a	2
Vps51	2
Hspd1	2
Fstl3	2
Arhgef4	2
Pigq	2
Secisbp2	2
4930432K21Rik	2
Nsf	2
Slc9a8	2
Zfp710	2
Msrb3	2
2610507I01Rik	2
Utp18	2
Eci3	2
Efcab4a	2
Ralgds	2
Bcar3	2
Eif2b4	2
Tmem102	2
Chmp5	2
Arhgef37	2
Rhd	2
Gm6034	2
Maml1	2
Bace1	2
Rps6kb2	2
Ick	2
Tpsb2	2
Tulp4	2
Abo	2
Obscn	2
Sbk2	2
Ccdc173	2
Noxo1	2
Gltscr1l	2
Itgb5	2
Timm10	2
Tmem240	2
Nsmce2	2
Gm10653	2
Lrrc10b	2
Myrip	2
9930021J03Rik	2
4930563E18Rik	2
Acad12	2
Tmem129	2
Zfr2	2
Spef1	2
Ppm1n	2
Fank1	2
Fam222b	2
Lias	2
Zscan25	2
Mrpl53	2
Mfsd11	2
Oscp1	2
Dazap1	2
Hecw2	2
Lzts2	2
Pdhx	2
Apbb3	2
Romo1	2
Hspa2	2
Dao	2
Myo1d	2
Ddx54	2
Ltc4s	2
Mtmr7	2
E4f1	2
Rnf150	2
Pafah1b1	2
Fam120aos	2
BC049715	2
Mir5136	2
Elp6	2
Eogt	2
Arcn1	2
Iws1	2
Dnm3	2
Tab1	2
Gm19897	2
Nup107	2
Stx2	2
Madcam1	2
Hmox2	2
Olfr372	2
Csnk1g2	2
Rhoq	2
Mir219-1	2
Ncf1	2
Ppp1r15a	2
Snai1	2
Tmem25	2
Exd1	2
Arl5b	2
Timp2	2
Hist2h3b	2
Zdhhc5	2
Tex40	2
Rps5	2
Mapk6	2
Adipor1	2
Sema3f	2
Ddx47	2
Cc2d2a	2
Myo19	2
Wrap53	2
Znhit3	2
Trip6	2
Dnmt1	2
Tmed7	2
Dnajb14	2
E2f1	2
Actr10	2
Anapc16	2
Tex26	2
Deaf1	2
Utp11l	2
Ptch2	2
Hnrnpc	2
Il33	2
Tufm	2
Ell3	2
Fem1b	2
Cnpy2	2
Hemgn	2
Rfng	2
Cish	2
Trnau1ap	2
Mgat3	2
Asgr2	2
Trib1	2
Arl2	2
Zfr	2
Gm4971	2
Phykpl	2
Ptpdc1	2
Ntn3	2
Gm10433	2
Phc2	2
Clmp	2
Snord90	2
Map7d1	2
Med16	2
Syna	2
Cirbp	2
Snhg12	2
Mir697	2
Arglu1	2
Grb2	2
Ngrn	2
Xdh	2
C3ar1	2
Cks2	2
Lenep	2
Aqp7	2
Mast3	2
Tiparp	2
Ttc21a	2
Hsd17b13	2
Zfp446	2
Tmod4	2
Usp54	2
Gltpd1	2
Tmsb10	2
Mtg2	2
Polr2a	2
Spint3	2
Lgals7	2
Pcgf1	2
Sphk1	2
Pxdc1	2
Mirlet7f-1	2
Rabep2	2
Slc12a5	2
Ndufaf3	2
Hcls1	2
Zswim3	2
Tmem256	2
Aff1	2
Map3k12	2
E130003G02Rik	2
E030011O05Rik	2
Rab24	2
Dock9	2
Ppara	2
Zfp362	2
Eif3c	2
Ccrl2	2
Hist1h2bc	2
Sec14l5	2
Rhobtb3	2
Samd10	2
Nr0b2	2
Nln	2
4632427E13Rik	2
Ephx1	2
D830015G02Rik	2
Gm10451	2
Nol9	2
Unk	2
Jmjd8	2
Mir22	2
Dbp	2
4930481A15Rik	2
Tia1	2
Ppp1r18	2
Rdh1	2
Mir698	2
Nxpe3	2
Acyp1	2
Sh3bp2	2
Kcnk4	2
Ydjc	2
Mettl16	2
A730020M07Rik	2
Ercc2	2
Spg7	2
Slc16a6	2
Necap2	2
Tmem180	2
Sh3bp1	2
Cd63	2
Fmo4	2
Isy1	2
Zfp341	2
Uba3	2
Fbxl8	2
Ppan	2
Ncmap	2
Arf1	2
Mir143hg	2
Rpn2	2
Sun2	2
Rbm39	2
Zfp689	2
Slc22a17	2
6330403M23Rik	2
Kif1c	2
Mir3064	2
Ppp2r5b	2
Sdhd	2
1700092M07Rik	2
Khdrbs1	2
1810013A23Rik	2
Tax1bp3	2
Rabgap1	2
Lsm2	2
Slc4a1	2
Synpo2l	2
2510049J12Rik	2
Ppm1m	2
Megf8	2
Chtf18	2
Chmp3	2
Mxi1	2
Mrps18b	2
Nsun6	2
9530053A07Rik	2
Sf3a2	2
Vps13d	2
Pepd	2
Ptges2	2
BC056474	2
1700096K18Rik	2
Gm10865	2
Ngly1	2
Krt78	2
Cpne7	2
Uqcr11	2
Smox	2
Rtkn	2
Cyb5d1	2
Adarb1	2
Cuta	2
Sart1	2
Ube2m	2
U05342	2
Mir1934	2
Zfp407	2
Mdp1	2
Lrrc14	2
Kcng1	2
Stac2	2
Mxra7	2
Bhlhe23	2
Nudt8	2
Ppig	2
Klhl21	2
Prr3	2
Hsd17b14	2
Hhatl	2
Gm960	2
Rbm34	2
1110054M08Rik	2
Plb1	2
Plcd3	2
Snord58b	2
Tsta3	2
Aprt	2
Slc9b1	2
Tex37	2
Hnrnph1	2
Mir25	2
Cd74	2
Ucp2	2
Gng12	2
Ppp1r2	2
Pitx3	2
B330016D10Rik	2
Usp8	2
Card9	2
Gdpgp1	2
Rpl12	2
Rras	2
Kmt2a	2
Kdm4d	2
Mob3a	2
Uqcrc2	2
Clcn1	2
Olfr1393	2
Zfp131	2
Recql4	2
Kcmf1	2
Fam207a	2
3110056K07Rik	2
Gtf2f2	2
Prpf4b	2
Arid5b	2
Lgals1	2
Syne2	2
Foxn3	2
Krt80	2
Cyp2d10	2
Slc44a4	2
Celsr2	2
Mta1	2
C2cd2l	2
Adam1b	2
Rnf183	2
Sdk2	2
Phf3	2
Rusc1	2
Mir700	2
B3gat3	2
Nudt1	2
Snord33	2
Fbxo40	2
Slc25a35	2
Mir3572	2
Fermt3	2
Psmd4	2
Cfdp1	2
Sgsh	2
Manbal	2
Kifc5b	2
Tmem216	2
Spryd3	2
Zcwpw1	2
Il25	2
Slc35e2	2
Aatk	2
Nckap5l	2
Zfpl1	2
Ciz1	2
2810428I15Rik	2
Zfp958	2
Pcgf6	2
Sde2	2
Sema4d	2
Sertad2	2
Med24	2
Mepce	2
Ndufa7	2
Nabp2	2
Ttll10	2
S100a1	2
Mir707	2
Dock3	2
Mir1949	2
Timm10b	2
Ube2i	2
Eif1a	2
Tspan10	2
Eid2	2
Pcdhga9	2
Dhrs1	2
Tpbg	2
Sdsl	2
Znf512b	2
Asap3	2
Flywch2	2
Celf5	2
Mir296	2
Mir324	2
Defb42	2
Rpl7a	2
Zmat2	2
Rgl2	2
Gm19276	2
Slc17a7	2
Tas2r143	2
Serac1	2
Nfkbil1	2
Actr1a	2
Pycard	2
4930545H06Rik	2
Mrpl48	2
Reep2	2
Nr1d1	2
Fxyd7	2
Tmco1	2
Wnt8a	2
Yars	2
Tbc1d10c	2
Lman2	2
Srcrb4d	2
Rora	2
Lhx3	2
Nkx2-4	2
Sgsm2	2
Nedd4l	2
Znhit6	2
Slbp	2
9130409I23Rik	2
Muc13	2
Ift172	2
Psmb8	2
Phb2	2
Impdh2	2
Gemin2	2
Hormad1	2
Atpaf2	2
Cog1	2
Gm711	2
Fv1	2
1600020E01Rik	2
Vmn1r22	2
Card14	2
Irf2bp2	2
A230065H16Rik	2
Spred3	2
Spred2	2
Mus81	2
Cog5	2
Obfc1	2
Traf4	2
Baiap2l2	2
Prtn3	2
Daxx	2
Rai1	2
H2-T3	2
Olfr56	2
Pnkp	2
Spdef	2
Nudt16l1	2
Pcdhgc4	2
Ceacam1	2
Ssbp4	2
Cux2	2
Ggnbp2	2
Msantd2	2
Pklr	2
Erc1	2
Gm1647	2
2310001K24Rik	2
Trib3	2
Bbs5	2
Ufc1	2
Srpr	2
Lpxn	2
Hist1h4h	2
Rfx5	2
Tspan31	2
Plxdc1	2
Wwtr1	2
Puf60	2
Gm6116	2
Angptl6	2
Snora31	2
Gfra3	2
Mark3	2
Nme2	2
Brsk2	2
Nrg2	2
Trim56	2
Zmiz2	2
Trappc2l	2
Prpf4	2
Gfer	2
Mapk14	2
Nrip1	2
Abhd16b	2
Tcf23	2
Mag	2
Mblac1	2
Hemk1	2
Neurl1a	2
Lemd2	2
Chek2	2
Aaas	2
1810009A15Rik	2
Larp6	2
Chrnb1	2
Man2b1	2
Zfp524	2
Arhgap23	2
Neu1	2
Kctd19	2
6030469F06Rik	2
Eml2	2
Gm5468	2
Lgals3bp	2
Lrrc41	2
Mir466i	2
Cyp2d22	2
Tor1a	2
1700034J05Rik	2
Tmprss12	2
Wfdc2	2
Pde6d	2
2021-09-07	2
Hist1h2af	2
Klhl23	2
Shcbp1l	2
Slc12a4	2
Syf2	2
Kcnn3	2
Nosip	2
Ddr1	2
Mapk1ip1	2
Chst13	2
Klf15	2
Mpdu1	2
Ift122	2
Nup98	2
Kdm6a	2
Mrps15	2
Gata4	2
Naaladl1	2
Espl1	2
Baiap3	2
Lrrc48	2
Nudcd2	2
Dnm1	2
Kmt2d	2
Myh6	2
Fam161a	2
Rad9a	2
1700052N19Rik	2
1500009C09Rik	2
Usp39	2
Ilk	2
H2afv	2
Frmd6	2
Naprt1	2
Gsdmd	2
Rpl10a	2
Ckmt1	2
Rreb1	2
Kirrel2	2
Srrm2	2
Rgs10	2
Lhb	2
Hmga1-rs1	2
4930407I10Rik	2
Nedd8	2
Ddx43	2
9130023H24Rik	2
Mgat5b	2
Upk1a	2
Junb	2
Mib2	2
S100a2	2
Fen1	2
Pex12	2
Gm16023	2
Lmod1	2
Olfr1391	2
Fam71f1	2
Rere	2
Scamp4	2
Tardbp	2
Dhx16	2
Tmem151b	2
Snx33	2
Ypel5	2
Snord68	2
Tomm6	2
Ruvbl2	2
Irf3	2
B230120H23Rik	2
Pcnp	2
Snora78	2
Phox2a	2
Ccdc177	2
Cd151	2
Mesdc2	2
Psd	2
Fam171b	2
Ddx55	2
Ranbp6	2
Tulp2	2
Gm16863	2
Mir146b	2
Arntl	2
Zfp54	2
Ten1	2
2810454H06Rik	2
Acox1	2
Dcpp1	2
Wbp2nl	2
Rad23a	2
Dvl2	2
Phf1	2
Dnajc16	2
S100a7a	2
Thap3	2
Snord49b	2
Mir451	2
Nbr1	2
Snord87	2
Kctd2	2
Cxcr5	2
A3galt2	2
Phc1	2
Ldb3	2
Tssk6	2
Stk16	2
Mir877	2
Paqr9	2
Hmg20b	2
Zfp148	2
Mc5r	2
Arhgap17	2
Rhot2	2
Spen	2
H2-T9	2
Dnajb13	2
Gm10814	2
Gm6537	2
Cdkn2a	2
Med29	2
Ppt1	2
Hypk	2
Nop14	2
Efhc1	2
Tmem116	2
Cebpa	2
2410006H16Rik	2
Vezf1	2
Tbc1d20	2
Gnl1	2
Fam132b	2
Acat1	2
Cox6a2	2
Pcdhga5	2
Ccdc79	2
Ldha	2
Ap1g1	2
Asic3	2
Vps33b	2
Axin1	2
Ogfod2	2
Surf4	2
Pip5k1c	2
Ppil2	2
Inppl1	2
Eif3h	2
Abl1	2
1700018B08Rik	2
Hist1h2ab	2
Pla2g10	2
Adh5	2
Map3k14	2
Cdhr5	2
Tmem231	2
Nlrp4g	2
Mir144	2
Zfp572	2
Dhrs11	2
BC018473	2
Wnt9b	2
Dad1	2
Nmur1	2
Arrdc2	2
Pim1	2
Asna1	2
Gm16119	2
Ptma	2
Bloc1s1	2
Sppl2b	2
Ggps1	2
Tmem210	2
Asb16	2
Szrd1	2
Zfp91	2
Dagla	2
Cramp1l	2
3930402G23Rik	2
Wnt1	2
Aldh16a1	2
Kdm3a	2
Rps15	2
Smtnl1	2
Atxn3	2
Skida1	2
Irf9	2
Mad1l1	2
Hsph1	2
Slc43a2	2
Scamp5	2
Lilrb3	2
Btg4	2
Plekho1	2
Sncb	2
Pcnxl3	2
Ap4s1	2
Man1b1	2
Senp7	2
Csf3	2
Pqlc2	2
Mir297-2	2
Angel1	2
Akap2	2
2310067B10Rik	2
Htr2a	2
Slc9b2	2
Ppp1r26	2
Fau	2
Fxyd5	2
Prph	2
H3f3a	2
Vps11	2
Dpm3	2
Nf1	2
Lta4h	2
Art4	2
Yif1b	2
Pgap2	2
Oaz1	2
Ap5b1	2
Dst	2
Epha2	2
Map3k3	2
Crip2	2
Spata2l	2
Aanat	2
Ppp1r27	2
Ppil6	2
Tmem150c	2
Smyd4	2
Ankrd40	2
Cacna1d	2
Hist4h4	2
Surf6	2
Ovol1	2
Eif4ebp3	2
Nucb1	2
Gipc2	2
Aph1a	2
Klc2	2
Nxph3	2
Vdac1	2
Mprip	2
E130018N17Rik	2
Fam71f2	2
Rpia	2
Ap1s1	2
Dnase1l2	2
Rnmt	2
Trp53inp1	2
Ifi30	2
Myrf	2
4933432I09Rik	2
Tnfsf12	2
Canx	2
Emc6	2
Gsto2	2
Slc22a23	2
Selenbp1	2
Nudc	2
Snord37	2
Gm13011	2
Csnk1e	2
Ucp3	2
Map4k2	2
Wdr60	2
Eif2s3x	2
Wif1	2
Zfpm1	2
Strn4	2
Nexn	2
Ptgs2	2
Mark4	2
Bc1	2
Rufy4	2
Adcy10	2
Tfr2	2
Plk1	2
Wdr78	2
Angpt4	2
Csad	2
Zfp46	2
Itgb4	2
Fkbp2	2
Tpt1	2
Cc2d1a	2
Bpnt1	2
Kbtbd2	2
Banf1	2
Supt6	2
Myo15	2
Calr4	2
Atad3a	2
Chit1	2
AI597479	2
Serpinf2	2
Rbks	2
Mpv17	2
Olfr456	2
Aco2	2
Snord32a	2
Gm16576	2
Lin37	2
Gm4371	2
Adamts4	2
Tubb4b	2
Rnf19a	2
Pth2	2
Prob1	2
Camp	2
Zbtb6	2
Lyzl4	2
Efna4	2
Igf2r	2
Tmem258	2
Eid3	2
4933433G15Rik	2
9930013L23Rik	2
Cebpb	2
Btaf1	2
Tle3	2
Nespas	2
Mir1928	2
Usp37	2
Aox3l1	2
D17H6S53E	2
Bag5	2
Abcf1	2
Gtf3c5	2
Drc1	2
Dido1	2
Ccdc138	2
Gm19589	2
Eif4b	2
4930549G23Rik	2
Kif27	2
Paqr4	2
Lsr	2
Ubtd1	2
Vcl	2
Rrn3	2
Mir208b	2
Tmed6	2
Ppcdc	2
Gm2061	2
Svil	2
Bcl10	2
2010308F09Rik	2
1700028I16Rik	2
Cenpb	2
Card6	2
4831440E17Rik	2
Il23a	2
Fus	2
Ccdc155	2
Atp1a4	2
Krt18	2
Gpr4	2
Hint1	2
Sipa1	2
Chst5	2
Calu	2
Slc35g3	2
Xkr9	2
Gm19345	2
Dennd4b	2
Cpne6	2
Ehmt2	2
Chd8	2
Draxin	2
2010111I01Rik	2
Msh5	2
Fbxo33	2
Entpd3	2
Ppp1r16a	2
Ece1	2
Ddn	2
Dcpp2	2
Gatsl3	2
Fam178a	2
Pld3	2
Capn12	2
Fiz1	2
Mrps23	2
Inca1	2
Hist1h3g	2
Mlec	2
R3hdml	2
Tssk2	2
Nlrx1	2
Hnrnpul2	2
Sp1	2
Ier5l	2
Mir298	2
B930041F14Rik	2
Gm1078	2
Rpl7	2
Pxn	2
Zfp651	2
Tctn2	2
Grin3b	2
Mrpl49	2
Gm16861	2
Aig1	2
Zdhhc18	2
2700094K13Rik	2
Mllt10	2
Rprd2	2
A930004D18Rik	2
Rtn3	2
Tmem134	2
Fes	2
Stat5a	2
Tmem230	2
Hnrnpa0	2
Olfr457	2
Kctd7	2
Nckipsd	2
Trappc3	2
Psmd11	2
Josd1	2
Slc29a2	2
Mrps24	2
Plk3	2
Cmtm2a	2
Arih2	2
Cox5a	2
Bcl7b	2
Emc9	2
Med13l	2
Cdc26	2
Hist1h2ac	2
Dlgap5	2
Rps19bp1	2
Mical1	2
Dcst1	2
0610009B22Rik	2
Gm20735	2
Dhrs7	2
Tinf2	2
Apof	2
Pdzd3	2
Cfl1	2
Wbp2	2
Gatad2a	2
Mir5046	2
Actr8	2
Ctsw	2
Slc2a8	2
Wdr7	2
Suv420h1	2
Plekhm2	2
Ttll1	2
Sike1	2
Hipk4	2
1700031P21Rik	2
M1ap	2
N28178	2
Tonsl	2
Robo4	2
Tecr	2
Nvl	2
0610011F06Rik	2
Pkmyt1	2
Efs	2
Tmco6	2
Cd244	2
Nkain1	2
Msh6	2
Pum1	2
Abt1	2
Kcna7	2
Zkscan5	2
Gatad2b	2
Pnp2	2
Glb1l	2
Opcml	2
Tmem55b	2
Rnf141	2
Otub1	2
Slc16a8	2
Wbp11	2
Topbp1	2
Pigx	2
4930578M01Rik	2
Stim1	2
Mcu	2
Axl	2
Sh2b3	2
Map4	2
H2afy2	2
Asb1	2
P4hb	2
Ubl4a	2
Grk5	2
Gtf2h3	2
Lcn2	2
Hspa8	2
Pcid2	2
Insl5	2
Sf3b4	2
Pla2g1b	2
Rprml	2
Medag	2
Tusc2	2
Cd22	2
LOC100503676	2
Map4k1	2
Fcgr1	2
Mxd3	2
Zfp324	2
Zfp113	2
Ap2m1	2
Atp2a1	2
Vapa	2
Cyb5b	2
Rsl1d1	2
Eme2	2
Ssh3	2
Stoml2	2
Snora68	2
Uchl4	2
Dnase2b	2
Pkd2l2	2
Flt3l	2
Hspb2	2
Taf12	2
Nab2	2
Wdr89	2
4930449E18Rik	2
Arid3b	2
4930577N17Rik	2
Ufsp1	2
Col9a1	2
Mast2	2
1700020N18Rik	2
Dnd1	2
Thrap3	2
Fyttd1	2
Psmd1	2
Mir33	2
Tsc22d4	2
Tsen34	2
Rbm22	2
0610009B14Rik	2
Wdr76	2
Mlx	2
Spata32	2
5730435O14Rik	2
Prpf3	2
Ctsa	2
Misp	2
Cdcp1	2
Prkd2	2
Smpd2	2
Ap1b1	2
Ccdc17	2
Phf13	2
Armc5	2
Adc	2
E430018J23Rik	2
Doc2a	2
Galk2	2
Eif3k	2
Cuedc1	2
Acbd4	2
5330417C22Rik	2
Pstpip2	2
Fam129b	2
Dnajc8	2
Smarce1	2
Myg1	2
Dnajc11	2
Zfp160	2
Usp20	2
Ints3	2
Polr2e	2
4930432M17Rik	2
Spsb3	2
Ccdc78	2
Pvt1	2
Foxj2	2
Cpsf4l	2
Muc20	2
Fbxl3	2
H2-DMb1	2
Rab3a	2
Rapgefl1	2
Atp13a1	2
Vgf	2
1700020D05Rik	2
Ccdc88b	2
Galr3	2
Hadh	2
Ndrg1	2
Cenpv	2
Wdr95	2
Pfn1	2
Cdk3-ps	2
Fam71a	2
Ucn	2
Pdcl	2
Slc35a4	2
Dusp21	2
A630095N17Rik	2
Sult2b1	2
Tarbp2	2
Inpp5k	2
Cyb561a3	2
Amz2	2
Zranb2	2
Kdelr3	2
4930555B11Rik	2
BC053749	2
Mcat	2
Frmd5	2
Eif3b	2
Defb30	2
Ezh1	2
Acvrl1	2
Sparcl1	2
Nek9	2
Wdr55	2
Cpeb3	2
Sema4g	2
Nol3	2
Akt1s1	2
2310001H17Rik	2
Klf13	2
Arhgdia	2
Ncf2	2
Nlgn2	2
Spats1	2
Prdx2	2
2310022A10Rik	2
1700008J07Rik	2
Apol8	2
Gsg2	2
Ep300	2
Acap1	2
Snora81	2
Zfp637	2
Asap1	2
LOC100504703	2
Proz	2
Spata25	2
Zdhhc2	2
5031434O11Rik	2
Cenpm	2
Aebp2	2
Dnajb1	2
Lin7b	2
Oscar	2
Gng5	2
Spaca4	2
Zfp623	2
Cacnb4	2
1700105P06Rik	2
1700023F06Rik	2
Nr6a1	2
Card10	2
Golga1	2
Syncrip	2
Tvp23b	2
Pprc1	2
Pabpn1	2
Myl7	2
Pycr1	2
Kazald1	2
AA543186	2
Gtf2ird2	2
Cdc42ep4	2
Mir1192	2
Spint2	2
Itgae	2
Wac	2
Ftsj2	2
Prx	2
Slc45a1	2
Rnf151	2
Rps6ka1	2
Cttn	2
Ccr8	2
Fam13b	2
Lrrfip2	2
Ctss	2
Tnk1	2
Gm1821	2
Cfb	2
Wsb1	2
Kat2b	2
Nr1h5	2
Ptpn23	2
S100a3	2
Zfyve28	2
Dhodh	2
Hes2	2
Pcdhgb7	2
Gpr21	2
Rasl2-9	2
Plau	2
Bysl	2
C920006O11Rik	2
Wbp1	2
Ncl	2
Bco2	2
Ddah2	2
Gjc2	2
9030624J02Rik	2
Krt25	2
Mir467c	2
Rad21	2
Ppp2r1a	2
Tomt	2
Esyt2	2
Fam102b	2
Rhod	2
Pde7b	2
Elovl5	2
Prps1l1	2
Alg12	2
Mmrn2	2
Myo18a	2
Usp21	2
Arhgef40	2
Cops4	2
Bcl2l12	2
Eif4e	2
Mir3968	2
Cadm4	2
Gm933	2
Foxh1	2
Alg9	2
0610009L18Rik	2
Camta2	2
Nrgn	2
Arid2	2
Zbtb3	2
Cntnap1	2
Hormad2	2
Alyref	2
H1fx	2
Dus1l	2
Rxrb	2
4930500J02Rik	2
Polr2l	2
Usp7	2
Cystm1	2
Pcdhgb4	2
Zfp821	2
C78339	2
Caskin1	2
Ssu72	2
Psma6	2
[truncated: 3,327 more rows]

## Sheet: top 2000 100k Basal WT only
genes 100k from BasalWT top 2000 enhancer candidates only
Clk4	2
Gm10872	2
Spata31d1d	2
5830444B04Rik	2
Xaf1	2
5830417I10Rik	2
A430105I19Rik	2
Zmynd19	2
Abca16	2
Sstr2	2
Mul1	2
Sestd1	2
Mc1r	2
Lgr4	2
9830132P13Rik	2
Tas2r140	2
Doc2b	2
Il17re	2
Hoxa2	2
Pdik1l	2
Ly75	2
Ints1	2
Pllp	2
Vangl1	2
Cep120	2
Paqr6	2
H2-Q2	2
Uts2r	2
Ltv1	2
Amdhd1	2
Ndufs5	2
Nat9	2
Mir3074-1	2
Appbp2	2
Nrip3	2
Palld	2
Tmem52	2
Myh14	2
Aimp1	2
Trim15	2
Ctnna1	2
Dpf1	2
Prrg4	2
Papolb	2
Mgst2	2
Ankdd1b	2
B3gnt6	2
Mospd4	2
Jup	2
Krt5	2
Higd1a	2
Pcnt	2
Crem	2
Mir23b	2
Guca1b	2
Snrpd3	2
Klf3	2
Bod1	2
1190005I06Rik	2
Tmem63c	2
Suv420h2	2
Trpm6	2
Lrrc15	2
Arhgap40	2
Rims3	2
Gm14204	2
Mrpl42	2
Porcn	2
BC089597	2
Afap1l1	2
BC027072	2
Ccdc23	2
Adcy1	2
Xrcc6	2
Xrcc5	2
Rpl3	2
Fam46b	2
Il17c	2
Arhgef25	2
F2	2
Sohlh2	2
Afmid	2
Gmnn	2
Apoa1	2
Sugp2	2
Unc119	2
Sbf1	2
Wdr45b	2
Athl1	2
Map3k9	2
Cd300lf	2
4930529M08Rik	2
Gm14137	2
Rpl9	2
Ccdc12	2
D630032N06Rik	2
Fgd2	2
Catsper3	2
1810021B22Rik	2
Tcf15	2
Slc8a2	2
Praf2	2
S100b	2
Dennd4a	2
Mir138-2	2
Eml6	2
Tph2	2
Mir5131	2
Tjp1	2
Impa2	2
Zfp963	2
Bnc1	2
Gm3776	2
Nudcd3	2
Ccar1	2
Per3	2
Nmu	2
Sox6	2
Srsf10	2
Nudt13	2
Ric8	2
Mettl21c	2
Tmem241	2
P4ha2	2
Ppp1cb	2
6430531B16Rik	2
Actrt3	2
Mtdh	2
Krtap12-1	2
Nup93	2
Igfbp3	2
Bora	2
Pik3ip1	2
Cpeb2	2
1700051A21Rik	2
Pth1r	2
Cnot4	2
Crnkl1	2
Pcyox1l	2
Kcnc3	2
Ccl5	2
Smek1	2
Slc7a14	2
D4Ertd617e	2
Gucd1	2
Myoz2	2
Acvr2b	2
BC035044	2
Ddx42	2
Gnrh1	2
Gtf3c4	2
Slc2a5	2
Csrnp3	2
Gse1	2
Kcnk1	2
Fcho2	2
Caly	2
4931419H13Rik	2
Erbb2	2
Pdlim4	2
Crygn	2
1810064F22Rik	2
Syce1	2
Baz2b	2
Snord43	2
Gm1631	2
Pde4b	2
1600014C23Rik	2
0610005C13Rik	2
Sec61a2	2
Hoxa9	2
Setd1b	2
Fads3	2
Chaf1a	2
Rsl24d1	2
Tjp2	2
Syt1	2
Catsperd	2
Hsd17b2	2
Brwd1	2
Ubtd2	2
Mrps10	2
Gpatch8	2
Slamf8	2
BC021891	2
Prr11	2
Sqrdl	2
Mir5115	2
4930444M15Rik	2
Apoa5	2
Zfp605	2
Trim63	2
Samd8	2
Bbs7	2
Slc12a3	2
Gm5414	2
Mrpl30	2
Stom	2
Spatc1	2
5730457N03Rik	2
Morn3	2
Mapk12	2
Mir680-2	2
Bcas2	2
Mir30e	2
Foxk1	2
Aplnr	2
Esm1	2
Gm10767	2
Ppp6r1	2
2010107G12Rik	2
Iqcf1	2
Nagpa	2
Akt1	2
Bbox1	2
Nutf2-ps1	2
Zfp296	2
Dmrtc2	2
Zcchc6	2
Gm9958	2
Pdcd4	2
Serpina1e	2
Krt42	2
Snrnp48	2
Hebp1	2
Prkag2	2
Ramp1	2
Parp6	2
Pard6b	2
Efcab7	2
Dhdds	2
Zfp772	2
Hgfac	2
Wbscr22	2
Scrn2	2
Sult1a1	2
Gpr98	2
Vsig8	2
Ccp110	2
Rdh19	2
Irs3	2
Wbscr25	2
Rpl15	2
Zfc3h1	2
Ccdc101	2
1700052K11Rik	2
Hspbp1	2
Fabp1	2
Rb1cc1	2
Cpe	2
Sfta2	2
Ighmbp2	2
Slc1a1	2
Itga2b	2
Syt14	2
Cpne2	2
Mir3091	2
Tmc5	2
Tnrc18	2
Fam216a	2
Mia3	2
Lemd1	2
4930443O20Rik	2
Sp100	2
Zfp750	2
Ift81	2
Gzf1	2
Spag5	2
Nfyc	2
Fcrl5	2
Gsg1	2
2810403A07Rik	2
Tubgcp2	2
Mzt1	2
Nsmce4a	2
Eme1	2
Krt6a	2
Wfdc13	2
1700003G18Rik	2
Neurod2	2
Hoxa11as	2
Tnks1bp1	2
Gcm2	2
C2cd2	2
Chchd5	2
Sf3b5	2
Tmc8	2
Isoc2b	2
Srsf5	2
B3gnt7	2
Tdpoz2	2
Ints12	2
Arrdc1	2
Grrp1	2
Ssrp1	2
Itgb1bp1	2
Mki67ip	2
Foxe3	2
Crx	2
Rab40b	2
Plk2	2
Krt36	2
Phf19	2
Tlr1	2
Mir196b	2
Aftph	2
Gsta1	2
Ahr	2
Net1	2
Ppapdc3	2
Irf2	2
Pgam5	2
Casq2	2
Camkv	2
Atp1a3	2
Hs3st1	2
Ccna2	2
Utp14b	2
Actr2	2
Spink8	2
Gm20337	2
Disp2	2
Olfr288	2
Gpr37l1	2
Ccdc112	2
Hcfc1	2
Eppin	2
Eif1	2
Arrb2	2
Taf1b	2
Spire1	2
Rbm48	2
Tmc6	2
Abcd2	2
BB283400	2
Mip	2
Ebf2	2
Anxa9	2
Klrb1c	2
Adssl1	2
Hoxa1	2
Prkch	2
Mog	2
Hopx	2
Cpsf3	2
Ppp3ca	2
Hoxb5	2
Mtpap	2
Xylb	2
Prdm1	2
Limk1	2
Mrpl27	2
1700029P11Rik	2
Dnajc30	2
Hsbp1l1	2
Fam171a2	2
Selenbp2	2
Capza1	2
Zscan12	2
Lypd4	2
Nutf2	2
Eif5b	2
Sod1	2
Stil	2
Psmg2	2
Rmdn3	2
Bglap	2
1110034G24Rik	2
Zfp599	2
Rasip1	2
Mvd	2
Tsen54	2
Reck	2
Abi1	2
Rps27a	2
Gstcd	2
5430421F17Rik	2
Trp53inp2	2
Zfp672	2
Fnbp1	2
Spryd4	2
Mir3473c	2
5730420D15Rik	2
Kctd12	2
Srpk2	2
Wfdc8	2
Figf	2
Mir695	2
Anp32a	2
Krt14	2
Tmem98	2
Arpc3	2
Txndc8	2
Dcaf5	2
Grin2c	2
Gadd45a	2
Gale	2
4930470P17Rik	2
Taf1a	2
Znrf4	2
Ndufaf1	2
Fam133b	2
Usp42	2
Clta	2
Exosc4	2
8430437L04Rik	2
Abhd11	2
Ociad2	2
Pcnxl2	2
Psmd9	2
Il17rd	2
Smchd1	2
Npm3	2
Rft1	2
Nyx	2
Cflar	2
Srgap2	2
Rasa2	2
Trappc6a	2
Ubash3a	2
Adnp2	2
BC004004	2
Serpina5	2
Sdcbp	2
Slc31a2	2
Poc1b	2
Tagln2	2
Pus10	2
Tecpr1	2
Mgea5	2
Zfp408	2
Wfdc3	2
2021-03-07	2
Cys1	2
Slc37a3	2
Slc3a1	2
Rab8b	2
Blzf1	2
Alox15	2
Prom1	2
Leprel4	2
Tkt	2
Fbln1	2
Ntsr1	2
4930526I15Rik	2
Mir3470b	2
Stpg1	2
Zfp866	2
Stx7	2
Rabac1	2
2410015M20Rik	2
Ccl22	2
Lysmd3	2
Gm16062	2
Upb1	2
Phgr1	2
Lonp1	2
Saa4	2
Fth1	2
Was	2
Slc35a1	2
Cbx7	2
Mir16-1	2
Cox6a1	2
Clec18a	2
Rdh13	2
Bri3	2
Olfr1396	2
9030617O03Rik	2
Hoxa13	2
Tcte2	2
Ppp1r11	2
Acer3	2
Pla2g3	2
Polr1b	2
Vamp3	2
Atp8b4	2
4930515G16Rik	2
Esrp1	2
Birc2	2
Rpl26	2
Ttc21b	2
Rps19	2
Gnaz	2
Ktn1	2
Lyg1	2
Tub	2
Cdc14a	2
D8Ertd82e	2
4930558C23Rik	2
Mlxip	2
Prune	2
Sigirr	2
Rxfp4	2
Wdr13	2
Triap1	2
H2afy	2
Pqlc1	2
Tbc1d15	2
Rnf216	2
1500015A07Rik	2
Farp2	2
Psmd5	2
Zfp629	2
1700031A10Rik	2
Dynll1	2
Lyg2	2
C330046G13Rik	2
Syt2	2
3110021N24Rik	2
Senp1	2
Slc25a1	2
Foxp4	2
Mdfi	2
Nhlrc3	2
Slc22a13b-ps	2
Thap2	2
Prss37	2
Sbpl	2
Rab4a	2
Fbxl18	2
Wnt2b	2
Sec11c	2
Calm5	2
Zfp263	2
Gm20556	2
Plekha2	2
Nrtn	2
Pm20d2	2
Oraov1	2
Wiz	2
1700007L15Rik	2
Lca5l	2
Herc4	2
1810062G17Rik	2
Hoxb3	2
Cenpt	2
Cplx1	2
Hdlbp	2
Gm5549	2
Trpv3	2
Hoxa7	2
Pnpla8	2
Cdc42se1	2
Pld1	2
Nme7	2
Cd9	2
Ahdc1	2
Myh10	2
Rtp2	2
Ifitm2	2
2900002K06Rik	2
Ano10	2
Arhgef10l	2
Wdhd1	2
Hnrnpm	2
Aipl1	2
Traip	2
Gabrd	2
Ppp2r2c	2
4930563E22Rik	2
Klhdc8a	2
Mir135b	2
Gm11570	2
Naa20	2
Bcat2	2
Wdr65	2
Apeh	2
Edc4	2
Tekt5	2
Gm10714	2
Tada3	2
Tmem161a	2
Serpinb5	2
Synm	2
1700020L24Rik	2
Park7	2
Clcn3	2
4933439K11Rik	2
Msi1	2
Mir1191	2
Myo7b	2
Lmbrd1	2
Mllt4	2
St5	2
Foxq1	2
Magix	2
1700047G03Rik	2
Tmem40	2
Itpr1	2
B230216G23Rik	2
Mafa	2
Ptpn4	2
Ckmt2	2
Comp	2
Mir1941	2
Ccl24	2
Isoc2a	2
Tmem222	2
Zkscan6	2
Nfe2l1	2
Hpd	2
Asap2	2
Abhd14a	2
Sspn	2
Tas2r137	2
Ifitm7	2
Vpreb2	2
Trpv1	2
Rtdr1	2
Ccdc39	2
Ccdc104	2
Ak1	2
Abcc5	2
Ror2	2
Glipr1l1	2
Ckap4	2
Shoc2	2
Fgf15	2
Acp2	2
Glt28d2	2
Fdxr	2
Zfp410	2
2010015L04Rik	2
Pigm	2
Brox	2
Art1	2
Eif5a2	2
Lrrc49	2
Abhd5	2
Sv2c	2
Myo9a	2
Pyroxd1	2
Snora24	2
Theg	2
Zfp473	2
Krt19	2
Gm5077	2
Ripk4	2
Tmem9b	2
Ap4e1	2
Foxo3	2
Ccpg1	2
Slc6a13	2
Spink10	2
Spty2d1	2
Gm7854	2
Odf3l2	2
Klb	2
Skp1a	2
Mmab	2
Dpy19l4	2
Zbtb46	2
4930413F20Rik	2
Gins4	2
Clec2i	2
Cldn3	2
Il17rc	2
Il17b	2
Gnb1	2
Rnd3	2
Lrrc59	2
3000002C10Rik	2
B930018H19Rik	2
Hoxb6	2
Snord1a	2
Far2	2
Fxn	2
Gchfr	2
Aida	2
9330175E14Rik	2
Snord23	2
Cnn1	2
Olfr517	2
Dnaaf3	2
Gm53	2
Eng	2
Ttc9b	2
Soat1	2
Ptgr2	2
Prss27	2
Gm11541	2
Noxa1	2
Rgs12	2
Ccdc82	2
Snw1	2
Vps45	2
Rpl28	2
Sirt5	2
Asb9	2
Pisd-ps3	2
Coq5	2
Tmcc2	2
Uqcrfs1	2
Gas2l2	2
Mir199b	2
Tmem206	2
2700089E24Rik	2
Trip12	2
Setdb1	2
Rars2	2
9130206I24Rik	2
Ube3b	2
Mir3097	2
Iapp	2
Eif3f	2
Atxn1	2
Zfp389	2
Tmem190	2
Lonrf1	2
Angptl4	2
Khdc3	2
Ssbp1	2
4930546K05Rik	2
Pip5kl1	2
Shroom3	2
Golm1	2
Fabp3	2
Tgfbr1	2
Gm21057	2
Gm1045	2
Mpc2	2
Mtif2	2
Dab2ip	2
Sorl1	2
Ndc80	2
Prrt4	2
Ftsj1	2
1700048O20Rik	2
Gm17769	2
Vti1a	2
Iqgap2	2
Dnase1l1	2
Cbs	2
Tuba8	2
Rab3il1	2
Fat1	2
5430403N17Rik	2
Hsf2bp	2
Cab39	2
2410127L17Rik	2
Iqcf3	2
Zfp677	2
Gm14207	2
Fgf21	2
Krt13	2
Taar8a	2
Ctbp1	2
Pdcl2	2
Nol7	2
Ikbke	2
Psmg1	2
Gm20744	2
Otof	2
Osbpl8	2
Adam8	2
Pfkm	2
Gpaa1	2
Sytl1	2
Mtl5	2
Tubgcp6	2
Lmtk2	2
Tax1bp1	2
Ccdc169	2
Mir3068	2
Gxylt2	2
Ccdc30	2
Mynn	2
Socs2	2
Cyc1	2
C330024C12Rik	2
1700003M02Rik	2
G6pc2	2
Hyal6	2
Oacyl	2
Radil	2
Stx8	2
Mir200a	2
Lmod2	2
Mir200b	2
Gm13037	2
Wbscr28	2
Alkbh1	2
Hspa5	2
Rngtt	2
Cspg5	2
Hmgcll1	2
1700125H20Rik	2
Gne	2
Ranbp3	2
Mir30c-1	2
Gm13939	2
Cyp2b10	2
Nkx6-3	2
Irak1	2
Zfp259	2
Mir128-1	2
Vamp4	2
Gm4432	2
2900011O08Rik	2
Mocs2	2
Pitpnm3	2
Cpn2	2
Mcm3	2
Sema4f	2
Olfr518	2
Znrd1	2
Smok3b	2
Ly9	2
Ppm1l	2
Utf1	2
Aspdh	2
Slmap	2
Mir183	2
1700003D09Rik	2
Lpgat1	2
Capn8	2
Poc1a	2
Afg3l2	2
Sfi1	2
Prodh	2
Ergic2	2
Hoxa11	2
Mllt1	2
Tmprss3	2
Trpm7	2
Wfdc16	2
Stim2	2
Oxsr1	2
Apoa4	2
Kdm5b	2
2610528J11Rik	2
H2-M5	2
Prrc2b	2
Gsx2	2
Bcl2l13	2
Zfyve19	2
Spata31d1a	2
4430402I18Rik	2
Irf4	2
E130218I03Rik	2
Iqcf5	2
Adrm1	2
Akap13	2
Sc5d	2
Pex13	2
Myo7a	2
Odf4	2
Rbm20	2
Actb	2
Itfg1	2
Stox1	2
Ipo13	2
Nutm1	2
Nipal2	2
Ccdc88c	2
Fn3krp	2
Dcaf4	2
4933426D04Rik	2
Pram1	2
4933401D09Rik	2
Capn2	2
Aim1	2
Gramd3	2
4931440L10Rik	2
Pdcl3	2
Ssfa2	2
Slc22a16	2
Gzmk	2
Ephx3	2
Rtn4ip1	2
Gm11435	2
Upf2	2
Plin2	2
0610010F05Rik	2
Kptn	2
Nr1d2	2
AA467197	2
Fam43b	2
Grlf1	2
Mir10a	2
Eva1c	2
Etnk1	2
Mvk	2
Mir96	2
Mir1948	2
Eps15	2
Snx27	2
Krt74	2
Ptdss1	2
Nphp1	2
Krt31	2
C86187	2
Emp2	2
Tmem86a	2
Rasgrf2	2
Dleu2	2
Gm11974	2
Gm11149	2
Dok7	2
Smyd1	2
Cldn23	2
F3	2
1700007J10Rik	2
Ldlr	2
Gm6787	2
Cope	2
Cep350	2
Rttn	2
Kank2	2
Ikbkb	2
Jrkl	2
Akt2	2
Zfp872	2
Hyal4	2
Gpd2	2
Mir202	2
Rbx1	2
Txndc12	2
Ncoa4	2
Pacsin3	2
Ube2s	2
Gm684	2
Lypla2	2
2010003O02Rik	2
Kctd9	2
Gp6	2
Ulk3	2
Ddx19b	2
Hhipl2	2
Snora70	2
Fam49b	2
Calml3	2
Ypel2	2
2310068J16Rik	2
Napa	2
Snx21	2
Ola1	2
Bglap2	2
Sap130	2
Sub1	2
Gripap1	2
Cth	2
Serinc2	2
1700052I22Rik	2
Aars	2
Pcdh1	2
4732490B19Rik	2
Tmem51	2
St3gal2	2
Gtf2a2	2
Smpd4	2
Elmsan1	2
St6galnac2	2
Rfc5	2
Gapt	2
Rpl36	2
Cdc123	2
Ptdss2	2
Adrb1	2
Sh3gl1	2
Fam198a	2
Serp2	2
Actl11	2
Dph7	2
Pnpo	2
Cables2	2
Herpud1	2
Oxnad1	2
Arf5	2
Ccdc47	2
Emr1	2
1700094J05Rik	2
Slc30a2	2
Napb	2
Tbrg4	2
Srsf9	2
Zcchc9	2
Chfr	2
Rad9b	2
BC037032	2
Dennd2c	2
Mir301	2
Aldoc	2
Nlrp6	2
Fam192a	2
Mir147	2
Aen	2
Ywhah	2
Pcbp4	2
Zswim6	2
Katnb1	2
Spata17	2
Kif4-ps	2
Ppih	2
Fbxo36	2
Serpina11	2
Gm15713	2
Foxd2	2
8030443G20Rik	2
Rcc2	2
P2rx3	2
Nbl1	2
Lhfpl4	2
Trp53rk	2
Lpcat4	2
Gm6524	2
Glipr1	2
Cwh43	2
Mir1950	2
C230052I12Rik	2
Bud13	2
Fut2	2
Scrt2	2
Kcnrg	2
Cd276	2
BC017643	2
Gm13446	2
Dmr	2
Pde9a	2
Pax4	2
Zfp119a	2
H1fnt	2
Arl4d	2
Arhgef7	2
Atp6v1e1	2
Tlr6	2
Foxk2	2
Selo	2
Apoc2	2
Slc25a51	2
Gtf2h2	2
D030028A08Rik	2
Il23r	2
Psmc5	2
Uba7	2
Klhl31	2
Clcn4-2	2
Usp18	2
Gm5918	2
Fam78a	2
2210408F21Rik	2
Aldh7a1	2
Hoxa4	2
Spint5	2
Lgr5	2
Arhgef28	2
Pold1	2
Zc3h18	2
Ablim1	2
Olfr516	2
Dcp1a	2
1700018A04Rik	2
Cyp8b1	2
Smpd5	2
Ythdf3	2
Cacng2	2
Adam28	2
Zfp964	2
Srpk1	2
Olfr1317	2
Gm20139	2
Siva1	2
Krt32	2
Spaca3	2
Lct	2
Vsig10	2
Efcab3	2
Rbm47	2
Jmjd4	2
Pfdn4	2
Gpatch2	2
Naa10	2
Tmem19	2
Rnf138	2
Sirt3	2
Nkx2-5	2
Tmem14c	2
Pkp4	2
Rbm44	2
Nrbf2	2
Arhgap8	2
Rasal1	2
Spint1	2
Pecr	2
Hdac2	2
Slc37a1	2
Ate1	2
Zkscan4	2
Ccm2	2
Wdr16	2
Sec61g	2
Mir7-2	2
Ncoa6	2
5730508B09Rik	2
Prss30	2
Pgap3	2
Npm2	2
Il1b	2
Bptf	2
Smad4	2
1110004E09Rik	2
Ncam1	2
Comtd1	2
Alpl	2
Efr3a	2
Gm20257	2
Pak1ip1	2
Rnf39	2
Nek2	2
Pole	2
Secisbp2l	2
Slmo2	2
Gm973	2
Slc25a42	2
Eif4enif1	2
Gramd2	2
Chd1	2
Ltbp1	2
Gm10142	2
Exosc3	2
Rgma	2
Ube2ql1	2
Flna	2
Krtap17-1	2
Pcnx	2
Tssk5	2
Apon	2
Mycbpap	2
Pcsk6	2
Bloc1s6	2
Ipo5	2
Pnma1	2
l7Rn6	2
Gm9926	2
R3hdm1	2
Ttc14	2
Rbm28	2
Snx4	2
Tie1	2
Mplkip	2
Gm10248	2
4930429D17Rik	2
Taz	2
BC022687	2
Slco1a5	2
Rhou	2
A730036I17Rik	2
Sfr1	2
Wdr1	2
Adra1d	2
Mir1929	2
Ddx56	2
Krt17	2
Shpk	2
Sepw1	2
Krcc1	2
Gm12504	2
Mterfd1	2
Mrpl10	2
Tmem185b	2
Fam188a	2
Zfp322a	2
Pi16	2
Cyp24a1	2
Vmac	2
Mir129-2	2
Slc20a1	2
Stap2	2
Fndc3a	2
Guca1a	2
Cxcl2	2
1700001C19Rik	2
Cldn4	2
Msantd1	2
BC049762	2
Ppp1r1c	2
Trim45	2
Gm11548	2
Psmd13	2
Atxn10	2
Il17f	2
Lims2	2
Flnb	2
Spib	2
H2-Q10	2
A330069E16Rik	2
E330012B07Rik	2
Plekhm3	2
Errfi1	2
AU022252	2
Akap8l	2
Veph1	2
Cyp7a1	2
Hoxb4	2
Tor1aip1	2
BC005537	2
Snora5c	2
Socs6	2
Lipt1	2
Pxmp2	2
Ing1	2
Tfe3	2
4833412C05Rik	2
Nebl	2
Pqlc3	2
Hdac10	2
Gm5478	2
Nkiras1	2
Uqcrb	2
Hmgn1	2
Slc16a14	2
Cldn13	2
Selp	2
Phkb	2
AI661453	2
Exoc2	2
Nol11	2
Map3k10	2
Suds3	2
Pigh	2
Foxe1	2
Inpp5j	2
1700013G23Rik	2
Shank2	2
Pibf1	2
Xpo7	2
Acoxl	2
D130043K22Rik	2
Fbxo28	2
Pomt1	2
Med9	2
Rab21	2
Gm10789	2
Golt1b	2
Fbxw7	2
Pld4	2
Tmem86b	2
Nadk	2
Chrna9	2
Gatm	2
Camta1	2
Hoxb1	2
Ppp1r1b	2
Kcng2	2
Spsb4	2
Bid	2
Kcnh1	2
Lgals3	2
Map3k6	2
Bcl7a	2
Pdgfb	2
Ctrl	2
Abhd6	2
Dtnbp1	2
Gpx6	2
Diexf	2
Upf1	2
Glipr2	2
Cask	2
Grhl1	2
St13	2
Ccdc94	2
Tcf19	2
Ap1ar	2
Rnf125	2
Stau2	2
Stx1a	2
Stard3	2
Gm11744	2
Wdr26	2
Cxcl16	2
Gm9573	2
Mtss1	2
Spesp1	2
Rev1	2
Pdxk-ps	2
Snn	2
Med31	2
Spc24	2
Olfr1318	2
Syngr1	2
Adamdec1	2
Fgf17	2
Pip5k1b	2
Syt5	2
Hpse	2
Acot13	2
Ube2c	2
Saal1	2
Fam20b	2
Casz1	2
Cplx3	2
Gm11985	2
Ube2n	2
Ccna1	2
Tmed4	2
Tm4sf1	2
Ppp2r3d	2
Camk1	2
Srp68	2
Pnpt1	2
AI836003	2
Rsad1	2
Nlrc5	2
Alb	2
Slamf9	2
Clasp1	2
Npas2	2
Dph3	2
Ndufa11	2
Coq2	2
Mllt11	2
Catsper4	2
Olfr1367	2
1700020I14Rik	2
Abcb11	2
1700016D06Rik	2
Renbp	2
Atp6ap1	2
Man2b2	2
Tnfsf14	2
Zfp692	2
Gpr123	2
6030419C18Rik	2
Spint4	2
Prl2c5	2
Bcas1	2
Dtx1	2
Mov10	2
Atp9a	2
Ptprv	2
Limk2	2
Tnrc6c	2
Klrb1b	2
Lman1l	2
Ndufb6	2
Rtp3	2
Npas1	2
Cyba	2
Kat6b	2
Recql	2
Mypn	2
Il11	2
Casc5	2
Tubb1	2
Gm15787	2
1700112E06Rik	2
Etv3	2
Cdca2	2
Trim13	2
Prkcd	2
Tbck	2
Lace1	2
Tmem169	2
Brd4	2
Smarca4	2
Dcaf6	2
Mir152	2
Cldn19	2
Ap2s1	2
Col15a1	2
Ythdc1	2
Padi3	2
Barhl1	2
Pou2af1	2
Greb1l	2
Prl2c4	2
Rhoc	2
Mis18a	2
1810065E05Rik	2
Gpr97	2
Narf	2
Lin7c	2
Col19a1	2
Car7	2
Ptpn7	2
Serpina3a	2
Spink13	2
2610028H24Rik	2
Lipc	2
Zcchc17	2
Plekhh1	2
Pdss1	2
Mpi	2
Zc2hc1b	2
Ccbp2	2
Pelp1	2
Gpatch1	2
Dupd1	2
Gsn	2
Maea	2
Socs4	2
Serpina12	2
Dis3	2
Ifitm5	2
Kazn	2
Nkpd1	2
Pla2g2e	2
Cpne5	2
Hoxa6	2
Dusp4	2
E230016M11Rik	2
Slc39a11	2
Hoxa10	2
Fhad1	2
Swi5	2
Ankrd17	2
Rdh7	2
Kcnk5	2
2010001M06Rik	2
Pthlh	2
Xylt2	2
Ints2	2
Plek2	2
Zbed6	2
Zfyve1	2
Mep1b	2
1810062O18Rik	2
Lnx2	2
Pptc7	2
Mybpc2	2
Sirt1	2
Mex3c	2
AW554918	2
Sugp1	2
Unc5b	2
Pmaip1	2
Olfr519	2
Slc7a10	2
Artn	2
Stoml3	2
Hexdc	2
Clec2e	2
Fbxw2	2
Rin2	2
Pgm2	2
Wfdc9	2
Ugcg	2
Zfp512	2
1810037I17Rik	2
4933429K18Rik	2
C3	2
Zfp593	2
Nsmaf	2
Fam212a	2
Trhr2	2
Zbtb44	2
Cdsn	2
Tyms	2
Lax1	2
Fam211b	2
Rit1	2
Phf17	2
Zfp57	2
2900060B14Rik	2
Ascl3	2
Traf3ip3	2
Fam64a	2
Relb	2
Sp2	2
Rab14	2
Il1rl2	2
Irf6	2
Stra8	2
Oc90	2
Cwc22	2
Krt33b	2
Hsd11b1	2
Rbm25	2
Micall2	2
Zbtb10	2
Sdr9c7	2
Lypd8	2
Wee2	2
Ptpn5	2
Cnr2	2
Dock6	2
Mastl	2
Ddx58	2
Sh3rf1	2
Taok3	2
Ethe1	2
Gpr65	2
Tas2r108	2
Arpp19	2
Gm20605	2
Chac1	2
Slc2a2	2
Lin28a	2
4930548H24Rik	2
Olfr286	2
Nlrp10	2
Rnf40	2
Mphosph6	2
Serpina3c	2
C2cd4c	2
Cda	2
Wfdc10	2
Clec2g	2
Gm10024	2
Gins2	2
Dsp	2
Ubxn4	2
Fut1	2
Gm6225	2
Ivns1abp	2
Fam160b2	2
Wdr33	2
Tdp2	2
Hras1	2
Taf8	2
Ttc12	2
Cstl1	2
Mpnd	2
Prss22	2
D630041G03Rik	2
Litaf	2
Nr1h3	2
Mrpl21	2
Bmp6	2
Zfp518b	2
Vdac2	2
Safb	2
1700120K04Rik	2
Tmem236	2
Serinc3	2
Tbc1d19	2
Cxcl1	2
Szt2	2
Gpr62	2
Kti12	2
Urah	2
Pik3r3	2
Dclre1a	2
Nms	2
Cpt1a	2
Pigyl	2
Tarsl2	2
Ccl9	2
Zfp809	2
Ddx19a	2
Med13	2
Rbmxl1	2
Tgfa	2
Mir27b	2
Zfp622	2
Atg4c	2
1110020A21Rik	2
BC021767	2
Chrna10	2
Reep4	2
Wdtc1	2
Pou4f2	2
Atp2a2	2
D030024E09Rik	2
Vps18	2
Tpp2	2
Gltscr1	2
Colec12	2
Slc12a2	2
Ecsit	2
Galc	2
Hsd17b4	2
3110021A11Rik	2
Padi4	2
Cx3cl1	2
Rnf38	2
Lrch4	2
Tomm40	2
Mppe1	2
Map3k8	2
Lmo7	2
Hoxa3	2
Wdr45	2
Ntn5	2
Ap3s1	2
Mefv	2
Dus3l	2
Yeats2	2
Papolg	2
Psmb10	2
Mpv17l	2
Gm16938	2
Scube2	2
Ttll3	2
Arhgap19	2
A730043L09Rik	2
Fam214a	2
Snrpe	2
Phldb3	2
Ptpn13	2
Txndc11	2
Bcl2l11	2
Grn	2
Cygb	2
Prdm15	2
Xpa	2
Olfr15	2
Crebrf	2
Pebp1	2
Snord1b	2
Fgfbp1	2
Flcn	2
Jazf1	2
Abl2	2
Fam84b	2
Mfsd4	2
Zfp653	2
Mtmr14	2
St14	2
1700126H18Rik	2
Pld6	2
Man1c1	2
4632428C04Rik	2
Clock	2
D430042O09Rik	2
D130020L05Rik	2
Klrb1-ps1	2
Ccdc74a	2
Mapk11	2
Slc2a9	2
Cnih4	2
Lrrn2	2
Ehmt1	2
Ccdc141	2
Izumo2	2
Cst11	2
Ugt2b34	2
Gm1968	2
Cldn10	2
AI847159	2
Cttnbp2nl	2
Cdk6	2
A130010J15Rik	2
Cyp2e1	2
Smek2	2
Rplp1	2
Gabrr1	2
Sc4mol	2
Fam50a	2
9330133O14Rik	2
Exo5	2
Pir	2
Tacstd2	2
Socs5	2
Gm14047	2
2700029M09Rik	2
1600002D24Rik	2
Npc1l1	2
Dtymk	2
Dnttip1	2
Zfp541	2
Naip1	2
Vmn2r30	2
St3gal3	2
Amn1	2
Dcaf10	2
Il1a	2
Mrpl41	2
Plp2	2
Gapvd1	2
Mir3470a	2
Wdr91	2
Mov10l1	2
Itga2	2
Tcf25	2
Gm10516	2
Dcpp3	2
4931429L15Rik	2
Gm13497	2
Jagn1	2
Abhd14b	2
Gm12505	2
Det1	2
Tubb3	2
Jag2	2
4930552P12Rik	2
4921517D22Rik	2
Hr	2
Tet2	2
Frat1	2
Tnfaip8	2
Magi1	2
Gamt	2
Proser1	2
Tmem238	2
2310069B03Rik	2
Pnpla7	2
Dnase1l3	2
Sik1	2
Snap47	2
Snord1c	2
Gde1	2
9430091E24Rik	2
Dll4	2
Pnrc2	2
Prkab1	2
Mical3	2
Pitx1	2
Med8	2
2010109A12Rik	2
Rlf	2
Prg3	2
Calm4	2
Ikzf3	2
Gm2027	2
5730488B01Rik	2
Gcnt1	2
Camk2n1	2
Ccdc68	2
Csk	2
3110082J24Rik	2
Ckap5	2
Tex35	2
Mir5132	2
4930544M13Rik	2
Crxos1	2
Defb43	2
Ogfod3	2
Rab11a	2
Gm136	2
Gm16982	2
Atg5	2
Atp2b4	2
Trim26	2
Lrrc55	2
Tor1aip2	2
Arl2bp	2
Fam107b	2
Ddx50	2
Gm11944	2
Mir744	2
Copz2	2
Inf2	2
Nhlrc2	2
Krt73	2
Gsdmc4	2
Lrrc56	2
C030039L03Rik	2
D830013O20Rik	2
Ehd2	2
Dera	2
Dnajc17	2
Cmpk1	2
Dusp13	2
Gdpd1	2
Mir1190	2
Slc25a17	2
Ppp1r37	2
Dnah9	2
Wbscr27	2
Jdp2	2
Ano9	2
Entpd8	2
Rabepk	2
Pkp3	2
Bet1l	2
Polr2d	2
Tmem150b	2
Sdc1	2
Slc22a4	2
Ppp3cb	2
Dip2a	2
Vps29	2
1700109H08Rik	2
Pskh1	2
Birc3	2
Ybx1	2
Pex1	2
Nusap1	2
Cdkn2aip	2
Cops3	2
Mical2	2
Ppp1r14a	2
Clasrp	2
Epha7	2
Ksr2	2
Prom2	2
Krt33a	2
Exosc9	2
Bbs10	2
Fam203a	2
Prr5	2
Psmg3	2
Slc7a9	2
Rangap1	2
Mettl20	2
Ankk1	2
Bglap3	2
Gpkow	2
Gnal	2
Tank	2
Ermap	2
Npr3	2
Btf3l4	2
Cdk5rap3	2
4930402F06Rik	2
4930519D14Rik	2
Ptprh	2
Gtdc1	2
Tubb6	2
1700120E14Rik	2
4833419F23Rik	2
Fscn3	2
Fsd1	2
Msmb	2
Nkapl	2
Tvp23a	2
Ndst3	2
Ptges3l	2
Slc30a4	2
Fgf4	2
Snhg8	2
6030466F02Rik	2
Mir429	2
Tectb	2
Dyrk2	2
Emd	2
Dnajb7	2
Prr22	2
Pou5f1	2
Ddx31	2
Lrrc46	2
Mtch1	2
Cers2	2
Gm20758	2
Nrp	2
Ptprj	2
Rtn4	2
Ccl26	2
Prl2c3	2
Rcor3	2
Tk1	2
Ints9	2
Tor3a	2
Mblac2	2
Cdo1	2
Znrd1as	2
4930599N23Rik	2
Npnt	2
Zfp867	2
Elovl1	2
Zfp959	2
Mira	2
Map2k4	2
Dhrs7c	2
Gm16845	2
Ggt1	2
Krt34	2
Plekhs1	2
Pop5	2
Mdm4	2
Scel	2
Tenm2	2
Ak8	2
Plcb2	2
Gcnt3	2
Pik3c2b	2
4833422C13Rik	2
Hibadh	2
Slc10a7	2
Serpina4-ps1	2
Rad52	2
Rnf123	2
Rps21	2
Hdgfrp3	2
Rel	2
Dnal1	2
Mir3962	2
Tacc2	2
Nptn	2
Tsc22d1	2
Hapln4	2
Polr3b	2
Nabp1	2
Mettl2	2
Fn3k	2
Odf3	2
Ccdc181	2
Brpf1	2
Rnf222	2
Mapk1ip1l	2
Rbm3	2
Hoxb8	2
Slc10a1	2
Fam114a1	2
Tubal3	2
Ccdc42b	2
Pard6g	2
1600016N20Rik	2
Ube2e1	2
Tmem184a	2
Pisd-ps1	2
E330009J07Rik	2
Oip5	2
Gm166	2
Tmem67	2
Serpina9	2
Zscan26	2
9430015G10Rik	2
Calcrl	2
Rasgrp2	2
Mir574	2
Scgb1c1	2
L1cam	2
Olfr287	2
Cldn24	2
Neurl1b	2
Trmt61b	2
Emp1	2
Zc3h11a	2
Pbp2	2
Il1r1	2
Gtf3c1	2
Ivd	2
Kcnd1	2
Shc4	2
Dtx3	2
Thoc1	2
Phf21b	2
Rab36	2
1700045H11Rik	2
Plagl1	2
Daf2	2
Ociad1	2
Ebna1bp2	2
Ccdc135	2
Selm	2
Tmco4	2
Orc3	2
Wsb2	2
Tchh	2
Slc25a36	2
Atp5e	2
Wnk1	2
2700086A05Rik	2
Trmt5	2
Zfp414	2
1700108F19Rik	2
Trim40	2
Actr3	2
D6Ertd474e	2
Smim8	2
Timm23	2
Cidec	2
Desi1	2
Arhgef1	2
Nupr1	2
Adam9	2
Gast	2
Qser1	2
Lcat	2
Wasf2	2
Mir1896	2
1700030L20Rik	2
Zhx2	2
Gm19434	2
Gm11529	2
Klf12	2
Gm7534	2
Spata31d1b	2
Htr6	2
Shisa7	2
Ska2	2
Zdhhc7	2
Nmrk1	2
Tcp11l2	2
Bmp1	2
1700018F24Rik	2
Jhdm1d	2
Pigb	2
Cd55	2
Tmem229b	2
AU019990	2
Srsf12	2
Tnni3	2
Slc38a6	2
A630001G21Rik	2
Dbt	2
Cdca4	2
Ube2f	2
Hivep1	2
Mst1	2
Bnipl	2
Arfgap2	2
Slc43a1	2
Slc1a5	2
Myo1f	2
Gal	2
Emc10	2
Rtca	2
Pmf1	2
Fkbp10	2
Cox8b	2
Gucy2g	2
Spata5l1	2
Hoxa5	2
Shb	2
[truncated: 769 more rows]

## Sheet: top 2000 100k AT2 WT only
genes 100k from AT2 WT top 2000 enhancer candidates only
Elmo2	2
Zfp128	2
Esf1	2
Celf1	2
Cilp2	2
B3gnt2	2
Usp48	2
Irf1	2
Csrnp2	2
Gm5535	2
Otoa	2
Snrpc	2
Ctnnbip1	2
Sri	2
1300002K09Rik	2
Tmem56	2
Capg	2
Sh3glb2	2
Mdfic	2
Ankrd2	2
Lzic	2
Osbpl10	2
4933427G17Rik	2
Pcyt1a	2
Gm8884	2
Hdgf	2
Gstm7	2
Mrpl16	2
Meis1	2
Mybph	2
Gstt2	2
Spp1	2
Phyhd1	2
BC020402	2
Eif4g3	2
Cyfip1	2
Pax3	2
Cacybp	2
Ccdc41	2
Slc24a5	2
E2f3	2
Zfp830	2
Usp24	2
Ntmt1	2
Cdc14b	2
Erp29	2
H2-Bl	2
Mcm5	2
Ankrd12	2
Gprc5b	2
Azi2	2
Tcea2	2
Rltpr	2
Etv5	2
Mettl7a3	2
Eif4g2	2
Tbc1d13	2
Cep63	2
Has1	2
Fam173b	2
Hist1h2bl	2
Pla2g15	2
Luc7l2	2
Rgs20	2
Fzd5	2
Atp6v1g1	2
Rnf5	2
Snord66	2
Utp3	2
Gm5820	2
Hist1h3i	2
Sesn1	2
Uqcr10	2
Dux	2
Rab5b	2
Nrip2	2
Prkcg	2
Cct5	2
4921513I03Rik	2
Tom1	2
Scyl1	2
Gpr81	2
Dmwd	2
Gm5134	2
Socs1	2
Babam1	2
Vit	2
Adamtsl3	2
Zmat3	2
Taf11	2
Gjc1	2
Coch	2
Itfg2	2
Ddx4	2
Kif18b	2
Smu1	2
Ermp1	2
Pex14	2
AI467606	2
Irf2bp1	2
Mir185	2
Cenpa	2
Syt8	2
Phlpp1	2
Olfr1426	2
0610043K17Rik	2
Vmn1r189	2
Cyp4f18	2
Brk1	2
Eif4g1	2
Sfxn2	2
Ipp	2
Gpr162	2
Usp45	2
Fbll1	2
1700022P22Rik	2
Tial1	2
Ccl12	2
Med27	2
Tgoln1	2
Mtmr3	2
Wnt7a	2
Gm805	2
Gm10125	2
Lpar6	2
Map4k5	2
Mlh3	2
Fam101b	2
Phtf1	2
Lurap1l	2
Ccdc69	2
Mir1954	2
Pogz	2
2021-03-06	2
Sfxn5	2
Daglb	2
Slc41a2	2
Sox30	2
Gramd1c	2
Ndufs4	2
Vtn	2
Hist1h2ai	2
Pilrb2	2
Actg2	2
Pde8b	2
4632428N05Rik	2
Polr1a	2
Musk	2
Tmem136	2
Usp33	2
Psd2	2
Slc36a3	2
Large	2
Itgb6	2
Herc1	2
Tram2	2
Il6st	2
Abcc2	2
Slc35c2	2
Wipf1	2
Trdmt1	2
Sh3pxd2b	2
Ifitm10	2
Aoc3	2
Hist1h2ag	2
Asphd1	2
Uts2b	2
Ldlrad1	2
Mtus1	2
Rdx	2
Hcfc2	2
D330050G23Rik	2
Rap1gds1	2
Foxa3	2
Erh	2
Smug1	2
Higd1c	2
Hpx	2
Taf5l	2
Rps6kl1	2
Hist1h4n	2
Mir103-1	2
Gm16516	2
Marveld1	2
Ddx28	2
Stag3	2
Car5a	2
Rarres2	2
Nfatc3	2
Gm12360	2
Hist1h4k	2
Pnpla6	2
1700001O22Rik	2
Vpreb3	2
Mir148b	2
Xrcc6bp1	2
Stat5b	2
Alox12e	2
Gif	2
Pfas	2
Icam1	2
Irak3	2
Hist1h2ad	2
Kcnj13	2
Ccdc64	2
Timm21	2
Des	2
Rabl6	2
Vdr	2
Lingo1	2
2610019E17Rik	2
Ankrd28	2
Rab7l1	2
Tpte	2
Mamdc4	2
D830046C22Rik	2
Metap1d	2
Tnp2	2
Mcmbp	2
Rerg	2
Gm867	2
Trub1	2
Rxra	2
Smad3	2
Haus8	2
Zmynd12	2
Xpc	2
Atp5g1	2
Nomo1	2
Gm12657	2
Agt	2
Ift43	2
Il10rb	2
Ldlrad2	2
D17Wsu104e	2
Gata2	2
Sympk	2
Mir466f-2	2
Fam69b	2
Taf4b	2
Kpnb1	2
4931403G20Rik	2
Mir1a-2	2
Cep85l	2
Cep57	2
Tbx3	2
Efhd1	2
4933431E20Rik	2
Ecel1	2
Sec13	2
9330188P03Rik	2
Capn13	2
AF366264	2
Syt15	2
Copz1	2
Nupl1	2
Snrnp25	2
Nod1	2
Epm2a	2
Gars	2
Znhit1	2
4833418N02Rik	2
Ugp2	2
Tas1r2	2
Mtmr10	2
Rab5c	2
Adss	2
Trcg1	2
Pgd	2
Olfr1423	2
Cdh22	2
Nucb2	2
Smad6	2
Ank	2
Leprel2	2
Itga1	2
Zeb1	2
Sucnr1	2
Pycr2	2
Tasp1	2
Bola3	2
Zfp768	2
Mia	2
Sebox	2
Rbm33	2
Zdhhc19	2
Rab4b	2
Pagr1a	2
U90926	2
Mars2	2
Noto	2
Helb	2
2310047M10Rik	2
Lmbrd2	2
Eefsec	2
Snx30	2
Hes7	2
Dusp15	2
Tpra1	2
Agl	2
Myof	2
Stx3	2
C1qtnf4	2
Dlx1as	2
Egfr	2
Hp1bp3	2
Tmx1	2
Vps36	2
Olfr874	2
Dlst	2
Slc18a3	2
Anxa3	2
Calcoco2	2
Rbfox2	2
Myadm	2
Antxr1	2
2410137F16Rik	2
Gm7367	2
1700018C11Rik	2
Amotl2	2
Cnpy1	2
Wdyhv1	2
Prcc	2
Gigyf2	2
Ccdc113	2
Rpl22	2
Ppp5c	2
A930006K02Rik	2
Sass6	2
Calm3	2
BC048644	2
Tceanc2	2
Ccdc40	2
Ttyh2	2
Snora17	2
Polr1e	2
Cbx5	2
Thg1l	2
Fmn1	2
Aven	2
Gm19522	2
0610040B10Rik	2
Lnx1	2
Stoml1	2
Gcc2	2
Lmnb1	2
Popdc2	2
Ythdf1	2
Zmym6	2
Sh3bgrl2	2
Akp3	2
Mir466f-1	2
Dom3z	2
Nek5	2
Atg2a	2
Icam4	2
Zfp281	2
Tada2a	2
Ager	2
Crabp2	2
Ypel1	2
Psmb1	2
Strip1	2
Serpine2	2
Vash2	2
Fyco1	2
Gm17296	2
Rhbdf1	2
Rhno1	2
Plg	2
Olfr1427	2
Gm5901	2
D430036J16Rik	2
Mrpl24	2
Nit2	2
Gm996	2
Tmem143	2
Tulp3	2
Ptges	2
Catsper1	2
Srsf7	2
Acta2	2
Gm8909	2
Scd1	2
D030040B21Rik	2
Tyrp1	2
Ttc13	2
Katnbl1	2
Pkd2	2
Smarcc1	2
Fam159b	2
Gm5475	2
Mapk1	2
Hdhd2	2
Nhlh1	2
Angpt2	2
Ctsh	2
Scamp1	2
E130309D02Rik	2
Cers5	2
Dnajc25	2
Ppt2	2
Tnr	2
4732491K20Rik	2
Use1	2
Adap1	2
Opn1sw	2
Nsun5	2
Pkd2l1	2
Lrrc58	2
Stt3b	2
Cox19	2
Slc16a13	2
AI854703	2
AI314180	2
2310008H04Rik	2
Eps8l3	2
5430425K12Rik	2
Mir674	2
Mllt6	2
Uncx	2
Uhrf1	2
Apol6	2
Fnip2	2
Tmem120a	2
Tnfrsf1b	2
Flot2	2
Mir1947	2
Zc3h12a	2
Ptch1	2
Jak1	2
Cebpd	2
Zfp280b	2
Hsdl2	2
Tstd3	2
Clic3	2
1700003F12Rik	2
1600019K03Rik	2
Stambpl1	2
Dbn1	2
1700055C04Rik	2
Gabbr2	2
Gm11202	2
Trmt12	2
Snord57	2
Maz	2
Cep152	2
1700023L04Rik	2
Zmiz1	2
1700034E13Rik	2
Vmn2r123	2
Gtpbp3	2
Agrp	2
9830001H06Rik	2
Rufy3	2
Aasdh	2
Ctc1	2
Fcf1	2
Inip	2
Zar1	2
Kcne1l	2
Hectd2	2
Rbm7	2
Efcab8	2
Prkar1a	2
Arfgap1	2
Gjd3	2
Pianp	2
Wipi1	2
Hnrnpa2b1	2
Snord110	2
Asb6	2
Ocstamp	2
Sapcd2	2
Gm16596	2
Podxl2	2
Gtf2a1	2
Tmem65	2
Nfe2	2
Anpep	2
Notch4	2
Col20a1	2
Cpxm1	2
Pex11a	2
Cntd1	2
Cd72	2
Mir99a	2
Gm6981	2
Cct6b	2
Fermt2	2
Zmym1	2
Adam19	2
Fras1	2
Nipbl	2
Gpsm3	2
Fbln7	2
Ugt1a10	2
Trafd1	2
C4a	2
Emilin3	2
Cdkn3	2
Epn2	2
Dlc1	2
Pnmal2	2
Rbms1	2
Mir1249	2
Stmn1-rs1	2
Egfl7	2
Ift74	2
Gm15706	2
Ppp2r3a	2
Adck4	2
4930415O20Rik	2
Sdr39u1	2
Gpr1	2
Fkbp6	2
Nkiras2	2
Tmem107	2
Anxa11	2
Kif7	2
Actl10	2
Abcb10	2
Mir294	2
Ptger4	2
5430405H02Rik	2
Ttyh3	2
Alx3	2
Cnnm3	2
Wdr93	2
Plod3	2
Arrdc3	2
Dpep3	2
Rps26	2
Champ1	2
Nck1	2
Ubald2	2
Hist1h3h	2
Arrdc5	2
Vapb	2
Prm2	2
1700020A23Rik	2
Atp8b5	2
1700024F13Rik	2
Nom1	2
Ube2w	2
Zdhhc1	2
Lsm14a	2
Mir125b-2	2
Wnk4	2
Grin2d	2
A630066F11Rik	2
Map3k7cl	2
Kdm1b	2
Vwce	2
Poglut1	2
Mir5135	2
Slc16a11	2
Rab12	2
Islr2	2
Plcd4	2
1700001P01Rik	2
Fem1a	2
Phpt1	2
Stbd1	2
Tmem189	2
Tubb2b	2
Gorab	2
Ppef2	2
B9d1	2
Aloxe3	2
Pex19	2
Tshr	2
Mvp	2
Zfp334	2
Chat	2
Snx1	2
Dnmbp	2
Knop1	2
Jph1	2
Rnf112	2
Zfp184	2
Spred1	2
Ccnyl1	2
Gck	2
Tspyl4	2
Hist1h4d	2
Ak7	2
Aggf1	2
Spink12	2
Cxxc5	2
Grm4	2
Pfn2	2
Ncstn	2
Mcm2	2
Ppa2	2
Fam120b	2
Zfp191	2
Hjurp	2
Mpeg1	2
Srp9	2
Ero1l	2
Zfand2a	2
Ibsp	2
Tceb1	2
Ugt1a2	2
5430437J10Rik	2
Slc7a5	2
Ston2	2
Mettl7a2	2
Mir1966	2
Ubl4b	2
Chpf	2
AB124611	2
Hsf5	2
Gkn1	2
Cinp	2
Eif4e2	2
Psme3	2
Pnma2	2
Snx5	2
Fbxo15	2
Stxbp1	2
Lcn12	2
Acrbp	2
Mcoln1	2
Tecpr2	2
Aoc2	2
Olfr11	2
B4galt1	2
Nr5a1	2
Lsm11	2
Bag3	2
Ubl5	2
Zfp385a	2
Mre11a	2
Clic6	2
Hdhd3	2
Sez6l2	2
Mirlet7c-1	2
Mthfd1l	2
Degs2	2
Art3	2
Iqcg	2
Ino80d	2
Habp4	2
Ankrd39	2
Pou2f3	2
Tbpl1	2
Aknad1	2
Myzap	2
Chd6	2
Gm5111	2
Cnga1	2
Wdfy1	2
Fbxo32	2
Hdac11	2
Vmn2r-ps159	2
Mir3075	2
Mir195	2
Ccl7	2
Ppap2a	2
Cnnm4	2
4933417E11Rik	2
Enam	2
Arhgap26	2
Idh1	2
Plaa	2
Obsl1	2
Snora2b	2
Gm7334	2
Ppifos	2
Gm16063	2
1500017E21Rik	2
Slc27a1	2
Scarb2	2
Ptcd3	2
Ankrd6	2
Kansl2	2
Gm10532	2
Engase	2
Dgki	2
Il31ra	2
Stk24	2
Itsn1	2
Fyb	2
Cox11	2
9130015A21Rik	2
Hhipl1	2
Gpr146	2
Letmd1	2
Tab2	2
Cwc25	2
2210018M11Rik	2
Gxylt1	2
Ghrl	2
Rgs3	2
4933413G19Rik	2
Snx22	2
Fst	2
Atad1	2
Dhx30	2
Ttll6	2
Upk3a	2
Mir1931	2
Nup205	2
Vps25	2
4930522O17Rik	2
P2rx1	2
Mphosph10	2
4921530D09Rik	2
Ticrr	2
Gm5420	2
Nob1	2
Samd4	2
Olfr1440	2
Skp2	2
Abca2	2
Cdc6	2
Nynrin	2
9030612E09Rik	2
Tm4sf19	2
Tmem198	2
Tubgcp5	2
Btg3	2
Fstl1	2
Gng7	2
Dclk2	2
Hdac7	2
Ky	2
Tigd3	2
Chchd10	2
Mir3067	2
Papola	2
Fbxo41	2
Ifnar2	2
Arel1	2
Gbx1	2
Arsg	2
Sptb	2
Cops7b	2
Slc35g2	2
Ptpn11	2
P2rx4	2
Ube2j1	2
Gm10768	2
Mirlet7i	2
Dffa	2
Eef2k	2
Slc46a1	2
Tbcel	2
Fkbp4	2
Slpi	2
Mir126	2
Caap1	2
Gm3230	2
BC024978	2
Hat1	2
Gucy2d	2
Psmb3	2
Kcnh4	2
Hmgb1	2
Gdi2	2
Zfp358	2
Rnf139	2
Mir5100	2
Olfr1417	2
4922502D21Rik	2
Foxm1	2
Gpr83	2
Chrna4	2
Tbc1d9	2
Yaf2	2
D7Ertd443e	2
Mir101a	2
Mif	2
Tnni2	2
Higd1b	2
Dennd3	2
Sgta	2
Runx1t1	2
Mir7b	2
Pard3	2
Stag1	2
B930025P03Rik	2
Nxpe4	2
Slc15a4	2
Ugt1a9	2
Repin1	2
Bmf	2
Anks1	2
Olfr282	2
E130102H24Rik	2
Urb2	2
4933411K16Rik	2
Zfp775	2
C1d	2
Fbxl22	2
Rictor	2
Olfr1424	2
Gpr137c	2
Rab11fip5	2
Sfrp5	2
Gm11602	2
1700010B08Rik	2
Slc40a1	2
Ankrd33	2
Pfdn1	2
Mir211	2
Ankrd23	2
Mir761	2
Strn3	2
Tmem184c	2
Sycp1	2
Pm20d1	2
Def6	2
Ccdc136	2
Gm9899	2
Cct8	2
Vhl	2
Gm13704	2
Gpr55	2
Tgoln2	2
AA415398	2
Chchd2	2
Mapkapk2	2
A130049A11Rik	2
4930565D16Rik	2
Smarcb1	2
Mir3101	2
Etfdh	2
Spink6	2
Pdpn	2
Cyp2w1	2
C130050O18Rik	2
Zg16	2
1110008F13Rik	2
Cacna1h	2
1700047L14Rik	2
Tmem69	2
Foxf1	2
Mfsd7b	2
Rapgef3	2
Gnpnat1	2
Slc15a1	2
Mir705	2
Soga2	2
Bcl6b	2
Snapc2	2
2900097C17Rik	2
Cubn	2
4932412D23Rik	2
Mvb12a	2
Guca2a	2
Ptchd3	2
Hba-a1	2
Dnajb3	2
Vmn2r90	2
Rpl35a	2
Myef2	2
Ebf4	2
Nup50	2
A430071A18Rik	2
Fnbp1l	2
Cgrrf1	2
Nlrp12	2
Grid2ip	2
Jph3	2
Ctsl	2
Slc39a3	2
1700030A11Rik	2
Ppp2r3c	2
Ctbp2	2
Telo2	2
Grk6	2
Dlx1	2
Fgf7	2
Smad7	2
Zbtb5	2
Trappc3l	2
Gm4981	2
Fam198b	2
Slc48a1	2
2010010A06Rik	2
Kirrel	2
Lmbr1	2
Ago4	2
Ffar4	2
Banf2	2
Fam65a	2
Zfp697	2
Olfr1418	2
Coprs	2
Batf3	2
2410124H12Rik	2
Cnp	2
A730008H23Rik	2
Mir721	2
Mir214	2
Rrnad1	2
Zer1	2
Aldh3a2	2
Kcnip1	2
Numbl	2
Crygb	2
B130034C11Rik	2
Meaf6	2
Mrc2	2
Chst3	2
Pard6a	2
Mgl2	2
Dsn1	2
Lrrc36	2
Rrp36	2
Ago1	2
4930509E16Rik	2
Nup188	2
Map3k7	2
Prdm2	2
Rab35	2
Slc25a47	2
Itch	2
Agbl2	2
Rabgap1l	2
Mib1	2
Snip1	2
Kcnc4	2
Kcnk3	2
Tbc1d14	2
Pef1	2
Hist1h2bq	2
Cort	2
Slc41a1	2
Ctsd	2
Gpr176	2
Anp32e	2
Pcmt1	2
Rbpms2	2
Mir1b	2
Smyd5	2
Mir5120	2
Pparg	2
Rad50	2
Prdm9	2
Myo9b	2
Dnaja2	2
Irak2	2
Ccr9	2
Mir339	2
Six5	2
Stk36	2
Ccdc65	2
Skiv2l	2
Lrrc19	2
Rpl6	2
4930483O08Rik	2
Gm16793	2
Chrd	2
Sarm1	2
Pgrmc2	2
Cdk20	2
Ino80c	2
Trim2	2
Mrpl34	2
Syne3	2
Slc47a2	2
Clcnkb	2
Rep15	2
Hcrt	2
Akap7	2
Mcts2	2
Foxj3	2
Panx3	2
Gadd45b	2
Malat1	2
Fut4	2
Slc13a4	2
Ces3b	2
E130311K13Rik	2
Oprm1	2
Fam160a2	2
Snap25	2
Asic1	2
Cyb5	2
Atp2b2	2
Osbp	2
Denr	2
Slc33a1	2
Mroh7	2
A230020J21Rik	2
Adgb	2
Slc13a2	2
Tmem209	2
Chtf8	2
Pgbd5	2
Sh2d2a	2
Tspyl1	2
Ikzf4	2
Khnyn	2
Peli2	2
Slc39a2	2
Cdk2	2
Rpap3	2
Tom1l1	2
Clec16a	2
Cysltr2	2
Zc3h12d	2
Plekhg3	2
Gpt2	2
Smpd1	2
Snf8	2
Mmp15	2
Nptxr	2
Rwdd2b	2
Trim8	2
Diras1	2
Fam129a	2
Fkbp1a	2
0610038B21Rik	2
Ceacam20	2
Ipcef1	2
Katna1	2
4930473A02Rik	2
Fbxw5	2
Slc39a9	2
9330020H09Rik	2
Fam160b1	2
Atrn	2
Fancd2	2
Lmln	2
Idh3b	2
Mns1	2
Zc3h12c	2
Sbk1	2
Nup43	2
Arvcf	2
Mfhas1	2
Npcd	2
Sobp	2
Zcchc24	2
Hcrtr1	2
Pced1a	2
Parp8	2
Aar2	2
Polr3e	2
Snora47	2
Endou	2
Tmem141	2
Emc4	2
4921509C19Rik	2
Xpo1	2
Mettl10	2
Scn1b	2
Vps16	2
Ado	2
Ptms	2
Ube2t	2
Xxylt1	2
Map3k4	2
Zfp474	2
Gnb1l	2
Mir124a-3	2
Znrf2	2
Wars	2
Bcl2l1	2
1110028F11Rik	2
Rbm15b	2
Atl1	2
Slc38a9	2
Rcsd1	2
Nmnat1	2
Map3k1	2
Zranb1	2
Rgs19	2
Il10	2
Blm	2
Tmco5	2
Gm11437	2
Ifltd1	2
Ccdc114	2
Hist1h1b	2
Slc46a2	2
Itpr2	2
Mrps14	2
1810044D09Rik	2
Map2k7	2
Sema5b	2
Sit1	2
Ndrg2	2
Tekt2	2
Ablim2	2
2810055G20Rik	2
Gm14057	2
Upk2	2
Fam26f	2
Hsd17b3	2
BC068157	2
Gm16065	2
Icam5	2
Bach1	2
Mir140	2
Olfm2	2
Bend6	2
Fam166b	2
Mir872	2
BC016423	2
Lmo4	2
Mir1940	2
Slc6a17	2
Cyp21a1	2
4933411E08Rik	2
Aldh8a1	2
Egln2	2
Ushbp1	2
2410021H03Rik	2
Rab26	2
P2rx7	2
Pias2	2
Rpl23	2
Oxgr1	2
Zmat5	2
Siae	2
Fan1	2
Lpar1	2
Rxfp1	2
Usp22	2
Hist1h1e	2
Hbq1b	2
Prm1	2
Dpep2	2
Osmr	2
Pyurf	2
Pvr	2
Tex14	2
Mir546	2
Hspb11	2
Fam47e	2
Styx	2
2021-09-09	2
Pisd-ps2	2
Col18a1	2
4932415G12Rik	2
2810429I04Rik	2
2310005G13Rik	2
Pde6h	2
Cdrt4	2
Stk38l	2
Ckap2	2
Fcrls	2
Mir1900	2
Zfp384	2
Slc22a3	2
1110038F14Rik	2
Ppif	2
Ces4a	2
Ccdc66	2
1700084E18Rik	2
Sptan1	2
Mir1963	2
Srrm4	2
Cox4i2	2
Sowahc	2
Wdr12	2
Pdc	2
Arl9	2
Mapre2	2
Olfr1419	2
Pdk2	2
Pdia5	2
Myo10	2
Pdrg1	2
Cep57l1	2
Samd14	2
Ube2d2a	2
Gkap1	2
Kctd4	2
Zcrb1	2
1700110C19Rik	2
Hmgcs2	2
Tmem11	2
Gsdma3	2
1810034E14Rik	2
Rbp4	2
Mcc	2
Mepe	2
Fam227b	2
Kif22	2
Gfap	2
Fam186b	2
Trim3	2
Fsip1	2
Nipa1	2
Spg21	2
Zfp709	2
Bnip3l	2
Tldc2	2
Galm	2
Rimkla	2
Mir26a-2	2
Becn1	2
Cdc42bpa	2
Tbx21	2
Lox	2
1700054M17Rik	2
Psmb7	2
Ly96	2
Plin1	2
B230319C09Rik	2
Hsd3b4	2
Phkg1	2
Ndufaf5	2
Cpn1	2
BC030476	2
4930512B01Rik	2
Pik3c2a	2
Larp1	2
Myo6	2
Scaf8	2
Plin3	2
1110007C09Rik	2
Apitd1	2
Papss2	2
Gm7244	2
Atg2b	2
Ly86	2
Igsf6	2
Ctxn2	2
Grsf1	2
Tanc1	2
Mzt2	2
D630023F18Rik	2
A630075F10Rik	2
Ptgir	2
Ikbkg	2
Arhgef18	2
Ltbp2	2
Mir3062	2
Creb3l2	2
Nav1	2
Rassf8	2
Atf6b	2
Slc13a3	2
Palm2	2
Herc2	2
Armc2	2
Lpo	2
Zscan22	2
Sertad3	2
2810025M15Rik	2
Heg1	2
Rnf207	2
Mir193	2
Asic4	2
Dmpk	2
Thpo	2
Frmd8	2
Dock4	2
Synrg	2
Arl3	2
Srek1ip1	2
Wdr75	2
Ppm1f	2
Camkk2	2
Gm21949	2
Igfbp4	2
Mir5123	2
Slc27a3	2
Gm5643	2
Syt17	2
Sav1	2
Wdr25	2
Acly	2
Col4a1	2
Lrrc61	2
Rnf25	2
Prrxl1	2
Alad	2
Apbb1	2
Lrrc32	2
Lrig1	2
Ankrd55	2
Pphln1	2
Gm7904	2
Cux1	2
Nrd1	2
Eftud2	2
Pink1	2
Clint1	2
Cct7	2
Lrrc38	2
Gkn2	2
Usp3	2
Gm10052	2
Sptbn4	2
Insm2	2
Gm13582	2
Tbc1d21	2
Smc1b	2
Anapc13	2
Chchd4	2
Lcn8	2
Ltbp4	2
Zfp367	2
Tmeff2	2
Pnmal1	2
Hdac4	2
Zmym4	2
Pkn3	2
Xkr6	2
Cacng7	2
Abca4	2
Bspry	2
Rad54l2	2
Col5a1	2
Zfp617	2
Fam180a	2
Ltn1	2
Ankrd49	2
Katnal1	2
Slc5a3	2
Optc	2
BC026585	2
Mir291a	2
Olfr279	2
Ripk3	2
Zbtb8a	2
1110006O24Rik	2
Zfp961	2
Col6a1	2
Snph	2
Hmg20a	2
Ap1s3	2
Dapk2	2
Poldip2	2
Alox12b	2
Dda1	2
Gm6498	2
Mtfmt	2
Fam131a	2
Ttll7	2
4930455C13Rik	2
Strn	2
Adh6-ps1	2
Mir99b	2
Bmper	2
Fam96a	2
Lag3	2
Mcfd2	2
Scd2	2
Ptgr1	2
Zzef1	2
Hmox1	2
Tmem132c	2
Ginm1	2
Scd4	2
Nr3c1	2
Lrrc39	2
Rps15a	2
Ptpn14	2
Vprbp	2
Fam26e	2
Adam22	2
Bcan	2
4930428G15Rik	2
Glt1d1	2
Ribc2	2
Rab11fip4	2
Strip2	2
Prkrir	2
Tbc1d23	2
Fpr1	2
Tnnt3	2
Slc51a	2
Prokr2	2
Cyp46a1	2
Pcgf2	2
0610010K14Rik	2
Ddx41	2
Snora34	2
2310030A07Rik	2
Coa3	2
Magi3	2
Mthfd2	2
H19	2
Gm12603	2
Gm14005	2
Mtmr6	2
Anxa6	2
Mcph1	2
Qrich2	2
Nin	2
Pradc1	2
Gstm5	2
Hnrnpa1	2
Mfap4	2
Snord17	2
Camkk1	2
Gnl2	2
Snord14a	2
Gm6880	2
Fam111a	2
Uhrf2	2
Dhx57	2
2410017I17Rik	2
Gm5868	2
Papd5	2
Garem	2
Rmi2	2
Adipor2	2
Skiv2l2	2
Pald1	2
Srfbp1	2
Prkca	2
Copa	2
Zzz3	2
Ugt1a6b	2
Sspo	2
Psmg4	2
Gm10941	2
Cyp2t4	2
Mettl9	2
6430706D22Rik	2
Trpm1	2
Gldc	2
Fadd	2
Txk	2
Ano6	2
Prdm10	2
Slc11a2	2
Spink4	2
Rnf41	2
Ppp4r1l-ps	2
Cdc42ep2	2
Chmp6	2
Cpsf1	2
Shmt1	2
Lcn4	2
Foxs1	2
Pex11g	2
Ccdc150	2
Mesp2	2
Psap	2
Ttll9	2
Clcn2	2
B430010I23Rik	2
5730422E09Rik	2
Snord85	2
Csf1	2
Tpx2	2
Rnf34	2
Pelo	2
1700019B03Rik	2
Trpd52l3	2
Ncrna00085	2
Mettl17	2
1700065J11Rik	2
Loxl1	2
Dlg1	2
Nbn	2
Rragd	2
Mlf2	2
Pml	2
Snhg10	2
Xpo4	2
Rn4	2
Hpn	2
Zfp217	2
1700012D14Rik	2
Edf1	2
Lrrc27	2
Lyz1	2
Gpr128	2
Pten	2
Mir466n	2
Ss18	2
Hist1h2an	2
Chn1	2
Mb	2
1810019D21Rik	2
Arhgap10	2
Nlk	2
Aldh9a1	2
4833411C07Rik	2
Tnfrsf8	2
Xpot	2
Mir133a-1	2
Osgin2	2
Ttc7	2
Atp6v1h	2
Uap1l1	2
Nipal1	2
Col1a1	2
Zfp882	2
Srp72	2
Ppia	2
Hist1h2bj	2
Adamts7	2
Sox18	2
Gm19705	2
Mapre1	2
Sgtb	2
AB099516	2
Xcr1	2
Tmod1	2
Ggct	2
Ppp1r9b	2
Nrn1	2
Cbln3	2
Gtf2ird1	2
Senp6	2
Tmem87b	2
Mrpl44	2
Tomm5	2
Gpsm2	2
Fbn1	2
Hpgds	2
Rnf43	2
AW549542	2
Capn9	2
Mrpl35	2
Rqcd1	2
Cldn15	2
Tbl1xr1	2
Ccl2	2
Zfp385c	2
Cnih	2
Ccnc	2
Rnf182	2
Gm19510	2
Ntn1	2
Trak1	2
Ing4	2
Ccl11	2
Klf6	2
Mroh2a	2
Shkbp1	2
Cnksr3	2
1700073E17Rik	2
Car12	2
Top3a	2
Scgb1a1	2
Zfp319	2
Rbfox3	2
Ube2z	2
Rnasek	2
Smad2	2
Gmppa	2
Gm16515	2
Chi3l1	2
Tg	2
1700017B05Rik	2
Dhrs7b	2
Psmc6	2
Ube4b	2
Tmem97	2
Sdcbp2	2
Naa25	2
1810026J23Rik	2
Gnmt	2
Vmn1r188	2
Gimap6	2
Klhl38	2
Mir3087	2
Pom121	2
Gm5627	2
Syngr4	2
Prmt10	2
Fbln2	2
Tatdn1	2
Gm6654	2
Fam3a	2
Timmdc1	2
Yy1	2
Morn4	2
Prrt2	2
Adamts14	2
Zfp846	2
Cd37	2
Ttc32	2
2310022B05Rik	2
Rab32	2
Slc39a10	2
4930563D23Rik	2
Cbfa2t2	2
Wdr34	2
Gskip	2
Nlrp9b	2
Cd27	2
Magohb	2
Tmem221	2
Tdrd3	2
1110001J03Rik	2
Mtmr4	2
Atp6v1g3	2
Nanos2	2
Snhg7	2
Id1	2
Prrx2	2
Bhlhe41	2
Tango2	2
Prpf6	2
Snora43	2
Ccdc147	2
Per1	2
Agpat2	2
Pik3r5	2
Timm13	2
Nsfl1c	2
Tmc7	2
Mir199a-2	2
Susd3	2
D7Ertd143e	2
Srp14	2
Ptpmt1	2
Txndc16	2
Thsd7a	2
Fam89a	2
Acd	2
Snrpb	2
Dok3	2
Sgca	2
Tbp	2
Mir3069	2
Dynlrb1	2
Aagab	2
Nfatc1	2
Gm17359	2
Tomm70a	2
Dnm3os	2
Sfpq	2
Eif2ak4	2
1700016C15Rik	2
Hist1h3d	2
Pde6c	2
Zfp142	2
Arl6ip1	2
Celf2	2
Prkacb	2
Spink5	2
Iqch	2
Prrc1	2
Rnd1	2
Ctcf	2
Pik3r6	2
Tnxb	2
Ccbl1	2
Carm1	2
Adprh	2
Nup133	2
Tcf21	2
Cd4	2
Zfp663	2
Pfpl	2
Zfp93	2
Ugt1a5	2
F630206G17Rik	2
Gimap4	2
Hist1h2bn	2
4930568K20Rik	2
Tgfb2	2
Emp3	2
Olfr1441	2
Mesp1	2
Mylk2	2
Fam193b	2
Dgka	2
Dpf2	2
Atp2a3	2
Tln2	2
Zscan2	2
Sash1	2
Sec11a	2
Dse	2
4933405L10Rik	2
Ddost	2
Fam178b	2
Mir719	2
Sgk1	2
Arv1	2
Pam	2
Hspb7	2
Igj	2
Celsr1	2
Tbata	2
Ttc16	2
Sncg	2
Prox2	2
Lmnb2	2
Fam76b	2
2410004I01Rik	2
Neto2	2
Fas	2
Snx10	2
Prss56	2
Gm5617	2
Hist1h2bk	2
Dusp14	2
Hist1h2ae	2
Iqck	2
Cnbd2	2
Gkn3	2
Pdss2	2
Twsg1	2
Atp6v0e2	2
Chrnd	2
Pwwp2b	2
Kif18a	2
Tbc1d16	2
Gm9054	2
Hist1h2bp	2
Gm10640	2
Ccdc50	2
Nup210	2
4933439C10Rik	2
Cnpy3	2
Kbtbd4	2
Nckap1	2
Micu2	2
Coq7	2
Rfx3	2
Snora41	2
Nbeal1	2
Snora21	2
A430078G23Rik	2
Sgcg	2
2810408I11Rik	2
Sacs	2
Cxcr6	2
Rbp7	2
Scarna13	2
Mir1967	2
Cdca3	2
Rem1	2
Adcy6	2
1700011E24Rik	2
Sec23ip	2
Mnx1	2
Tmed11	2
Grwd1	2
4933433H22Rik	2
Plekhm1	2
G6pdx	2
4930417O13Rik	2
Kcnh3	2
Arhgef12	2
Hiat1	2
Mir3095	2
Klrg2	2
Bst2	2
Nxnl1	2
Cox14	2
Mtmr2	2
Usp16	2
Cdkl1	2
Fbxo30	2
Mapk7	2
Ppat	2
Zwint	2
Abca1	2
Glrx5	2
Acta1	2
Golim4	2
Ak5	2
Nt5dc1	2
Ctxn1	2
Klhdc4	2
Pin1	2
Pkib	2
Mrpl4	2
Ankrd29	2
Tesk1	2
Cd80	2
Eef1b2	2
Mob1a	2
Prm3	2
Slc47a1	2
Zc3hc1	2
Zdhhc14	2
Ninj1	2
Fam25c	2
Mir5114	2
Phip	2
Gpr30	2
Dynll2	2
Kcnmb1	2
Lyz2	2
Otud1	2
Get4	2
Mtpn	2
Samhd1	2
Fgf1	2
Agpat3	2
D030025P21Rik	2
Mir365-2	2
Mea1	2
Kat2a	2
Enah	2
1700016G22Rik	2
Nnmt	2
Rpl30	2
Rpl38	2
Pla2g4a	2
Slc23a2	2
Brpf3	2
Fgd3	2
Zdhhc4	2
Dusp19	2
St3gal1	2
Nfe2l3	2
Themis3	2
Wibg	2
Igsf23	2
Mir3108	2
4933421O10Rik	2
Steap4	2
Timm44	2
B930003M22Rik	2
Hrsp12	2
Lalba	2
B230217C12Rik	2
Llgl1	2
C030046E11Rik	2
0610038L08Rik	2
Slc25a26	2
AI463170	2
Cdh15	2
Egfl8	2
Prrt1	2
Vps54	2
4931409K22Rik	2
Atp9b	2
Gimap8	2
Dnaic2	2
Fam35a	2
Kcnj14	2
Hist1h2br	2
Car6	2
Arhgap29	2
Racgap1	2
Clec10a	2
Lig3	2
Mir687	2
H13	2
Tm7sf3	2
Heatr2	2
Styxl1	2
Olfr151	2
4930579G24Rik	2
Usp34	2
Fam118a	2
Ddx23	2
B230217O12Rik	2
Vangl2	2
B230216N24Rik	2
Nctc1	2
3300005D01Rik	2
Adamts6	2
Eno1	2
Sec24b	2
Arhgap12	2
Mir466g	2
Rfx7	2
Btd	2
Dap	2
Rusc2	2
Cwc27	2
Amz1	2
Plvap	2
Filip1	2
Olfr1361	2
Cnot8	2
Tmbim4	2
Smcr7	2
Pop1	2
Supt4a	2
Mir421	2
D930007P13Rik	2
Pinx1	2
Mertk	2
Txnrd2	2
Slc38a11	2
Top2a	2
Gm15401	2
Ift20	2
AU016765	2
Pip4k2b	2
Fam175b	2
Olfr1425	2
Prr7	2
Styk1	2
Slc8a3	2
Mir125a	2
Sh3gl3	2
Carf	2
Faxc	2
Olfr1359	2
Cdr2	2
Ndrg3	2
Kdm2b	2
Tex9	2
Psme4	2
Mcrs1	2
Itpkc	2
Fbxl14	2
Lcn5	2
Iqce	2
Nr2f6	2
Fgl1	2
Smarcc2	2
Emcn	2
Vamp1	2
Calm2	2
Xpo6	2
Dguok	2
Bphl	2
Zfp397	2
Ube2v1	2
Hist1h4m	2
Trmt13	2
Avpi1	2
Slc35d2	2
Pex6	2
Inmt	2
Ppib	2
Gm11648	2
Ptn	2
E130006D01Rik	2
Aadacl2	2
Tdrd7	2
Srsf1	2
4931406P16Rik	2
Tmem70	2
Adam11	2
Itpripl2	2
Slit2	2
Hoga1	2
5031439G07Rik	2
2021-03-03	2
Tmem92	2
E130308A19Rik	2
Zfp827	2
Ppp2r5d	2
Sox7	2
Nadk2	2
Pank3	2
Ano8	2
BC005561	2
Hnrpll	2
Nek3	2
Pikfyve	2
Med21	2
Slc35f6	2
Tnfaip8l1	2
Faim2	2
Dennd5a	2
Gm3086	2
Cyth1	2
Nqo1	2
Aldh3a1	2
Nfatc4	2
Lpin3	2
Zfhx3	2
Nes	2
Manf	2
Klhdc3	2
Mir293	2
Flnc	2
Alox12	2
Anapc5	2
Neat1	2
Rad51b	2
Ghdc	2
Foxl1	2
Sorcs2	2
Pdlim7	2
Ccdc97	2
Ugt1a1	2
4931406H21Rik	2
Aadac	2
Zfp110	2
Abi2	2
Cdk2ap1	2
A930007I19Rik	2
Abhd8	2
Stxbp4	2
G630071F17Rik	2
9430069I07Rik	2
BC029214	2
Rps6kb1	2
Brat1	2
Glis3	2
Lrrc42	2
Tgfbr3	2
Mir295	2
Rcan1	2
Pla2g12b	2
Ccdc63	2
Chsy1	2
Mir702	2
Pofut2	2
[truncated: 569 more rows]
