# Supplementary material for: ΔNp63 regulates a common landscape of enhancer associated genes in non-small cell lung cancer
Source: Nat Commun. 2022 Feb 1;13:614. doi: 10.1038/s41467-022-28202-1 (PMC8807845; doi:10.1038/s41467-022-28202-1)
Supplement: Supplementary file 9 — Supplementary Dataset 6 [file 41467_2022_28202_MOESM9_ESM.xlsx]

## Sheet: Sheet1
Kras G12D/+ LUAD - genes associated to top 2000 enhancers	AT2 - genes associated to top 2,000 enhancers	Common genes	Kras G12D/+ LUAD Specific	AT2 Specific
44083	Elmo2	0610009L18Rik	44083	Elmo2
0610009E02Rik	Zfp128	0610030E20Rik	0610009E02Rik	Zfp128
0610009L18Rik	Esf1	0610040F04Rik	1110020C17Rik	Esf1
0610030E20Rik	Celf1	1110054M08Rik	1110028F18Rik	Celf1
0610040F04Rik	Cilp2	1600002K03Rik	1300018J18Rik	Cilp2
1110020C17Rik	B3gnt2	1700001P01Rik	1600014C23Rik	B3gnt2
1110028F18Rik	Usp48	1700003E16Rik	1700045H11Rik	Usp48
1110054M08Rik	Irf1	1700012D01Rik	1700112E06Rik	Irf1
1300018J18Rik	Csrnp2	1700018B08Rik	1700113A16Rik	Csrnp2
1600002K03Rik	Gm5535	1700020D05Rik	1700119H24Rik	Gm5535
1600014C23Rik	Otoa	1700021K19Rik	1700126H18Rik	Otoa
1700001P01Rik	Snrpc	1700030M09Rik	2010001M06Rik	Snrpc
1700003E16Rik	Ctnnbip1	1700037H04Rik	2010012P19Rik	Ctnnbip1
1700012D01Rik	Sri	1700042G07Rik	2010016I18Rik	Sri
1700018B08Rik	1300002K09Rik	1700055N04Rik	2300005B03Rik	1300002K09Rik
1700020D05Rik	Tmem56	1810019D21Rik	2310009A05Rik	Tmem56
1700021K19Rik	Capg	1810055G02Rik	2310016G11Rik	Capg
1700030M09Rik	Sh3glb2	2010320M18Rik	2310039L15Rik	Sh3glb2
1700037H04Rik	Mdfic	2200002D01Rik	2410057H14Rik	Mdfic
1700042G07Rik	Ankrd2	2210404O07Rik	2610028H24Rik	Ankrd2
1700045H11Rik	Lzic	2310002J15Rik	2610301G19Rik	Lzic
1700055N04Rik	Osbpl10	2310003H01Rik	2900026A02Rik	Osbpl10
1700112E06Rik	4933427G17Rik	2310011J03Rik	4631423B10Rik	4933427G17Rik
1700113A16Rik	Pcyt1a	2310015A10Rik	4632428C04Rik	Pcyt1a
1700119H24Rik	Gm8884	2310034G01Rik	4833438C02Rik	Gm8884
1700126H18Rik	Hdgf	2310043O21Rik	4921506M07Rik	Hdgf
1810019D21Rik	Gstm7	2310067B10Rik	4921517D22Rik	Gstm7
1810055G02Rik	Mrpl16	2610002J02Rik	4930412M03Rik	Mrpl16
2010001M06Rik	Meis1	2810428I15Rik	4932422M17Rik	Meis1
2010012P19Rik	Mybph	2900097C17Rik	4932431P20Rik	Gstt2
2010016I18Rik	Gstt2	3110082I17Rik	4933407I18Rik	Spp1
2010320M18Rik	Spp1	4732471J01Rik	4933411K20Rik	Phyhd1
2200002D01Rik	Phyhd1	4833418N02Rik	4933427E11Rik	BC020402
2210404O07Rik	BC020402	4833439L19Rik	4933430I17Rik	Eif4g3
2300005B03Rik	Eif4g3	4930404N11Rik	4933436C20Rik	Cyfip1
2310002J15Rik	Cyfip1	4930414N06Rik	4933439K11Rik	Pax3
2310003H01Rik	Pax3	4930427A07Rik	5033403H07Rik	Cacybp
2310009A05Rik	Cacybp	4930432K21Rik	5730420D15Rik	Ccdc41
2310011J03Rik	Ccdc41	4930447K03Rik	5930403L14Rik	Slc24a5
2310015A10Rik	Slc24a5	4930451I11Rik	6030468B19Rik	E2f3
2310016G11Rik	E2f3	4930556M19Rik	6330403A02Rik	Zfp830
2310034G01Rik	Zfp830	4930562C15Rik	6330562C20Rik	Usp24
2310039L15Rik	Usp24	4930581F22Rik	9030404E10Rik	Ntmt1
2310043O21Rik	Ntmt1	4931428F04Rik	9130213A22Rik	Cdc14b
2310067B10Rik	Cdc14b	4933411E08Rik	9930012K11Rik	Erp29
2410057H14Rik	Erp29	4933433C11Rik	A030001D20Rik	H2-Bl
2610002J02Rik	H2-Bl	4933433H22Rik	A230051N06Rik	Mcm5
2610028H24Rik	Mcm5	5830428M24Rik	A230083G16Rik	Ankrd12
2610301G19Rik	Ankrd12	6030408B16Rik	A530020G20Rik	Gprc5b
2810428I15Rik	Gprc5b	6330416G13Rik	A630001O12Rik	Azi2
2900026A02Rik	Azi2	6430571L13Rik	A930006I01Rik	Tcea2
2900097C17Rik	Tcea2	9430023L20Rik	Abcc4	Rltpr
3110082I17Rik	Rltpr	9530052E02Rik	Abhd11	Etv5
4631423B10Rik	Etv5	A330009N23Rik	Abhd17c	Mettl7a3
4632428C04Rik	Mettl7a3	A630095N17Rik	Abhd2	Eif4g2
4732471J01Rik	Eif4g2	AA388235	Acsl5	Tbc1d13
4833418N02Rik	Tbc1d13	AA986860	Actb	Cep63
4833438C02Rik	Cep63	Aamp	Adck5	Has1
4833439L19Rik	Has1	Abca17	Adssl1	Fam173b
4921506M07Rik	Fam173b	Abca3	Aes	Hist1h2bl
4921517D22Rik	Hist1h2bl	Abca7	Afmid	Luc7l2
4930404N11Rik	Pla2g15	Abcc3	Ahdc1	Rgs20
4930412M03Rik	Luc7l2	Abhd16a	Aif1l	Fzd5
4930414N06Rik	Rgs20	Abhd17a	Aim1l	Snord66
4930427A07Rik	Fzd5	Acadvl	Ak1	Utp3
4930432K21Rik	Atp6v1g1	Ace	Akt1	Gm5820
4930447K03Rik	Rnf5	Actg1	Alkbh1	Hist1h3i
4930451I11Rik	Snord66	Actn1	Anxa4	Sesn1
4930556M19Rik	Utp3	Actn4	Anxa9	Uqcr10
4930562C15Rik	Gm5820	Actr1a	Aqp2	Dux
4930581F22Rik	Hist1h3i	Actr6	Aqp5	Rab5b
4931428F04Rik	Sesn1	Acvr1b	Aqp6	Nrip2
4932422M17Rik	Uqcr10	Acvrl1	Arap1	Prkcg
4932431P20Rik	Dux	Adam19	Arhgef25	Cct5
4933407I18Rik	Rab5b	Adamts4	Arrdc1	4921513I03Rik
4933411E08Rik	Nrip2	Adamtsl4	Atg16l2	Tom1
4933411K20Rik	Prkcg	Adat3	Atp11a	Gpr81
4933427E11Rik	Cct5	Adc	Atp6v0a4	Dmwd
4933430I17Rik	4921513I03Rik	Adora1	Atp6v1c2	Gm5134
4933433C11Rik	Tom1	AF357399	B230378P21Rik	Socs1
4933433H22Rik	Scyl1	Aff1	B3gnt6	Babam1
4933436C20Rik	Gpr81	Ager	Baiap2l1	Vit
4933439K11Rik	Dmwd	Agpat1	Bcl6	Adamtsl3
5033403H07Rik	Gm5134	Ahnak	BE949265	Zmat3
5730420D15Rik	Socs1	AI837181	Bin3	Taf11
5830428M24Rik	Babam1	AI839979	Bmp1	Gjc1
5930403L14Rik	Vit	Aip	Bmp4	Coch
6030408B16Rik	Adamtsl3	Akt1s1	Bnipl	Itfg2
6030468B19Rik	Zmat3	Alad	Bri3	Ddx4
6330403A02Rik	Taf11	Aldh1a3	C1qtnf9	Kif18b
6330416G13Rik	Gjc1	Aldh3b1	C330005M16Rik	Smu1
6330562C20Rik	Coch	Aldoa	C630004L07Rik	Ermp1
6430571L13Rik	Itfg2	Amdhd2	Cables2	Pex14
9030404E10Rik	Ddx4	Amotl2	Capn2	AI467606
9130213A22Rik	Kif18b	Anapc2	Capn5	Irf2bp1
9430023L20Rik	Smu1	Angpt4	Cbr3	Mir185
9530052E02Rik	Ermp1	Ankhd1	Ccdc12	Cenpa
9930012K11Rik	Pex14	Ankrd40	Ccdc19	Syt8
A030001D20Rik	AI467606	Ankrd54	Ccdc25	Phlpp1
A230051N06Rik	Irf2bp1	Anks3	Ccdc88c	Olfr1426
A230083G16Rik	Mir185	Ankzf1	Ccnd1	0610043K17Rik
A330009N23Rik	Cenpa	Antxr1	Ccpg1	Vmn1r189
A530020G20Rik	Syt8	Anxa11	Cd101	Cyp4f18
A630001O12Rik	Phlpp1	Anxa2	Cd52	Eif4g1
A630095N17Rik	Olfr1426	Ap5s1	Cd9	Ipp
A930006I01Rik	0610043K17Rik	Apba3	Cdc20	Gpr162
AA388235	Vmn1r189	Apbb3	Cdh1	Usp45
AA986860	Cyp4f18	Apc2	Cdk5rap3	Fbll1
Aamp	Brk1	Apoa2	Celf4	1700022P22Rik
Abca17	Eif4g1	Apold1	Cep85	Tial1
Abca3	Sfxn2	Aprt	Cept1	Ccl12
Abca7	Ipp	Arhgap27	Cers2	Med27
Abcc3	Gpr162	Arhgap30	Ciita	Mtmr3
Abcc4	Usp45	Arhgap39	Cit	Wnt7a
Abhd11	Fbll1	Arhgef19	Clasrp	Gm805
Abhd16a	1700022P22Rik	Arhgef2	Cldn13	Gm10125
Abhd17a	Tial1	Arid3a	Cldn18	Lpar6
Abhd17c	Ccl12	Arl10	Cldn3	Map4k5
Abhd2	Med27	Arl16	Cldn4	Mlh3
Acadvl	Tgoln1	Arl3	Col15a1	Fam101b
Ace	Mtmr3	Arntl	Cradd	Phtf1
Acsl5	Wnt7a	Arpc2	Crebl2	Lurap1l
Actb	Gm805	Arrdc5	Cry2	Ccdc69
Actg1	Gm10125	Asb16	Crybb3	Pogz
Actn1	Lpar6	Atf5	Csgalnact2	2021-03-06
Actn4	Map4k5	Atg7	Cyb561	Sfxn5
Actr1a	Mlh3	Atg9a	Cyp17a1	Daglb
Actr6	Fam101b	Atn1	D030028A08Rik	Slc41a2
Acvr1b	Phtf1	Atp5d	D030041H20Rik	Sox30
Acvrl1	Lurap1l	Atp6v0a1	D11Bhm181e	Gramd1c
Adam19	Ccdc69	Atp6v0c	D430018E03Rik	Ndufs4
Adamts4	Mir1954	Atp6v1g1	D630045J12Rik	Hist1h2ai
Adamtsl4	Pogz	Atp6v1g2	D730001G18Rik	Pilrb2
Adat3	2021-03-06	Atp8b3	D830036C21Rik	Actg2
Adc	Sfxn5	Atxn7l3	D930015M05Rik	Pde8b
Adck5	Daglb	AU021063	Dab2ip	4632428N05Rik
Adora1	Slc41a2	AU023871	Dapk1	Polr1a
Adssl1	Sox30	Auh	Dcbld1	Musk
Aes	Gramd1c	Avpi1	Dennd2d	Tmem136
AF357399	Ndufs4	B230217C12Rik	Dennd6b	Usp33
Aff1	Vtn	B330016D10Rik	Dexi	Psd2
Afmid	Hist1h2ai	B3galt4	Dhrs3	Slc36a3
Ager	Pilrb2	B3gnt9	Dnahc17	Large
Agpat1	Actg2	B4galnt1	Dnahc2	Itgb6
Ahdc1	Pde8b	B4galt1	Dnajc17	Herc1
Ahnak	4632428N05Rik	B4galt3	Dopey2	Tram2
AI837181	Polr1a	Bad	Dpcr1	Il6st
AI839979	Musk	Bahcc1	Dpf1	Abcc2
Aif1l	Tmem136	Bak1	Dpm2	Slc35c2
Aim1l	Usp33	Bbc3	Dram1	Wipf1
Aip	Psd2	BC024978	Dtx3	Trdmt1
Ak1	Slc36a3	BC030867	Dzip1l	Sh3pxd2b
Akt1	Large	BC033916	E030019B13Rik	Aoc3
Akt1s1	Itgb6	BC051226	E030042O20Rik	Hist1h2ag
Alad	Herc1	BC051537	E130310I04Rik	Asphd1
Aldh1a3	Tram2	BC096441	Ehd2	Uts2b
Aldh3b1	Il6st	Bc1	Ehf	Ldlrad1
Aldoa	Abcc2	Bcam	Ehmt1	Mtus1
Alkbh1	Slc35c2	Bcdin3d	Elmsan1	Rdx
Amdhd2	Wipf1	Bckdk	Elovl1	Hcfc2
Amotl2	Trdmt1	Bcl2l1	Emp2	D330050G23Rik
Anapc2	Sh3pxd2b	Bcl3	Eng	Rap1gds1
Angpt4	Ifitm10	Bcl9l	Entpd1	Foxa3
Ankhd1	Aoc3	Best2	Epb4.1l1	Erh
Ankrd40	Hist1h2ag	Bhlhe40	Epb4.1l4b	Smug1
Ankrd54	Asphd1	Bin2	Epn3	Higd1c
Anks3	Uts2b	Birc5	Erbb2	Hpx
Ankzf1	Ldlrad1	Bloc1s1	Erf	Taf5l
Antxr1	Mtus1	Bmf	Errfi1	Rps6kl1
Anxa11	Rdx	Bphl	Esco2	Hist1h4n
Anxa2	Hcfc2	Brd2	Eva1c	Mir103-1
Anxa4	D330050G23Rik	Brk1	F420014N23Rik	Gm16516
Anxa9	Rap1gds1	Bsg	F630040K05Rik	Ddx28
Ap5s1	Foxa3	Bspry	F830115B05Rik	Stag3
Apba3	Erh	Btg2	Fads2	Car5a
Apbb3	Smug1	C030006K11Rik	Fads3	Rarres2
Apc2	Higd1c	C130050O18Rik	Fam49b	Gm12360
Apoa2	Hpx	C1qtnf1	Fam63a	Hist1h4k
Apold1	Taf5l	C330013E15Rik	Fam71e1	Pnpla6
Aprt	Rps6kl1	C5ar1	Fanci	1700001O22Rik
Aqp2	Hist1h4n	C77080	Fbxl18	Vpreb3
Aqp5	Mir103-1	Cabp2	Fbxo16	Mir148b
Aqp6	Gm16516	Cabp4	Fchsd2	Xrcc6bp1
Arap1	Marveld1	Cacna1a	Fgf15	Stat5b
Arhgap27	Ddx28	Cacna1g	Fgf21	Alox12e
Arhgap30	Stag3	Cacna2d2	Fgfr2	Gif
Arhgap39	Car5a	Cactin	Fkbp10	Pfas
Arhgef19	Rarres2	Camk2g	Foxa1	Irak3
Arhgef2	Nfatc3	Camta2	Foxa2	Hist1h2ad
Arhgef25	Gm12360	Cant1	Foxn1	Kcnj13
Arid3a	Hist1h4k	Capzb	Fut1	Ccdc64
Arl10	Pnpla6	Car11	Fut2	Timm21
Arl16	1700001O22Rik	Carns1	G430095P16Rik	Des
Arl3	Vpreb3	Casc3	Galp	Rabl6
Arntl	Mir148b	Caskin2	Gamt	Lingo1
Arpc2	Xrcc6bp1	Catsperg1	Gemin7	2610019E17Rik
Arrdc1	Stat5b	Cblc	Gins2	Ankrd28
Arrdc5	Alox12e	Ccdc117	Gltscr1	Rab7l1
Asb16	Gif	Ccdc137	Gltscr2	Tpte
Atf5	Pfas	Ccdc142	Gm10023	Mamdc4
Atg16l2	Icam1	Ccdc57	Gm10039	Metap1d
Atg7	Irak3	Ccdc85b	Gm10095	Tnp2
Atg9a	Hist1h2ad	Ccdc9	Gm10099	Mcmbp
Atn1	Kcnj13	Cd14	Gm10277	Rerg
Atp11a	Ccdc64	Cd151	Gm10614	Gm867
Atp5d	Timm21	Cd3eap	Gm10648	Trub1
Atp6v0a1	Des	Cd4	Gm10704	Haus8
Atp6v0a4	Rabl6	Cd63	Gm10815	Zmynd12
Atp6v0c	Vdr	Cd68	Gm10818	Xpc
Atp6v1c2	Lingo1	Cdc25b	Gm10866	Atp5g1
Atp6v1g1	2610019E17Rik	Cdc34	Gm10876	Nomo1
Atp6v1g2	Ankrd28	Cdc42ep1	Gm10914	Gm12657
Atp8b3	Rab7l1	Cdc42ep4	Gm11194	Agt
Atxn7l3	Tpte	Cdc6	Gm11525	Ift43
AU021063	Mamdc4	Cdk2ap2	Gm11725	Il10rb
AU023871	D830046C22Rik	Cdkn1a	Gm11772	Ldlrad2
Auh	Metap1d	Cdt1	Gm12530	Gata2
Avpi1	Tnp2	Ceacam1	Gm12571	Sympk
B230217C12Rik	Mcmbp	Ceacam16	Gm12952	Mir466f-2
B230378P21Rik	Rerg	Ceacam19	Gm13056	Fam69b
B330016D10Rik	Gm867	Ceacam20	Gm13111	Taf4b
B3galt4	Trub1	Cebpa	Gm13213	Kpnb1
B3gnt6	Rxra	Cel	Gm13777	4931403G20Rik
B3gnt9	Smad3	Celsr1	Gm13835	Mir1a-2
B4galnt1	Haus8	Cend1	Gm13842	Cep85l
B4galt1	Zmynd12	Cenpb	Gm14173	Cep57
B4galt3	Xpc	Cep55	Gm14486	Tbx3
Bad	Atp5g1	Cfd	Gm14488	Efhd1
Bahcc1	Nomo1	Cfl1	Gm15122	4933431E20Rik
Baiap2l1	Gm12657	Cgnl1	Gm15217	Ecel1
Bak1	Agt	Chi3l1	Gm15350	Sec13
Bbc3	Ift43	Chid1	Gm15708	9330188P03Rik
BC024978	Il10rb	Chit1	Gm16486	Capn13
BC030867	Ldlrad2	Chka	Gm16755	AF366264
BC033916	D17Wsu104e	Cic	Gm16938	Syt15
BC051226	Gata2	Cirbp	Gm17747	Copz1
BC051537	Sympk	Cisd3	Gm17753	Nupl1
BC096441	Mir466f-2	Cish	Gm19313	Snrnp25
Bc1	Fam69b	Cks1b	Gm19327	Nod1
Bcam	Taf4b	Clcf1	Gm19412	Epm2a
Bcdin3d	Kpnb1	Cldn7	Gm19450	Gars
Bckdk	4931403G20Rik	Clec3b	Gm19451	Znhit1
Bcl2l1	Mir1a-2	Clic1	Gm19461	Ugp2
Bcl3	Cep85l	Cltb	Gm19497	Tas1r2
Bcl6	Cep57	Cnfn	Gm19696	Mtmr10
Bcl9l	Tbx3	Cnn2	Gm19703	Rab5c
BE949265	Efhd1	Coasy	Gm19721	Adss
Best2	4933431E20Rik	Col16a1	Gm19990	Trcg1
Bhlhe40	Ecel1	Col4a1	Gm20016	Pgd
Bin2	Sec13	Col4a2	Gm20017	Olfr1423
Bin3	9330188P03Rik	Col8a2	Gm20045	Cdh22
Birc5	Capn13	Cops7a	Gm20157	Nucb2
Bloc1s1	AF366264	Coro1b	Gm20621	Smad6
Bmf	Syt15	Coro2a	Gm21057	Ank
Bmp1	Copz1	Cox19	Gm4123	Leprel2
Bmp4	Nupl1	Cox4i2	Gm4978	Itga1
Bnipl	Snrnp25	Cox6b1	Gm5148	Zeb1
Bphl	Nod1	Cpsf1	Gm5331	Sucnr1
Brd2	Epm2a	Cpsf4l	Gm5735	Pycr2
Bri3	Gars	Crat	Gm6937	Tasp1
Brk1	Znhit1	Creld2	Gm7710	Bola3
Bsg	4833418N02Rik	Crip1	Gm8225	Zfp768
Bspry	Ugp2	Crip2	Gm8618	Rbm33
Btg2	Tas1r2	Crlf1	Gm9573	Zdhhc19
C030006K11Rik	Mtmr10	Csnk1e	Gm9783	Pagr1a
C130050O18Rik	Rab5c	Csnk1g1	Gm9830	U90926
C1qtnf1	Adss	Csnk1g2	Gm9917	Mars2
C1qtnf9	Trcg1	Csrp1	Gm9975	Noto
C330005M16Rik	Pgd	Ctdnep1	Gna11	Helb
C330013E15Rik	Olfr1423	Ctif	Gna15	2310047M10Rik
C5ar1	Cdh22	Ctsb	Gnptab	Lmbrd2
C630004L07Rik	Nucb2	Ctsd	Gns	Eefsec
C77080	Smad6	Ctsh	Golm1	Dusp15
Cables2	Ank	Ctsw	Gpr114	Tpra1
Cabp2	Leprel2	Cuedc2	Gpr56	Agl
Cabp4	Itga1	Cux1	Gpr97	Stx3
Cacna1a	Zeb1	Cxcl17	Gramd2	C1qtnf4
Cacna1g	Sucnr1	Cxcr5	Grb7	Dlx1as
Cacna2d2	Pycr2	Cyb561d2	Gse1	Egfr
Cactin	Tasp1	Cyb5d1	Gucy2g	Hp1bp3
Camk2g	Bola3	Cyb5r3	H2-Aa	Tmx1
Camta2	Zfp768	Cyhr1	H2-Ab1	Vps36
Cant1	Mia	Cyp2f2	H2-Eb1	Olfr874
Capn2	Sebox	Cyp2t4	H2-Eb2	Dlst
Capn5	Rbm33	Cyp2w1	Hdac10	Slc18a3
Capzb	Zdhhc19	Cystm1	Herpud1	Anxa3
Car11	Rab4b	D17Wsu104e	Hes1	Calcoco2
Carns1	Pagr1a	D230025D16Rik	Hnf1b	Rbfox2
Casc3	U90926	D330041H03Rik	Hpcal1	Myadm
Caskin2	Mars2	D830046C22Rik	Hpd	2410137F16Rik
Catsperg1	Noto	Dagla	Hr	Gm7367
Cblc	Helb	Daxx	Hyi	1700018C11Rik
Cbr3	2310047M10Rik	Dazap1	I830134H01Rik	Cnpy1
Ccdc117	Lmbrd2	Dazap2	Igsf9	Wdyhv1
Ccdc12	Eefsec	Dbndd2	Il21r	Prcc
Ccdc137	Snx30	Dbp	Il34	Gigyf2
Ccdc142	Hes7	Dcaf11	Il4ra	Ccdc113
Ccdc19	Dusp15	Dcps	Inf2	Rpl22
Ccdc25	Tpra1	Ddah2	Iqgap3	Ppp5c
Ccdc57	Agl	Ddr1	Irf2	A930006K02Rik
Ccdc85b	Myof	Ddx39b	Irx3	Sass6
Ccdc88c	Stx3	Ddx47	Irx5	Calm3
Ccdc9	C1qtnf4	Dedd	Itga9	BC048644
Ccnd1	Dlx1as	Diap1	Itih1	Tceanc2
Ccpg1	Egfr	Dlg4	Itih3	Ccdc40
Cd101	Hp1bp3	Dlgap1	Itih4	Ttyh2
Cd14	Tmx1	Dnajb12	Itpkb	Snora17
Cd151	Vps36	Dnajb2	Itpr1	Polr1e
Cd3eap	Olfr874	Dnajc11	Izumo1	Cbx5
Cd4	Dlst	Dnd1	Izumo2	Thg1l
Cd52	Slc18a3	Dnm2	Jmjd7	Fmn1
Cd63	Anxa3	Dnmt1	Jrk	Aven
Cd68	Calcoco2	Dohh	Jup	Gm19522
Cd9	Rbfox2	Dos	Kcnc3	0610040B10Rik
Cdc20	Myadm	Dpm3	Kcnj15	Lnx1
Cdc25b	Antxr1	Dpp9	Kctd10	Stoml1
Cdc34	2410137F16Rik	Drap1	Khdc3	Gcc2
Cdc42ep1	Gm7367	Dtx4	Kpna7	Lmnb1
Cdc42ep4	1700018C11Rik	Dus1l	Krt7	Popdc2
Cdc6	Amotl2	Dusp16	Lama5	Ythdf1
Cdh1	Cnpy1	Dvl2	Lamc2	Zmym6
Cdk2ap2	Wdyhv1	Dyrk3	Lamc3	Sh3bgrl2
Cdk5rap3	Prcc	E030011O05Rik	Leprel4	Akp3
Cdkn1a	Gigyf2	E030018B13Rik	Lgi3	Mir466f-1
Cdt1	Ccdc113	E130003G02Rik	Llgl2	Dom3z
Ceacam1	Rpl22	E230025N22Rik	LOC100504676	Nek5
Ceacam16	Ppp5c	E2f4	LOC100862024	Atg2a
Ceacam19	A930006K02Rik	Ece1	LOC101055733	Zfp281
Ceacam20	Sass6	Ech1	LOC101055759	Tada2a
Cebpa	Calm3	Efcab4a	LOC101055810	Crabp2
Cel	BC048644	Efemp2	LOC101055811	Ypel1
Celf4	Tceanc2	Efna1	LOC101055812	Psmb1
Celsr1	Ccdc40	Efna2	LOC101055818	Strip1
Cend1	Ttyh2	Egfl8	LOC101055835	Serpine2
Cenpb	Snora17	Egln2	LOC101055871	Vash2
Cep55	Polr1e	Ehbp1l1	LOC101055922	Fyco1
Cep85	Cbx5	Eif2ak4	LOC101055975	Gm17296
Cept1	Thg1l	Eif2d	LOC101055998	Rhbdf1
Cers2	Fmn1	Eif3k	LOC101056178	Rhno1
Cfd	Aven	Eif3l	LOC101056214	Plg
Cfl1	Gm19522	Eif4a1	Lpcat1	Olfr1427
Cgnl1	0610040B10Rik	Eif4ebp3	Lsmem2	Gm5901
Chi3l1	Lnx1	Elane	Ly6d	D430036J16Rik
Chid1	Stoml1	Ell	Lynx1	Mrpl24
Chit1	Gcc2	Elmo3	Lypd2	Nit2
Chka	Lmnb1	Elmod3	Madd	Gm996
Cic	Popdc2	Elovl5	Mamstr	Tmem143
Ciita	Ythdf1	Elp5	Mapk11	Tulp3
Cirbp	Zmym6	Emc9	Mapk12	Ptges
Cisd3	Sh3bgrl2	Emg1	Mapk8ip1	Catsper1
Cish	Akp3	Eno2	Mapkbp1	Srsf7
Cit	Mir466f-1	Eno3	Mat1a	Acta2
Cks1b	Dom3z	Ensa	Mbl1	Gm8909
Clasrp	Nek5	Epha2	Mbp	D030040B21Rik
Clcf1	Atg2a	Ercc1	Mcm3ap	Tyrp1
Cldn13	Icam4	Ercc2	Mdm4	Ttc13
Cldn18	Zfp281	Ergic1	Med8	Katnbl1
Cldn3	Tada2a	Esrp2	Mef2d	Pkd2
Cldn4	Ager	Esrra	Megf6	Smarcc1
Cldn7	Crabp2	Exoc3l	Met	Fam159b
Clec3b	Ypel1	Exosc7	Mga	Gm5475
Clic1	Psmb1	Eya2	Mgat5	Mapk1
Cltb	Strip1	Ezr	Mical2	Hdhd2
Cnfn	Serpine2	Faf2	Mien1	Nhlh1
Cnn2	Vash2	Faim2	Mipep	Angpt2
Coasy	Fyco1	Fam102a	Mir1190	Scamp1
Col15a1	Gm17296	Fam110a	Mir1191	E130309D02Rik
Col16a1	Rhbdf1	Fam129b	Mir1941	Cers5
Col4a1	Rhno1	Fam134c	Mir1942	Dnajc25
Col4a2	Plg	Fam166a	Mir29a	Tnr
Col8a2	Olfr1427	Fam178a	Mir29b-1	4732491K20Rik
Cops7a	Gm5901	Fam189b	Mir3091	Use1
Coro1b	D430036J16Rik	Fam195b	Mir3470a	Adap1
Coro2a	Mrpl24	Fam222b	Mlycd	Opn1sw
Cox19	Nit2	Fam53b	Mpl	Nsun5
Cox4i2	Gm996	Fam57b	Mustn1	Pkd2l1
Cox6b1	Tmem143	Fam65c	Mybbp1a	Lrrc58
Cpsf1	Tulp3	Fam83e	Mybpc2	Stt3b
Cpsf4l	Ptges	Fam89b	Mybpc3	Slc16a13
Cradd	Catsper1	Fam96a	Mycbpap	AI854703
Crat	Srsf7	Fancd2os	Myh14	AI314180
Crebl2	Acta2	Fasn	Mylk	2310008H04Rik
Creld2	Gm8909	Fblim1	Myo1h	Eps8l3
Crip1	Scd1	Fbxl15	Myo5a	5430425K12Rik
Crip2	D030040B21Rik	Fbxl8	Myo5c	Mir674
Crlf1	Tyrp1	Fbxo31	Myo9a	Uncx
Cry2	Ttc13	Fbxo42	n-Ts2	Apol6
Crybb3	Katnbl1	Fbxo47	Naa35	Fnip2
Csgalnact2	Pkd2	Fbxo9	Napsa	Flot2
Csnk1e	Smarcc1	Fcer1g	Nccrp1	Mir1947
Csnk1g1	Fam159b	Fdft1	Ndufs7	Ptch1
Csnk1g2	Gm5475	Fem1a	Necab2	Jak1
Csrp1	Mapk1	Fes	Nedd9	Cebpd
Ctdnep1	Hdhd2	Fhod1	Nkpd1	Zfp280b
Ctif	Nhlh1	Fibp	Nkx2-1	Hsdl2
Ctsb	Angpt2	Fitm1	Nol10	Tstd3
Ctsd	Ctsh	Fkbp2	Nr1h2	Clic3
Ctsh	Scamp1	Fkbp8	Nrp1	1700003F12Rik
Ctsw	E130309D02Rik	Flad1	Nt5c3b	1600019K03Rik
Cuedc2	Cers5	Fmnl3	Ntn5	Stambpl1
Cux1	Dnajc25	Fmod	Nup214	Dbn1
Cxcl17	Ppt2	Fosb	Odf3l2	1700055C04Rik
Cxcr5	Tnr	Fosl1	Omp	Gm11202
Cyb561	4732491K20Rik	Foxh1	Oraov1	Trmt12
Cyb561d2	Use1	Frmd4b	Osgin1	Snord57
Cyb5d1	Adap1	Frmd8	P2ry2	Maz
Cyb5r3	Opn1sw	Fscn2	Pak4	Cep152
Cyhr1	Nsun5	Furin	Pard6b	1700023L04Rik
Cyp17a1	Pkd2l1	Fxr2	Park7	1700034E13Rik
Cyp2f2	Lrrc58	Fzr1	Parp10	Vmn2r123
Cyp2t4	Stt3b	G630071F17Rik	Pbk	Gtpbp3
Cyp2w1	Cox19	G6b	Pcnt	Agrp
Cystm1	Slc16a13	Gab1	Pcsk6	9830001H06Rik
D030028A08Rik	AI854703	Gabarap	Pdia6	Rufy3
D030041H20Rik	AI314180	Gabbr2	Pdlim2	Aasdh
D11Bhm181e	2310008H04Rik	Galns	Pebp4	Ctc1
D17Wsu104e	Eps8l3	Galnt2	Pgap3	Fcf1
D230025D16Rik	5430425K12Rik	Galr3	Pigb	Zar1
D330041H03Rik	Mir674	Gata4	Pik3c2b	Kcne1l
D430018E03Rik	Mllt6	Gba	Pip5kl1	Hectd2
D630045J12Rik	Uncx	Gbgt1	Pkm	Rbm7
D730001G18Rik	Uhrf1	Gcat	Pla2g4b	Efcab8
D830036C21Rik	Apol6	Gcgr	Plac9a	Prkar1a
D830046C22Rik	Fnip2	Gcn1l1	Pld1	Arfgap1
D930015M05Rik	Tmem120a	Gdf11	Plekha6	Pianp
Dab2ip	Tnfrsf1b	Gdf15	Plxna4	Wipi1
Dagla	Flot2	Gdpd3	Plxnb2	Hnrnpa2b1
Dapk1	Mir1947	Gfer	Pmepa1	Snord110
Daxx	Zc3h12a	Gga1	Pnma1	Asb6
Dazap1	Ptch1	Ggcx	Pnmt	Ocstamp
Dazap2	Jak1	Ggnbp1	Pnoc	Sapcd2
Dbndd2	Cebpd	Ghrl	Pnpo	Gm16596
Dbp	Zfp280b	Gipc3	Pold1	Podxl2
Dcaf11	Hsdl2	Gjd3	Pole3	Gtf2a1
Dcbld1	Tstd3	Gkn1	Ppapdc3	Tmem65
Dcps	Clic3	Glb1l	Ppfibp2	Nfe2
Ddah2	1700003F12Rik	Gm10865	Ppp1r14a	Anpep
Ddr1	1600019K03Rik	Gm11648	Ppp1r14d	Col20a1
Ddx39b	Stambpl1	Gm11747	Ppp1r37	Cpxm1
Ddx47	Dbn1	Gm12359	Ppp3cc	Pex11a
Dedd	1700055C04Rik	Gm15401	Prdm16	Cntd1
Dennd2d	Gabbr2	Gm15417	Prkab1	Cd72
Dennd6b	Gm11202	Gm16287	Prkcd	Mir99a
Dexi	Trmt12	Gm16853	Prr15l	Gm6981
Dhrs3	Snord57	Gm16861	Prrc2b	Cct6b
Diap1	Maz	Gm19345	Prune	Fermt2
Dlg4	Cep152	Gm19557	Psca	Zmym1
Dlgap1	1700023L04Rik	Gm19897	Psmc3	Fras1
Dnahc17	Zmiz1	Gm3336	Ptgfrn	Nipbl
Dnahc2	1700034E13Rik	Gm5627	Pth1r	Fbln7
Dnajb12	Vmn2r123	Gm757	Ptpn3	Ugt1a10
Dnajb2	Gtpbp3	Gm933	Ptprf	Trafd1
Dnajc11	Agrp	Gnai2	Pum2	C4a
Dnajc17	9830001H06Rik	Gp1ba	Rab27a	Emilin3
Dnd1	Rufy3	Gpatch3	Rab3il1	Cdkn3
Dnm2	Aasdh	Gpbar1	Rap1gap	Epn2
Dnmt1	Ctc1	Gpn2	Rapsn	Dlc1
Dohh	Fcf1	Gpr137	Rasgef1a	Pnmal2
Dopey2	Inip	Gpr146	Rasgef1b	Rbms1
Dos	Zar1	Gpr152	Rasip1	Mir1249
Dpcr1	Kcne1l	Gpr30	Rassf3	Stmn1-rs1
Dpf1	Hectd2	Gprc5a	Rbm47	Egfl7
Dpm2	Rbm7	Gps1	Reep4	Ift74
Dpm3	Efcab8	Gpsm3	Relb	Gm15706
Dpp9	Prkar1a	Gpt	Ret	Ppp2r3a
Dram1	Arfgap1	Gpx4	Rft1	Adck4
Drap1	Gjd3	Gramd4	Rgcc	4930415O20Rik
Dtx3	Pianp	Grasp	Rhobtb2	Sdr39u1
Dtx4	Wipi1	Grcc10	Rhof	Gpr1
Dus1l	Hnrnpa2b1	Grin1	Rhov	Fkbp6
Dusp16	Snord110	Grin3b	Ripk1	Nkiras2
Dvl2	Asb6	Gtf2h1	Rlbp1	Kif7
Dyrk3	Ocstamp	Gtf2h4	Rnu7	Actl10
Dzip1l	Sapcd2	Gtf2i	Ros1	Abcb10
E030011O05Rik	Gm16596	Gtf2ird2	Rps21	Mir294
E030018B13Rik	Podxl2	Gzmm	Rps23-ps	Ptger4
E030019B13Rik	Gtf2a1	H13	Rsad1	5430405H02Rik
E030042O20Rik	Tmem65	H1f0	Rsl24d1	Ttyh3
E130003G02Rik	Nfe2	H2-D1	Rsph1	Alx3
E130310I04Rik	Anpep	H2-DMa	Rxfp4	Cnnm3
E230025N22Rik	Notch4	H2-DMb1	Scara3	Wdr93
E2f4	Col20a1	H2-DMb2	Sdc1	Plod3
Ece1	Cpxm1	H2-Ke2	Sec1	Arrdc3
Ech1	Pex11a	H2-Oa	Senp8	Dpep3
Efcab4a	Cntd1	H6pd	Sepw1	Rps26
Efemp2	Cd72	Hars	Setd1b	Champ1
Efna1	Mir99a	Hcn2	Setdb1	Nck1
Efna2	Gm6981	Hcrtr1	Sf3b3	Ubald2
Egfl8	Cct6b	Hdac7	Sfpi1	Hist1h3h
Egln2	Fermt2	Hddc3	Sfta2	Vapb
Ehbp1l1	Zmym1	Hdhd3	Sftpa1	Prm2
Ehd2	Adam19	Hemk1	Sftpc	1700020A23Rik
Ehf	Fras1	Hes6	Sftpd	Atp8b5
Ehmt1	Nipbl	Hes7	Sh2d4b	1700024F13Rik
Eif2ak4	Gpsm3	Hgs	Sh3bgrl3	Nom1
Eif2d	Fbln7	Higd2a	Sh3bp4	Ube2w
Eif3k	Ugt1a10	Hk2	Shb	Zdhhc1
Eif3l	Trafd1	Hmg20b	Shroom3	Lsm14a
Eif4a1	C4a	Hmga1-rs1	Sik1	Mir125b-2
Eif4ebp3	Emilin3	Hmha1	Siva1	Wnk4
Elane	Cdkn3	Hnrnpa3	Slamf9	Grin2d
Ell	Epn2	Hnrnpl	Slc12a3	A630066F11Rik
Elmo3	Dlc1	Hook2	Slc26a10	Map3k7cl
Elmod3	Pnmal2	Hs3st6	Slc26a9	Kdm1b
Elmsan1	Rbms1	Hsd17b1	Slc34a2	Vwce
Elovl1	Mir1249	Hsf4	Slc35c1	Poglut1
Elovl5	Stmn1-rs1	Hsh2d	Slc37a1	Mir5135
Elp5	Egfl7	Hyal1	Slc39a13	Slc16a11
Emc9	Ift74	Hyal2	Slc6a6	Rab12
Emg1	Gm15706	Hyal3	Slc7a10	Islr2
Emp2	Ppp2r3a	Icam1	Slc7a6	Plcd4
Eng	Adck4	Icam4	Slurp1	Phpt1
Eno2	4930415O20Rik	Icam5	Smek1	Stbd1
Eno3	Sdr39u1	Ick	Smurf1	Tmem189
Ensa	Gpr1	Id1	Snord23	Tubb2b
Entpd1	Fkbp6	Idh2	Snx2	Gorab
Epb4.1l1	Nkiras2	Ier2	Snx24	Ppef2
Epb4.1l4b	Tmem107	Ier5	Snx25	B9d1
Epha2	Anxa11	Ier5l	Socs2	Aloxe3
Epn3	Kif7	Ifi30	Sorbs3	Pex19
Erbb2	Actl10	Ifitm10	Sorl1	Tshr
Ercc1	Abcb10	Ifrd2	Sp2	Mvp
Ercc2	Mir294	Ift20	Spata13	Zfp334
Erf	Ptger4	Igflr1	Spata20	Chat
Ergic1	5430405H02Rik	Igsf23	Spata31d1a	Dnmbp
Errfi1	Ttyh3	Ik	Spib	Knop1
Esco2	Alx3	Il4i1	Spint1	Jph1
Esrp2	Cnnm3	Ilf3	Spns2	Rnf112
Esrra	Wdr93	Ina	Sptlc2	Zfp184
Eva1c	Plod3	Inca1	St6galnac4	Spred1
Exoc3l	Arrdc3	Inip	St6galnac6	Ccnyl1
Exosc7	Dpep3	Ino80b	Stard10	Gck
Eya2	Rps26	Ipo4	Stard3	Tspyl4
Ezr	Champ1	Iqgap1	Stk39	Hist1h4d
F420014N23Rik	Nck1	Irak2	Stx1a	Ak7
F630040K05Rik	Ubald2	Irf2bp2	Suds3	Aggf1
F830115B05Rik	Hist1h3h	Irf2bpl	Syngr2	Spink12
Fads2	Arrdc5	Irf9	Szt2	Cxxc5
Fads3	Vapb	Irs2	Tagln2	Grm4
Faf2	Prm2	Isyna1	Tanc2	Pfn2
Faim2	1700020A23Rik	Itga7	Taok3	Ncstn
Fam102a	Atp8b5	Itpkc	Tcap	Mcm2
Fam110a	1700024F13Rik	Itpr3	Tecpr1	Ppa2
Fam129b	Nom1	Junb	Tectb	Fam120b
Fam134c	Ube2w	Jund	Tekt5	Zfp191
Fam166a	Zdhhc1	Kat8	Tenm2	Hjurp
Fam178a	Lsm14a	Kcnk4	Tfrc	Srp9
Fam189b	Mir125b-2	Kcnk6	Tgfbr1	Ero1l
Fam195b	Wnk4	Kcnk7	Them6	Zfand2a
Fam222b	Grin2d	Kctd7	Tie1	Ibsp
Fam49b	A630066F11Rik	Kdm4b	Tk1	Tceb1
Fam53b	Map3k7cl	Kdm6b	Tle2	Ugt1a2
Fam57b	Kdm1b	Kifc1	Tle6	5430437J10Rik
Fam63a	Vwce	Kifc2	Tmc8	Slc7a5
Fam65c	Poglut1	Kiss1r	Tmem110	Ston2
Fam71e1	Mir5135	Klc3	Tmem120b	Mettl7a2
Fam83e	Slc16a11	Klf13	Tmem213	Mir1966
Fam89b	Rab12	Klf16	Tmem233	Ubl4b
Fam96a	Islr2	Klf9	Tnfrsf10b	Chpf
Fancd2os	Plcd4	Klhdc9	Tnk2	AB124611
Fanci	1700001P01Rik	Klhl21	Tnrc18	Hsf5
Fasn	Fem1a	Klhl26	Tns1	Cinp
Fblim1	Phpt1	Krt18	Tprg	Eif4e2
Fbxl15	Stbd1	Krt8	Tprgl	Psme3
Fbxl18	Tmem189	Krt80	Trappc6a	Pnma2
Fbxl8	Tubb2b	Krtcap2	Trp53bp2	Snx5
Fbxo16	Gorab	Kxd1	Trp53cor1	Fbxo15
Fbxo31	Ppef2	Lag3	Trp73	Lcn12
Fbxo42	B9d1	Lamtor2	Tsen54	Acrbp
Fbxo47	Aloxe3	Lasp1	Tshb	Mcoln1
Fbxo9	Pex19	Lbx2	Tspan11	Tecpr2
Fcer1g	Tshr	Ldha	Tspan14	Aoc2
Fchsd2	Mvp	Ldhc	Tspan2	Olfr11
Fdft1	Zfp334	Lenep	Tspan9	Nr5a1
Fem1a	Chat	Lgals1	Tubgcp6	Lsm11
Fes	Snx1	Lgals2	Tvp23a	Bag3
Fgf15	Dnmbp	Lgals3bp	Ube3b	Ubl5
Fgf21	Knop1	Lgals4	Ubxn11	Zfp385a
Fgfr2	Jph1	Lgals7	Urb1	Mre11a
Fhod1	Rnf112	Lhpp	Vars2	Clic6
Fibp	Zfp184	Lipe	Vps18	Sez6l2
Fitm1	Spred1	Lmna	Vsig8	Mirlet7c-1
Fkbp10	Ccnyl1	Lpcat3	Wasf2	Mthfd1l
Fkbp2	Gck	Lpp	Wbp1l	Degs2
Fkbp8	Tspyl4	Lrdd	Wbp7	Art3
Flad1	Hist1h4d	Lrp1	Wbscr25	Iqcg
Fmnl3	Ak7	Lrp5	Wbscr27	Ino80d
Fmod	Aggf1	Lrrc14	Wdr11	Habp4
Fosb	Spink12	Lrrc23	Wrap73	Ankrd39
Fosl1	Cxxc5	Lrrc24	Ybey	Pou2f3
Foxa1	Grm4	Lrrc25	Zbp1	Tbpl1
Foxa2	Pfn2	Lrrc26	Zbtb42	Aknad1
Foxh1	Ncstn	Lrrc27	Zdhhc6	Myzap
Foxn1	Mcm2	Lrrc29	Zfp296	Chd6
Frmd4b	Ppa2	Lrrfip1	Zfp36l2	Gm5111
Frmd8	Fam120b	Lrrk1	Zfp395	Cnga1
Fscn2	Zfp191	Lrsam1	Zfp444	Wdfy1
Furin	Hjurp	Lsm4	Zfp503	Fbxo32
Fut1	Mpeg1	Lsmd1	Zfp541	Hdac11
Fut2	Srp9	Lta	Zfp683	Vmn2r-ps159
Fxr2	Ero1l	Ltb	Zfp787	Mir195
Fzr1	Zfand2a	Ltbp3	Zfp957	Ccl7
G430095P16Rik	Ibsp	Ltbr	Zfyve19	Ppap2a
G630071F17Rik	Tceb1	Luc7l3	Zmynd19	Cnnm4
G6b	Ugt1a2	Lurap1		4933417E11Rik
Gab1	5430437J10Rik	Ly6g5b		Enam
Gabarap	Slc7a5	Ly6g5c		Arhgap26
Gabbr2	Ston2	Ly6g6c		Idh1
Galns	Mettl7a2	Ly6g6d		Plaa
Galnt2	Mir1966	Ly6g6e		Obsl1
Galp	Ubl4b	Ly6g6f		Snora2b
Galr3	Chpf	Lyl1		Gm7334
Gamt	AB124611	Lzts2		Ppifos
Gata4	Hsf5	Madcam1		Gm16063
Gba	Gkn1	Maff		1500017E21Rik
Gbgt1	Cinp	Malat1		Slc27a1
Gcat	Eif4e2	Man2a2		Scarb2
Gcgr	Psme3	Manbal		Ptcd3
Gcn1l1	Pnma2	Map1lc3b		Ankrd6
Gdf11	Snx5	Map2k2		Kansl2
Gdf15	Fbxo15	Map3k11		Gm10532
Gdpd3	Stxbp1	Map4k1		Engase
Gemin7	Lcn12	Map7d1		Dgki
Gfer	Acrbp	Mapk3		Il31ra
Gga1	Mcoln1	Mapkapk2		Stk24
Ggcx	Tecpr2	Mapkapk3		Itsn1
Ggnbp1	Aoc2	Marveld1		Fyb
Ghrl	Olfr11	Mast3		Cox11
Gins2	B4galt1	Matk		9130015A21Rik
Gipc3	Nr5a1	Matn4		Hhipl1
Gjd3	Lsm11	Mavs		Letmd1
Gkn1	Bag3	Mbnl2		Tab2
Glb1l	Ubl5	Mcfd2		Cwc25
Gltscr1	Zfp385a	Mcl1		2210018M11Rik
Gltscr2	Mre11a	Meaf6		Gxylt1
Gm10023	Clic6	Med16		Rgs3
Gm10039	Hdhd3	Med24		4933413G19Rik
Gm10095	Sez6l2	Med25		Fst
Gm10099	Mirlet7c-1	Med29		Atad1
Gm10277	Mthfd1l	Megf8		Dhx30
Gm10614	Degs2	Mettl10		Ttll6
Gm10648	Art3	Mettl16		Upk3a
Gm10704	Iqcg	Mettl7b		Mir1931
Gm10815	Ino80d	Mex3a		Nup205
Gm10818	Habp4	Mfsd12		Vps25
Gm10865	Ankrd39	Mfsd3		4930522O17Rik
Gm10866	Pou2f3	Mgrn1		P2rx1
Gm10876	Tbpl1	Mia		Mphosph10
Gm10914	Aknad1	Midn		4921530D09Rik
Gm11194	Myzap	Mir1192		Ticrr
Gm11525	Chd6	Mir1195		Gm5420
Gm11648	Gm5111	Mir141		Nob1
Gm11725	Cnga1	Mir146b		Samd4
Gm11747	Wdfy1	Mir181c		Olfr1440
Gm11772	Fbxo32	Mir181d		Skp2
Gm12359	Hdac11	Mir1900		Abca2
Gm12530	Vmn2r-ps159	Mir1905		Nynrin
Gm12571	Mir3075	Mir1934		9030612E09Rik
Gm12952	Mir195	Mir1943		Tm4sf19
Gm13056	Ccl7	Mir1953		Tmem198
Gm13111	Ppap2a	Mir1954		Tubgcp5
Gm13213	Cnnm4	Mir200c		Btg3
Gm13777	4933417E11Rik	Mir21		Fstl1
Gm13835	Enam	Mir22		Gng7
Gm13842	Arhgap26	Mir22hg		Dclk2
Gm14173	Idh1	Mir23a		Ky
Gm14486	Plaa	Mir24-2		Tigd3
Gm14488	Obsl1	Mir27a		Chchd10
Gm15122	Snora2b	Mir3057		Mir3067
Gm15217	Gm7334	Mir3074-2		Papola
Gm15350	Ppifos	Mir3075		Fbxo41
Gm15401	Gm16063	Mir3089		Ifnar2
Gm15417	1500017E21Rik	Mir3101		Arel1
Gm15708	Slc27a1	Mir3109		Gbx1
Gm16287	Scarb2	Mir324		Arsg
Gm16486	Ptcd3	Mir328		Sptb
Gm16755	Ankrd6	Mir339		Cops7b
Gm16853	Kansl2	Mir343		Slc35g2
Gm16861	Gm10532	Mir345		Ptpn11
Gm16938	Engase	Mir3971		P2rx4
Gm17747	Dgki	Mir5114		Ube2j1
Gm17753	Il31ra	Mir5123		Gm10768
Gm19313	Stk24	Mir707		Mirlet7i
Gm19327	Itsn1	Mir7b		Dffa
Gm19345	Fyb	Mir92b		Eef2k
Gm19412	Cox11	Mirlet7b		Slc46a1
Gm19450	9130015A21Rik	Mirlet7c-2		Tbcel
Gm19451	Hhipl1	Mlf2		Fkbp4
Gm19461	Gpr146	Mllt6		Slpi
Gm19497	Letmd1	Mlph		Mir126
Gm19557	Tab2	Mlx		Caap1
Gm19696	Cwc25	Mmp15		Gm3230
Gm19703	2210018M11Rik	Mnt		Hat1
Gm19721	Gxylt1	Mogs		Gucy2d
Gm19897	Ghrl	Morf4l1		Kcnh4
Gm19990	Rgs3	Morn1		Hmgb1
Gm20016	4933413G19Rik	Mpdu1		Gdi2
Gm20017	Snx22	Mpeg1		Zfp358
Gm20045	Fst	Mpv17l2		Rnf139
Gm20157	Atad1	Mrpl12		Mir5100
Gm20621	Dhx30	Mrpl33		Olfr1417
Gm21057	Ttll6	Mrpl4		4922502D21Rik
Gm3336	Upk3a	Mrpl43		Foxm1
Gm4123	Mir1931	Mrpl53		Gpr83
Gm4978	Nup205	Mrpl54		Chrna4
Gm5148	Vps25	Msh5		Tbc1d9
Gm5331	4930522O17Rik	Msl1		Yaf2
Gm5627	P2rx1	Msrb1		D7Ertd443e
Gm5735	Mphosph10	Mta1		Mir101a
Gm6937	4921530D09Rik	Mtx1		Mif
Gm757	Ticrr	Muc1		Tnni2
Gm7710	Gm5420	Muc20		Higd1b
Gm8225	Nob1	Muc4		Dennd3
Gm8618	Samd4	Mum1		Sgta
Gm933	Olfr1440	Mus81		Runx1t1
Gm9573	Skp2	Mybph		Pard3
Gm9783	Abca2	Myh9		Stag1
Gm9830	Cdc6	Myo18a		B930025P03Rik
Gm9917	Nynrin	Myo1e		Nxpe4
Gm9975	9030612E09Rik	Myof		Slc15a4
Gna11	Tm4sf19	Myoz3		Ugt1a9
Gna15	Tmem198	Nab2		Repin1
Gnai2	Tubgcp5	Nacc1		Anks1
Gnptab	Btg3	Naglu		Olfr282
Gns	Fstl1	Naif1		E130102H24Rik
Golm1	Gng7	Nanos3		Urb2
Gp1ba	Dclk2	Nans		4933411K16Rik
Gpatch3	Hdac7	Narg2		Zfp775
Gpbar1	Ky	Nat6		C1d
Gpn2	Tigd3	Nbeal2		Fbxl22
Gpr114	Chchd10	Ncf1		Rictor
Gpr137	Mir3067	Nckap5l		Olfr1424
Gpr146	Papola	Ncor2		Gpr137c
Gpr152	Fbxo41	Ndor1		Rab11fip5
Gpr30	Ifnar2	Ndst1		Sfrp5
Gpr56	Arel1	Ndufa2		Gm11602
Gpr97	Gbx1	Ndufb10		1700010B08Rik
Gprc5a	Arsg	Ndufs2		Slc40a1
Gps1	Sptb	Ndufs8		Ankrd33
Gpsm3	Cops7b	Neat1		Mir211
Gpt	Slc35g2	Nedd4l		Ankrd23
Gpx4	Ptpn11	Neil2		Mir761
Gramd2	P2rx4	Nek6		Strn3
Gramd4	Ube2j1	Nek8		Tmem184c
Grasp	Gm10768	Nelfb		Sycp1
Grb7	Mirlet7i	Nfatc3		Pm20d1
Grcc10	Dffa	Nfe2l2		Def6
Grin1	Eef2k	Nfic		Ccdc136
Grin3b	Slc46a1	Nfix		Gm9899
Gse1	Tbcel	Nfkb2		Cct8
Gtf2h1	Fkbp4	Nfkbil1		Gm13704
Gtf2h4	Slpi	Nipal4		Gpr55
Gtf2i	Mir126	Nit1		Tgoln2
Gtf2ird2	Caap1	Nlk		AA415398
Gucy2g	Gm3230	Nmnat2		Chchd2
Gzmm	BC024978	Nol3		A130049A11Rik
H13	Hat1	Nol9		4930565D16Rik
H1f0	Gucy2d	Nop16		Smarcb1
H2-Aa	Psmb3	Notch1		Etfdh
H2-Ab1	Kcnh4	Notch4		Spink6
H2-D1	Hmgb1	Noxo1		Pdpn
H2-DMa	Gdi2	Nploc4		Zg16
H2-DMb1	Zfp358	Nprl2		1110008F13Rik
H2-DMb2	Rnf139	Npw		Cacna1h
H2-Eb1	Mir5100	Nr1d1		1700047L14Rik
H2-Eb2	Olfr1417	Nr1i3		Tmem69
H2-Ke2	4922502D21Rik	Nr4a1		Foxf1
H2-Oa	Foxm1	Nrarp		Mfsd7b
H6pd	Gpr83	Nt5c2		Rapgef3
Hars	Chrna4	Nthl1		Gnpnat1
Hcn2	Tbc1d9	Nudt16l1		Slc15a1
Hcrtr1	Yaf2	Nup62		Mir705
Hdac10	D7Ertd443e	Nup62-il4i1		Bcl6b
Hdac7	Mir101a	Obfc1		Snapc2
Hddc3	Mif	Olfr374		Cubn
Hdhd3	Tnni2	Os9		4932412D23Rik
Hemk1	Higd1b	Pacsin2		Mvb12a
Herpud1	Dennd3	Paf1		Guca2a
Hes1	Sgta	Pafah1b3		Ptchd3
Hes6	Runx1t1	Pbx2		Hba-a1
Hes7	Mir7b	Pbxip1		Dnajb3
Hgs	Pard3	Pcdhga1		Vmn2r90
Higd2a	Stag1	Pcdhga10		Rpl35a
Hk2	B930025P03Rik	Pcdhga11		Myef2
Hmg20b	Nxpe4	Pcdhga12		Ebf4
Hmga1-rs1	Slc15a4	Pcdhga2		Nup50
Hmha1	Ugt1a9	Pcdhga3		A430071A18Rik
Hnf1b	Repin1	Pcdhga4		Fnbp1l
Hnrnpa3	Bmf	Pcdhga5		Cgrrf1
Hnrnpl	Anks1	Pcdhga6		Nlrp12
Hook2	Olfr282	Pcdhga7		Grid2ip
Hpcal1	E130102H24Rik	Pcdhga8		Jph3
Hpd	Urb2	Pcdhga9		Ctsl
Hr	4933411K16Rik	Pcdhgb1		Slc39a3
Hs3st6	Zfp775	Pcdhgb2		1700030A11Rik
Hsd17b1	C1d	Pcdhgb4		Ppp2r3c
Hsf4	Fbxl22	Pcdhgb5		Ctbp2
Hsh2d	Rictor	Pcdhgb6		Telo2
Hyal1	Olfr1424	Pcdhgb7		Grk6
Hyal2	Gpr137c	Pcdhgb8		Dlx1
Hyal3	Rab11fip5	Pcdhgc3		Fgf7
Hyi	Sfrp5	Pcdhgc4		Zbtb5
I830134H01Rik	Gm11602	Pcdhgc5		Trappc3l
Icam1	1700010B08Rik	Pcgf1		Gm4981
Icam4	Slc40a1	Pcgf2		Fam198b
Icam5	Ankrd33	Pck2		2010010A06Rik
Ick	Pfdn1	Pcnxl3		Kirrel
Id1	Mir211	Pddc1		Lmbr1
Idh2	Ankrd23	Pde4c		Ago4
Ier2	Mir761	Pdpk1		Ffar4
Ier5	Strn3	Pdxp		Banf2
Ier5l	Tmem184c	Pdzd7		Fam65a
Ifi30	Sycp1	Pef1		Zfp697
Ifitm10	Pm20d1	Peo1		Olfr1418
Ifrd2	Def6	Per1		Coprs
Ift20	Ccdc136	Per2		Batf3
Igflr1	Gm9899	Pfdn1		2410124H12Rik
Igsf23	Cct8	Pfdn2		Cnp
Igsf9	Vhl	Pfkfb2		A730008H23Rik
Ik	Gm13704	Pfn1		Mir721
Il21r	Gpr55	Pgpep1		Mir214
Il34	Tgoln2	Pgs1		Rrnad1
Il4i1	AA415398	Phb2		Zer1
Il4ra	Chchd2	Phf13		Aldh3a2
Ilf3	Mapkapk2	Phf23		Kcnip1
Ina	A130049A11Rik	Phlda3		Numbl
Inca1	4930565D16Rik	Pi4k2a		Crygb
Inf2	Smarcb1	Pias4		B130034C11Rik
Inip	Mir3101	Piezo1		Mrc2
Ino80b	Etfdh	Pik3r2		Chst3
Ipo4	Spink6	Pim3		Pard6a
Iqgap1	Pdpn	Pip4k2b		Mgl2
Iqgap3	Cyp2w1	Pip5k1c		Dsn1
Irak2	C130050O18Rik	Pitpna		Lrrc36
Irf2	Zg16	Pitpnm1		Rrp36
Irf2bp2	1110008F13Rik	Pla2g15		Ago1
Irf2bpl	Cacna1h	Pla2g6		4930509E16Rik
Irf9	1700047L14Rik	Plcb3		Nup188
Irs2	Tmem69	Plec		Map3k7
Irx3	Foxf1	Plekhg2		Prdm2
Irx5	Mfsd7b	Plekhg6		Rab35
Isyna1	Rapgef3	Plekhm1		Itch
Itga7	Gnpnat1	Plin3		Agbl2
Itga9	Slc15a1	Pmvk		Rabgap1l
Itih1	Mir705	Pnkd		Mib1
Itih3	Soga2	Pnkp		Snip1
Itih4	Bcl6b	Pnpla2		Kcnc4
Itpkb	Snapc2	Pold4		Kcnk3
Itpkc	2900097C17Rik	Poldip2		Tbc1d14
Itpr1	Cubn	Poldip3		Hist1h2bq
Itpr3	4932412D23Rik	Polr2a		Cort
Izumo1	Mvb12a	Polr2e		Slc41a1
Izumo2	Guca2a	Polr2l		Gpr176
Jmjd7	Ptchd3	Pomgnt1		Anp32e
Jrk	Hba-a1	Por		Pcmt1
Junb	Dnajb3	Pou6f1		Rbpms2
Jund	Vmn2r90	Ppib		Mir1b
Jup	Rpl35a	Ppm1n		Smyd5
Kat8	Myef2	Ppox		Mir5120
Kcnc3	Ebf4	Ppp1ca		Pparg
Kcnj15	Nup50	Ppp1r13l		Rad50
Kcnk4	A430071A18Rik	Ppp1r14b		Prdm9
Kcnk6	Fnbp1l	Ppp1r16a		Myo9b
Kcnk7	Cgrrf1	Ppp2r4		Dnaja2
Kctd10	Nlrp12	Ppp4c		Ccr9
Kctd7	Grid2ip	Ppt2		Six5
Kdm4b	Jph3	Prdx2		Stk36
Kdm6b	Ctsl	Prkcz		Ccdc65
Khdc3	Slc39a3	Prlh		Skiv2l
Kifc1	1700030A11Rik	Proca1		Lrrc19
Kifc2	Ppp2r3c	Prpf8		Rpl6
Kiss1r	Ctbp2	Prr19		4930483O08Rik
Klc3	Telo2	Prr24		Gm16793
Klf13	Grk6	Prrt1		Chrd
Klf16	Dlx1	Prss36		Pgrmc2
Klf9	Fgf7	Prss53		Cdk20
Klhdc9	Smad7	Prss8		Ino80c
Klhl21	Zbtb5	Psd		Trim2
Klhl26	Trappc3l	Psenen		Mrpl34
Kpna7	Gm4981	Psmb3		Syne3
Krt18	Fam198b	Psmc3ip		Slc47a2
Krt7	Slc48a1	Psme1		Clcnkb
Krt8	2010010A06Rik	Psme2		Rep15
Krt80	Kirrel	Ptges2		Hcrt
Krtcap2	Lmbr1	Ptma		Akap7
Kxd1	Ago4	Ptms		Mcts2
Lag3	Ffar4	Ptov1		Foxj3
Lama5	Banf2	Ptpn1		Panx3
Lamc2	Fam65a	Ptpn6		Gadd45b
Lamc3	Zfp697	Ptprm		Fut4
Lamtor2	Olfr1418	Ptprn		Slc13a4
Lasp1	Coprs	Ptrf		Ces3b
Lbx2	Batf3	Pvr		E130311K13Rik
Ldha	2410124H12Rik	Pvrl2		Oprm1
Ldhc	Cnp	Pvrl4		Fam160a2
Lenep	A730008H23Rik	Pwwp2b		Snap25
Leprel4	Mir721	Pxn		Asic1
Lgals1	Mir214	Pygo2		Cyb5
Lgals2	Rrnad1	Qtrt1		Atp2b2
Lgals3bp	Zer1	R3hdm4		Osbp
Lgals4	Aldh3a2	Rab17		Denr
Lgals7	Kcnip1	Rab25		Slc33a1
Lgi3	Numbl	Rab34		Mroh7
Lhpp	Crygb	Rab3a		A230020J21Rik
Lipe	B130034C11Rik	Rab4b		Adgb
Llgl2	Meaf6	Rab8a		Tmem209
Lmna	Mrc2	Rabgef1		Chtf8
LOC100504676	Chst3	Racgap1		Pgbd5
LOC100862024	Pard6a	Rad54l		Sh2d2a
LOC101055733	Mgl2	Rad9a		Tspyl1
LOC101055759	Dsn1	Rai1		Ikzf4
LOC101055810	Lrrc36	Rai14		Khnyn
LOC101055811	Rrp36	Ralgds		Peli2
LOC101055812	Ago1	Rap1b		Slc39a2
LOC101055818	4930509E16Rik	Rara		Cdk2
LOC101055835	Nup188	Rasgrf1		Rpap3
LOC101055871	Map3k7	Rassf1		Tom1l1
LOC101055922	Prdm2	Rbks		Clec16a
LOC101055975	Rab35	Rbm22		Cysltr2
LOC101055998	Slc25a47	Rbpjl		Zc3h12d
LOC101056178	Itch	Rdh5		Plekhg3
LOC101056214	Agbl2	Rec8		Gpt2
Lpcat1	Rabgap1l	Recql4		Smpd1
Lpcat3	Mib1	Resp18		Snf8
Lpp	Snip1	Retsat		Nptxr
Lrdd	Kcnc4	Rexo1		Rwdd2b
Lrp1	Kcnk3	Rfng		Diras1
Lrp5	Tbc1d14	Rgl2		Fam129a
Lrrc14	Pef1	Rhbdd2		Fkbp1a
Lrrc23	Hist1h2bq	Rilp		0610038B21Rik
Lrrc24	Cort	Rilpl1		Ipcef1
Lrrc25	Slc41a1	Rilpl2		Katna1
Lrrc26	Ctsd	Rinl		4930473A02Rik
Lrrc27	Gpr176	Rnaseh2a		Fbxw5
Lrrc29	Anp32e	Rnf151		Slc39a9
Lrrfip1	Pcmt1	Rnf167		9330020H09Rik
Lrrk1	Rbpms2	Rnf181		Fam160b1
Lrsam1	Mir1b	Rnf208		Atrn
Lsm4	Smyd5	Rnf31		Fancd2
Lsmd1	Mir5120	Rnf5		Lmln
Lsmem2	Pparg	Rnps1		Idh3b
Lta	Rad50	Rnu12		Mns1
Ltb	Prdm9	Rpl18		Zc3h12c
Ltbp3	Myo9b	Rpl23		Sbk1
Ltbr	Dnaja2	Rpl23a		Nup43
Luc7l3	Irak2	Rpl3l		Arvcf
Lurap1	Ccr9	Rplp0		Mfhas1
Ly6d	Mir339	Rplp2		Npcd
Ly6g5b	Six5	Rps14		Sobp
Ly6g5c	Stk36	Rps15		Zcchc24
Ly6g6c	Ccdc65	Rps16		Pced1a
Ly6g6d	Skiv2l	Rps18		Parp8
Ly6g6e	Lrrc19	Rps2		Aar2
Ly6g6f	Rpl6	Rps6kb1		Polr3e
Lyl1	4930483O08Rik	Rreb1		Snora47
Lynx1	Gm16793	Rrp7a		Endou
Lypd2	Chrd	Rsg1		Tmem141
Lzts2	Sarm1	Rtbdn		Emc4
Madcam1	Pgrmc2	Rtkn		4921509C19Rik
Madd	Cdk20	Rtn2		Xpo1
Maff	Ino80c	Runx1		Scn1b
Malat1	Trim2	Rxra		Vps16
Mamstr	Mrpl34	Ryr1		Ado
Man2a2	Syne3	S1pr2		Ube2t
Manbal	Slc47a2	Sae1		Xxylt1
Map1lc3b	Clcnkb	Samd4b		Map3k4
Map2k2	Rep15	Sapcd1		Zfp474
Map3k11	Hcrt	Sarm1		Gnb1l
Map4k1	Akap7	Sbds		Mir124a-3
Map7d1	Mcts2	Sbno1		Znrf2
Mapk11	Foxj3	Sbno2		1110028F11Rik
Mapk12	Panx3	Scamp4		Rbm15b
Mapk3	Gadd45b	Scarf1		Atl1
Mapk8ip1	Malat1	Scd1		Slc38a9
Mapkapk2	Fut4	Scd2		Rcsd1
Mapkapk3	Slc13a4	Scd3		Nmnat1
Mapkbp1	Ces3b	Scgb1a1		Map3k1
Marveld1	E130311K13Rik	Scnn1a		Zranb1
Mast3	Oprm1	Scyl1		Rgs19
Mat1a	Fam160a2	Sdc4		Il10
Matk	Snap25	Sdk2		Blm
Matn4	Asic1	Sebox		Tmco5
Mavs	Cyb5	Sema3b		Gm11437
Mbl1	Atp2b2	Sema4g		Ifltd1
Mbnl2	Osbp	Senp3		Ccdc114
Mbp	Denr	Serpinf2		Hist1h1b
Mcfd2	Slc33a1	Setd8		Itpr2
Mcl1	Mroh7	Sfn		Mrps14
Mcm3ap	A230020J21Rik	Sftpb		1810044D09Rik
Mdm4	Adgb	Sfxn2		Map2k7
Meaf6	Slc13a2	Sgms1		Sema5b
Med16	Tmem209	Sgsm2		Sit1
Med24	Chtf8	Sh3bp1		Ndrg2
Med25	Pgbd5	Shc1		Tekt2
Med29	Sh2d2a	Simc1		Ablim2
Med8	Tspyl1	Sipa1		2810055G20Rik
Mef2d	Ikzf4	Sipa1l3		Gm14057
Megf6	Khnyn	Sirt2		Fam26f
Megf8	Peli2	Sirt4		Hsd17b3
Met	Slc39a2	Ski		BC068157
Mettl10	Cdk2	Slc13a2		Gm16065
Mettl16	Rpap3	Slc23a2		Bach1
Mettl7b	Tom1l1	Slc25a10		Mir140
Mex3a	Clec16a	Slc25a11		Olfm2
Mfsd12	Cysltr2	Slc25a22		Bend6
Mfsd3	Zc3h12d	Slc25a25		Fam166b
Mga	Plekhg3	Slc25a29		Mir872
Mgat5	Gpt2	Slc25a47		BC016423
Mgrn1	Smpd1	Slc34a3		Lmo4
Mia	Snf8	Slc35a4		Mir1940
Mical2	Mmp15	Slc38a3		Slc6a17
Midn	Nptxr	Slc39a4		Cyp21a1
Mien1	Rwdd2b	Slc43a2		Aldh8a1
Mipep	Trim8	Slc44a3		Ushbp1
Mir1190	Diras1	Slc46a2		2410021H03Rik
Mir1191	Fam129a	Slc48a1		Rab26
Mir1192	Fkbp1a	Slc4a1ap		P2rx7
Mir1195	0610038B21Rik	Slc50a1		Pias2
Mir141	Ceacam20	Slc52a3		Oxgr1
Mir146b	Ipcef1	Slc9a3r2		Zmat5
Mir181c	Katna1	Slc9a5		Siae
Mir181d	4930473A02Rik	Smad3		Fan1
Mir1900	Fbxw5	Smad7		Lpar1
Mir1905	Slc39a9	Smagp		Rxfp1
Mir1934	9330020H09Rik	Snhg9		Usp22
Mir1941	Fam160b1	Snora21		Hist1h1e
Mir1942	Atrn	Snora52		Hbq1b
Mir1943	Fancd2	Snora64		Prm1
Mir1953	Lmln	Snora78		Dpep2
Mir1954	Idh3b	Snord118		Osmr
Mir200c	Mns1	Snord42a		Pyurf
Mir21	Zc3h12c	Snord42b		Tex14
Mir22	Sbk1	Snord4a		Mir546
Mir22hg	Nup43	Snrnp35		Hspb11
Mir23a	Arvcf	Snrpa		Fam47e
Mir24-2	Mfhas1	Snx1		Styx
Mir27a	Npcd	Snx22		2021-09-09
Mir29a	Sobp	Snx29		Pisd-ps2
Mir29b-1	Zcchc24	Snx30		Col18a1
Mir3057	Hcrtr1	Snx32		4932415G12Rik
Mir3074-2	Pced1a	Socs3		2810429I04Rik
Mir3075	Parp8	Soga2		2310005G13Rik
Mir3089	Aar2	Sox15		Pde6h
Mir3091	Polr3e	Spaca4		Cdrt4
Mir3101	Snora47	Spag7		Stk38l
Mir3109	Endou	Spata21		Ckap2
Mir324	Tmem141	Spef1		Fcrls
Mir328	Emc4	Spen		Zfp384
Mir339	4921509C19Rik	Sphk2		Slc22a3
Mir343	Xpo1	Spint2		1110038F14Rik
Mir345	Mettl10	Spns3		Ppif
Mir3470a	Scn1b	Spsb1		Ces4a
Mir3971	Vps16	Sra1		Ccdc66
Mir5114	Ado	Src		1700084E18Rik
Mir5123	Ptms	Srebf1		Sptan1
Mir707	Ube2t	Srp14		Mir1963
Mir7b	Xxylt1	Srsf3		Srrm4
Mir92b	Map3k4	Ssbp4		Sowahc
Mirlet7b	Zfp474	Ssna1		Wdr12
Mirlet7c-2	Gnb1l	Ssr2		Pdc
Mlf2	Mir124a-3	Sssca1		Arl9
Mllt6	Znrf2	St3gal1		Mapre2
Mlph	Wars	St3gal4		Olfr1419
Mlx	Bcl2l1	Stat3		Pdk2
Mlycd	1110028F11Rik	Stat6		Pdia5
Mmp15	Rbm15b	Stk11		Myo10
Mnt	Atl1	Stk16		Pdrg1
Mogs	Slc38a9	Stk32c		Cep57l1
Morf4l1	Rcsd1	Stk38		Samd14
Morn1	Nmnat1	Stxbp1		Ube2d2a
Mpdu1	Map3k1	Styxl1		Gkap1
Mpeg1	Zranb1	Sufu		Kctd4
Mpl	Rgs19	Sult2b1		Zcrb1
Mpv17l2	Il10	Supt6		1700110C19Rik
Mrpl12	Blm	Suv420h1		Hmgcs2
Mrpl33	Tmco5	Sync		Tmem11
Mrpl4	Gm11437	Syngr3		Gsdma3
Mrpl43	Ifltd1	Synpo		1810034E14Rik
Mrpl53	Ccdc114	Sys1		Rbp4
Mrpl54	Hist1h1b	Sytl3		Mcc
Msh5	Slc46a2	Szrd1		Mepe
Msl1	Itpr2	Tapbp		Fam227b
Msrb1	Mrps14	Tas1r1		Kif22
Mta1	1810044D09Rik	Tatdn2		Gfap
Mtx1	Map2k7	Tbc1d10c		Fam186b
Muc1	Sema5b	Tbc1d17		Trim3
Muc20	Sit1	Tbc1d2		Fsip1
Muc4	Ndrg2	Tbc1d24		Nipa1
Mum1	Tekt2	Tbk1		Spg21
Mus81	Ablim2	Tbl3		Zfp709
Mustn1	2810055G20Rik	Tbx6		Bnip3l
Mybbp1a	Gm14057	Tbxa2r		Tldc2
Mybpc2	Upk2	Tcf7l1		Galm
Mybpc3	Fam26f	Tcirg1		Rimkla
Mybph	Hsd17b3	Tex40		Mir26a-2
Mycbpap	BC068157	Tgif1		Becn1
Myh14	Gm16065	Tgm4		Cdc42bpa
Myh9	Icam5	Tgoln1		Tbx21
Mylk	Bach1	Tha1		Lox
Myo18a	Mir140	Thap3		1700054M17Rik
Myo1e	Olfm2	Thbs3		Psmb7
Myo1h	Bend6	Thra		Ly96
Myo5a	Fam166b	Thrap3		Plin1
Myo5c	Mir872	Ticam1		B230319C09Rik
Myo9a	BC016423	Tjp3		Hsd3b4
Myof	Lmo4	Tlcd1		Phkg1
Myoz3	Mir1940	Tlcd2		Ndufaf5
n-Ts2	Slc6a17	Tmbim1		Cpn1
Naa35	Cyp21a1	Tmbim6		BC030476
Nab2	4933411E08Rik	Tmco6		4930512B01Rik
Nacc1	Aldh8a1	Tmem107		Pik3c2a
Naglu	Egln2	Tmem115		Larp1
Naif1	Ushbp1	Tmem120a		Myo6
Nanos3	2410021H03Rik	Tmem134		Scaf8
Nans	Rab26	Tmem145		1110007C09Rik
Napsa	P2rx7	Tmem150a		Apitd1
Narg2	Pias2	Tmem180		Papss2
Nat6	Rpl23	Tmem184b		Gm7244
Nbeal2	Oxgr1	Tmem194		Atg2b
Nccrp1	Zmat5	Tmem199		Ly86
Ncf1	Siae	Tmem203		Igsf6
Nckap5l	Fan1	Tmem208		Ctxn2
Ncor2	Lpar1	Tmem210		Grsf1
Ndor1	Rxfp1	Tmem235		Tanc1
Ndst1	Usp22	Tmem248		Mzt2
Ndufa2	Hist1h1e	Tmem59l		D630023F18Rik
Ndufb10	Hbq1b	Tmem88		A630075F10Rik
Ndufs2	Prm1	Tmem97		Ptgir
Ndufs7	Dpep2	Tmub2		Ikbkg
Ndufs8	Osmr	Tnf		Arhgef18
Neat1	Pyurf	Tnfaip1		Ltbp2
Necab2	Pvr	Tnfrsf1a		Mir3062
Nedd4l	Tex14	Tnfrsf1b		Creb3l2
Nedd9	Mir546	Tnfrsf8		Nav1
Neil2	Hspb11	Tnfsf12		Rassf8
Nek6	Fam47e	Tnfsf13		Atf6b
Nek8	Styx	Tom1l2		Slc13a3
Nelfb	2021-09-09	Tomm40l		Palm2
Nfatc3	Pisd-ps2	Tonsl		Herc2
Nfe2l2	Col18a1	Tor4a		Armc2
Nfic	4932415G12Rik	Tpgs1		Lpo
Nfix	2810429I04Rik	Tpm1		Zscan22
Nfkb2	2310005G13Rik	Tpm4		Sertad3
Nfkbil1	Pde6h	Tprn		2810025M15Rik
Nipal4	Cdrt4	Tpx2		Heg1
Nit1	Stk38l	Tradd		Rnf207
Nkpd1	Ckap2	Traf4		Mir193
Nkx2-1	Fcrls	Trappc3		Asic4
Nlk	Mir1900	Trib1		Dmpk
Nmnat2	Zfp384	Trim14		Thpo
Nol10	Slc22a3	Trim46		Dock4
Nol3	1110038F14Rik	Trim62		Synrg
Nol9	Ppif	Trim8		Srek1ip1
Nop16	Ces4a	Triobp		Wdr75
Notch1	Ccdc66	Trmt1		Ppm1f
Notch4	1700084E18Rik	Trp53tg5		Camkk2
Noxo1	Sptan1	Tsc2		Gm21949
Nploc4	Mir1963	Tspan1		Igfbp4
Nprl2	Srrm4	Tspan4		Slc27a3
Npw	Cox4i2	Ttc7		Gm5643
Nr1d1	Sowahc	Ttll1		Syt17
Nr1h2	Wdr12	Tuba4a		Sav1
Nr1i3	Pdc	Tubb2a		Acly
Nr4a1	Arl9	Tubb4b		Lrrc61
Nrarp	Mapre2	Tubd1		Rnf25
Nrp1	Olfr1419	Tubg1		Prrxl1
Nt5c2	Pdk2	Tusc2		Apbb1
Nt5c3b	Pdia5	Txn2		Lrrc32
Nthl1	Myo10	U2af1l4		Lrig1
Ntn5	Pdrg1	Uba52		Ankrd55
Nudt16l1	Cep57l1	Ubald1		Pphln1
Nup214	Samd14	Ubqln4		Gm7904
Nup62	Ube2d2a	Ubtf		Nrd1
Nup62-il4i1	Gkap1	Ufc1		Eftud2
Obfc1	Kctd4	Uhrf1		Pink1
Odf3l2	Zcrb1	Uhrf1bp1l		Clint1
Olfr374	1700110C19Rik	Unc93b1		Cct7
Omp	Hmgcs2	Upk1a		Lrrc38
Oraov1	Tmem11	Upk2		Gkn2
Os9	Gsdma3	Usb1		Usp3
Osgin1	1810034E14Rik	Usf1		Gm10052
P2ry2	Rbp4	Usp21		Sptbn4
Pacsin2	Mcc	Usp39		Insm2
Paf1	Mepe	Vamp2		Gm13582
Pafah1b3	Fam227b	Vamp5		Tbc1d21
Pak4	Kif22	Vamp8		Smc1b
Pard6b	Gfap	Vdr		Anapc13
Park7	Fam186b	Vgll4		Chchd4
Parp10	Trim3	Vhl		Lcn8
Pbk	Fsip1	Vkorc1		Ltbp4
Pbx2	Nipa1	Vmp1		Zfp367
Pbxip1	Spg21	Vps13d		Tmeff2
Pcdhga1	Zfp709	Vps28		Pnmal1
Pcdhga10	Bnip3l	Vps52		Hdac4
Pcdhga11	Tldc2	Vtn		Zmym4
Pcdhga12	Galm	Vwa7		Pkn3
Pcdhga2	Rimkla	Wars		Xkr6
Pcdhga3	Mir26a-2	Wbp1		Cacng7
Pcdhga4	Becn1	Wdr18		Abca4
Pcdhga5	Cdc42bpa	Wdr25		Rad54l2
Pcdhga6	Tbx21	Wdr31		Col5a1
Pcdhga7	Lox	Wdr46		Zfp617
Pcdhga8	1700054M17Rik	Wdr54		Fam180a
Pcdhga9	Psmb7	Wdr55		Ltn1
Pcdhgb1	Ly96	Wdr81		Ankrd49
Pcdhgb2	Plin1	Wipf2		Katnal1
Pcdhgb4	B230319C09Rik	Wwc1		Slc5a3
Pcdhgb5	Hsd3b4	Xbp1		Optc
Pcdhgb6	Phkg1	Yars		BC026585
Pcdhgb7	Ndufaf5	Yif1b		Mir291a
Pcdhgb8	Cpn1	Yod1		Olfr279
Pcdhgc3	BC030476	Ypel3		Ripk3
Pcdhgc4	4930512B01Rik	Yy1		Zbtb8a
Pcdhgc5	Pik3c2a	Zbtb22		1110006O24Rik
Pcgf1	Larp1	Zbtb32		Zfp961
Pcgf2	Myo6	Zbtb38		Col6a1
Pck2	Scaf8	Zbtb48		Snph
Pcnt	Plin3	Zbtb7a		Hmg20a
Pcnxl3	1110007C09Rik	Zbtb7b		Ap1s3
Pcsk6	Apitd1	Zc3h12a		Dapk2
Pddc1	Papss2	Zc3h4		Alox12b
Pde4c	Gm7244	Zcchc14		Dda1
Pdia6	Atg2b	Zdhhc18		Gm6498
Pdlim2	Ly86	Zdhhc3		Mtfmt
Pdpk1	Igsf6	Zfhx3		Fam131a
Pdxp	Ctxn2	Zfp319		Ttll7
Pdzd7	Grsf1	Zfp36		4930455C13Rik
Pebp4	Tanc1	Zfp36l1		Strn
Pef1	Mzt2	Zfp598		Adh6-ps1
Peo1	D630023F18Rik	Zfp646		Mir99b
Per1	A630075F10Rik	Zfp668		Bmper
Per2	Ptgir	Zfp710		Ptgr1
Pfdn1	Ikbkg	Zfyve27		Zzef1
Pfdn2	Arhgef18	Zmiz1		Hmox1
Pfkfb2	Ltbp2	Zmynd10		Tmem132c
Pfn1	Mir3062	Zmynd8		Ginm1
Pgap3	Creb3l2	Zswim4		Scd4
Pgpep1	Nav1			Nr3c1
Pgs1	Rassf8			Lrrc39
Phb2	Atf6b			Rps15a
Phf13	Slc13a3			Ptpn14
Phf23	Palm2			Vprbp
Phlda3	Herc2			Fam26e
Pi4k2a	Armc2			Adam22
Pias4	Lpo			Bcan
Piezo1	Zscan22			4930428G15Rik
Pigb	Sertad3			Glt1d1
Pik3c2b	2810025M15Rik			Ribc2
Pik3r2	Heg1			Rab11fip4
Pim3	Rnf207			Strip2
Pip4k2b	Mir193			Prkrir
Pip5k1c	Asic4			Tbc1d23
Pip5kl1	Dmpk			Fpr1
Pitpna	Thpo			Tnnt3
Pitpnm1	Frmd8			Slc51a
Pkm	Dock4			Prokr2
Pla2g15	Synrg			Cyp46a1
Pla2g4b	Arl3			0610010K14Rik
Pla2g6	Srek1ip1			Ddx41
Plac9a	Wdr75			Snora34
Plcb3	Ppm1f			2310030A07Rik
Pld1	Camkk2			Coa3
Plec	Gm21949			Magi3
Plekha6	Igfbp4			Mthfd2
Plekhg2	Mir5123			H19
Plekhg6	Slc27a3			Gm12603
Plekhm1	Gm5643			Gm14005
Plin3	Syt17			Mtmr6
Plxna4	Sav1			Anxa6
Plxnb2	Wdr25			Mcph1
Pmepa1	Acly			Qrich2
Pmvk	Col4a1			Nin
Pnkd	Lrrc61			Pradc1
Pnkp	Rnf25			Gstm5
Pnma1	Prrxl1			Hnrnpa1
Pnmt	Alad			Mfap4
Pnoc	Apbb1			Snord17
Pnpla2	Lrrc32			Camkk1
Pnpo	Lrig1			Gnl2
Pold1	Ankrd55			Snord14a
Pold4	Pphln1			Gm6880
Poldip2	Gm7904			Fam111a
Poldip3	Cux1			Uhrf2
Pole3	Nrd1			Dhx57
Polr2a	Eftud2			2410017I17Rik
Polr2e	Pink1			Gm5868
Polr2l	Clint1			Papd5
Pomgnt1	Cct7			Garem
Por	Lrrc38			Rmi2
Pou6f1	Gkn2			Adipor2
Ppapdc3	Usp3			Skiv2l2
Ppfibp2	Gm10052			Pald1
Ppib	Sptbn4			Srfbp1
Ppm1n	Insm2			Prkca
Ppox	Gm13582			Copa
Ppp1ca	Tbc1d21			Zzz3
Ppp1r13l	Smc1b			Ugt1a6b
Ppp1r14a	Anapc13			Sspo
Ppp1r14b	Chchd4			Psmg4
Ppp1r14d	Lcn8			Gm10941
Ppp1r16a	Ltbp4			Mettl9
Ppp1r37	Zfp367			6430706D22Rik
Ppp2r4	Tmeff2			Trpm1
Ppp3cc	Pnmal1			Gldc
Ppp4c	Hdac4			Fadd
Ppt2	Zmym4			Txk
Prdm16	Pkn3			Ano6
Prdx2	Xkr6			Prdm10
Prkab1	Cacng7			Slc11a2
Prkcd	Abca4			Spink4
Prkcz	Bspry			Rnf41
Prlh	Rad54l2			Ppp4r1l-ps
Proca1	Col5a1			Cdc42ep2
Prpf8	Zfp617			Chmp6
Prr15l	Fam180a			Shmt1
Prr19	Ltn1			Lcn4
Prr24	Ankrd49			Foxs1
Prrc2b	Katnal1			Pex11g
Prrt1	Slc5a3			Ccdc150
Prss36	Optc			Mesp2
Prss53	BC026585			Psap
Prss8	Mir291a			Ttll9
Prune	Olfr279			Clcn2
Psca	Ripk3			B430010I23Rik
Psd	Zbtb8a			5730422E09Rik
Psenen	1110006O24Rik			Snord85
Psmb3	Zfp961			Csf1
Psmc3	Col6a1			Rnf34
Psmc3ip	Snph			Pelo
Psme1	Hmg20a			1700019B03Rik
Psme2	Ap1s3			Trpd52l3
Ptges2	Dapk2			Ncrna00085
Ptgfrn	Poldip2			Mettl17
Pth1r	Alox12b			1700065J11Rik
Ptma	Dda1			Loxl1
Ptms	Gm6498			Dlg1
Ptov1	Mtfmt			Nbn
Ptpn1	Fam131a			Rragd
Ptpn3	Ttll7			Pml
Ptpn6	4930455C13Rik			Snhg10
Ptprf	Strn			Xpo4
Ptprm	Adh6-ps1			Rn4
Ptprn	Mir99b			Hpn
Ptrf	Bmper			Zfp217
Pum2	Fam96a			1700012D14Rik
Pvr	Lag3			Edf1
Pvrl2	Mcfd2			Lyz1
Pvrl4	Scd2			Gpr128
Pwwp2b	Ptgr1			Pten
Pxn	Zzef1			Mir466n
Pygo2	Hmox1			Ss18
Qtrt1	Tmem132c			Hist1h2an
R3hdm4	Ginm1			Chn1
Rab17	Scd4			Mb
Rab25	Nr3c1			Arhgap10
Rab27a	Lrrc39			Aldh9a1
Rab34	Rps15a			4833411C07Rik
Rab3a	Ptpn14			Xpot
Rab3il1	Vprbp			Mir133a-1
Rab4b	Fam26e			Osgin2
Rab8a	Adam22			Atp6v1h
Rabgef1	Bcan			Uap1l1
Racgap1	4930428G15Rik			Nipal1
Rad54l	Glt1d1			Col1a1
Rad9a	Ribc2			Zfp882
Rai1	Rab11fip4			Srp72
Rai14	Strip2			Ppia
Ralgds	Prkrir			Hist1h2bj
Rap1b	Tbc1d23			Adamts7
Rap1gap	Fpr1			Sox18
Rapsn	Tnnt3			Gm19705
Rara	Slc51a			Mapre1
Rasgef1a	Prokr2			Sgtb
Rasgef1b	Cyp46a1			AB099516
Rasgrf1	Pcgf2			Xcr1
Rasip1	0610010K14Rik			Tmod1
Rassf1	Ddx41			Ggct
Rassf3	Snora34			Ppp1r9b
Rbks	2310030A07Rik			Nrn1
Rbm22	Coa3			Cbln3
Rbm47	Magi3			Gtf2ird1
Rbpjl	Mthfd2			Senp6
Rdh5	H19			Tmem87b
Rec8	Gm12603			Mrpl44
Recql4	Gm14005			Tomm5
Reep4	Mtmr6			Gpsm2
Relb	Anxa6			Fbn1
Resp18	Mcph1			Hpgds
Ret	Qrich2			Rnf43
Retsat	Nin			AW549542
Rexo1	Pradc1			Capn9
Rfng	Gstm5			Mrpl35
Rft1	Hnrnpa1			Rqcd1
Rgcc	Mfap4			Cldn15
Rgl2	Snord17			Tbl1xr1
Rhbdd2	Camkk1			Ccl2
Rhobtb2	Gnl2			Zfp385c
Rhof	Snord14a			Cnih
Rhov	Gm6880			Ccnc
Rilp	Fam111a			Rnf182
Rilpl1	Uhrf2			Gm19510
Rilpl2	Dhx57			Ntn1
Rinl	2410017I17Rik			Trak1
Ripk1	Gm5868			Ing4
Rlbp1	Papd5			Ccl11
Rnaseh2a	Garem			Klf6
Rnf151	Rmi2			Mroh2a
Rnf167	Adipor2			Shkbp1
Rnf181	Skiv2l2			Cnksr3
Rnf208	Pald1			1700073E17Rik
Rnf31	Srfbp1			Car12
Rnf5	Prkca			Top3a
Rnps1	Copa			Rbfox3
Rnu12	Zzz3			Ube2z
Rnu7	Ugt1a6b			Rnasek
Ros1	Sspo			Smad2
Rpl18	Psmg4			Gmppa
Rpl23	Gm10941			Gm16515
Rpl23a	Cyp2t4			Tg
Rpl3l	Mettl9			1700017B05Rik
Rplp0	6430706D22Rik			Dhrs7b
Rplp2	Trpm1			Psmc6
Rps14	Gldc			Ube4b
Rps15	Fadd			Sdcbp2
Rps16	Txk			Naa25
Rps18	Ano6			1810026J23Rik
Rps2	Prdm10			Gnmt
Rps21	Slc11a2			Vmn1r188
Rps23-ps	Spink4			Gimap6
Rps6kb1	Rnf41			Klhl38
Rreb1	Ppp4r1l-ps			Mir3087
Rrp7a	Cdc42ep2			Pom121
Rsad1	Chmp6			Syngr4
Rsg1	Cpsf1			Prmt10
Rsl24d1	Shmt1			Fbln2
Rsph1	Lcn4			Tatdn1
Rtbdn	Foxs1			Gm6654
Rtkn	Pex11g			Fam3a
Rtn2	Ccdc150			Timmdc1
Runx1	Mesp2			Morn4
Rxfp4	Psap			Prrt2
Rxra	Ttll9			Adamts14
Ryr1	Clcn2			Zfp846
S1pr2	B430010I23Rik			Cd37
Sae1	5730422E09Rik			Ttc32
Samd4b	Snord85			2310022B05Rik
Sapcd1	Csf1			Rab32
Sarm1	Tpx2			Slc39a10
Sbds	Rnf34			4930563D23Rik
Sbno1	Pelo			Cbfa2t2
Sbno2	1700019B03Rik			Wdr34
Scamp4	Trpd52l3			Gskip
Scara3	Ncrna00085			Nlrp9b
Scarf1	Mettl17			Cd27
Scd1	1700065J11Rik			Magohb
Scd2	Loxl1			Tmem221
Scd3	Dlg1			Tdrd3
Scgb1a1	Nbn			1110001J03Rik
Scnn1a	Rragd			Mtmr4
Scyl1	Mlf2			Atp6v1g3
Sdc1	Pml			Nanos2
Sdc4	Snhg10			Snhg7
Sdk2	Xpo4			Prrx2
Sebox	Rn4			Bhlhe41
Sec1	Hpn			Tango2
Sema3b	Zfp217			Prpf6
Sema4g	1700012D14Rik			Snora43
Senp3	Edf1			Ccdc147
Senp8	Lrrc27			Agpat2
Sepw1	Lyz1			Pik3r5
Serpinf2	Gpr128			Timm13
Setd1b	Pten			Nsfl1c
Setd8	Mir466n			Tmc7
Setdb1	Ss18			Mir199a-2
Sf3b3	Hist1h2an			Susd3
Sfn	Chn1			D7Ertd143e
Sfpi1	Mb			Ptpmt1
Sfta2	1810019D21Rik			Txndc16
Sftpa1	Arhgap10			Thsd7a
Sftpb	Nlk			Fam89a
Sftpc	Aldh9a1			Acd
Sftpd	4833411C07Rik			Snrpb
Sfxn2	Tnfrsf8			Dok3
Sgms1	Xpot			Sgca
Sgsm2	Mir133a-1			Tbp
Sh2d4b	Osgin2			Mir3069
Sh3bgrl3	Ttc7			Dynlrb1
Sh3bp1	Atp6v1h			Aagab
Sh3bp4	Uap1l1			Nfatc1
Shb	Nipal1			Gm17359
Shc1	Col1a1			Tomm70a
Shroom3	Zfp882			Dnm3os
Sik1	Srp72			Sfpq
Simc1	Ppia			1700016C15Rik
Sipa1	Hist1h2bj			Hist1h3d
Sipa1l3	Adamts7			Pde6c
Sirt2	Sox18			Zfp142
Sirt4	Gm19705			Arl6ip1
Siva1	Mapre1			Celf2
Ski	Sgtb			Prkacb
Slamf9	AB099516			Spink5
Slc12a3	Xcr1			Iqch
Slc13a2	Tmod1			Prrc1
Slc23a2	Ggct			Rnd1
Slc25a10	Ppp1r9b			Ctcf
Slc25a11	Nrn1			Pik3r6
Slc25a22	Cbln3			Tnxb
Slc25a25	Gtf2ird1			Ccbl1
Slc25a29	Senp6			Carm1
Slc25a47	Tmem87b			Adprh
Slc26a10	Mrpl44			Nup133
Slc26a9	Tomm5			Tcf21
Slc34a2	Gpsm2			Zfp663
Slc34a3	Fbn1			Pfpl
Slc35a4	Hpgds			Zfp93
Slc35c1	Rnf43			Ugt1a5
Slc37a1	AW549542			F630206G17Rik
Slc38a3	Capn9			Gimap4
Slc39a13	Mrpl35			Hist1h2bn
Slc39a4	Rqcd1			4930568K20Rik
Slc43a2	Cldn15			Tgfb2
Slc44a3	Tbl1xr1			Emp3
Slc46a2	Ccl2			Olfr1441
Slc48a1	Zfp385c			Mesp1
Slc4a1ap	Cnih			Mylk2
Slc50a1	Ccnc			Fam193b
Slc52a3	Rnf182			Dgka
Slc6a6	Gm19510			Dpf2
Slc7a10	Ntn1			Atp2a3
Slc7a6	Trak1			Tln2
Slc9a3r2	Ing4			Zscan2
Slc9a5	Ccl11			Sash1
Slurp1	Klf6			Sec11a
Smad3	Mroh2a			Dse
Smad7	Shkbp1			4933405L10Rik
Smagp	Cnksr3			Ddost
Smek1	1700073E17Rik			Fam178b
Smurf1	Car12			Mir719
Snhg9	Top3a			Sgk1
Snora21	Scgb1a1			Arv1
Snora52	Zfp319			Pam
Snora64	Rbfox3			Hspb7
Snora78	Ube2z			Igj
Snord118	Rnasek			Tbata
Snord23	Smad2			Ttc16
Snord42a	Gmppa			Sncg
Snord42b	Gm16515			Prox2
Snord4a	Chi3l1			Lmnb2
Snrnp35	Tg			Fam76b
Snrpa	1700017B05Rik			2410004I01Rik
Snx1	Dhrs7b			Neto2
Snx2	Psmc6			Fas
Snx22	Ube4b			Snx10
Snx24	Tmem97			Prss56
Snx25	Sdcbp2			Gm5617
Snx29	Naa25			Hist1h2bk
Snx30	1810026J23Rik			Dusp14
Snx32	Gnmt			Hist1h2ae
Socs2	Vmn1r188			Iqck
Socs3	Gimap6			Cnbd2
Soga2	Klhl38			Gkn3
Sorbs3	Mir3087			Pdss2
Sorl1	Pom121			Twsg1
Sox15	Gm5627			Atp6v0e2
Sp2	Syngr4			Chrnd
Spaca4	Prmt10			Kif18a
Spag7	Fbln2			Tbc1d16
Spata13	Tatdn1			Gm9054
Spata20	Gm6654			Hist1h2bp
Spata21	Fam3a			Gm10640
Spata31d1a	Timmdc1			Ccdc50
Spef1	Yy1			Nup210
Spen	Morn4			4933439C10Rik
Sphk2	Prrt2			Cnpy3
Spib	Adamts14			Kbtbd4
Spint1	Zfp846			Nckap1
Spint2	Cd37			Micu2
Spns2	Ttc32			Coq7
Spns3	2310022B05Rik			Rfx3
Spsb1	Rab32			Snora41
Sptlc2	Slc39a10			Nbeal1
Sra1	4930563D23Rik			A430078G23Rik
Src	Cbfa2t2			Sgcg
Srebf1	Wdr34			2810408I11Rik
Srp14	Gskip			Sacs
Srsf3	Nlrp9b			Cxcr6
Ssbp4	Cd27			Rbp7
Ssna1	Magohb			Scarna13
Ssr2	Tmem221			Mir1967
Sssca1	Tdrd3			Cdca3
St3gal1	1110001J03Rik			Rem1
St3gal4	Mtmr4			Adcy6
St6galnac4	Atp6v1g3			1700011E24Rik
St6galnac6	Nanos2			Sec23ip
Stard10	Snhg7			Mnx1
Stard3	Id1			Tmed11
Stat3	Prrx2			Grwd1
Stat6	Bhlhe41			G6pdx
Stk11	Tango2			4930417O13Rik
Stk16	Prpf6			Kcnh3
Stk32c	Snora43			Arhgef12
Stk38	Ccdc147			Hiat1
Stk39	Per1			Mir3095
Stx1a	Agpat2			Klrg2
Stxbp1	Pik3r5			Bst2
Styxl1	Timm13			Nxnl1
Suds3	Nsfl1c			Cox14
Sufu	Tmc7			Mtmr2
Sult2b1	Mir199a-2			Usp16
Supt6	Susd3			Cdkl1
Suv420h1	D7Ertd143e			Fbxo30
Sync	Srp14			Mapk7
Syngr2	Ptpmt1			Ppat
Syngr3	Txndc16			Zwint
Synpo	Thsd7a			Abca1
Sys1	Fam89a			Glrx5
Sytl3	Acd			Acta1
Szrd1	Snrpb			Golim4
Szt2	Dok3			Ak5
Tagln2	Sgca			Nt5dc1
Tanc2	Tbp			Ctxn1
Taok3	Mir3069			Klhdc4
Tapbp	Dynlrb1			Pin1
Tas1r1	Aagab			Pkib
Tatdn2	Nfatc1			Ankrd29
Tbc1d10c	Gm17359			Tesk1
Tbc1d17	Tomm70a			Cd80
Tbc1d2	Dnm3os			Eef1b2
Tbc1d24	Sfpq			Mob1a
Tbk1	Eif2ak4			Prm3
Tbl3	1700016C15Rik			Slc47a1
Tbx6	Hist1h3d			Zc3hc1
Tbxa2r	Pde6c			Zdhhc14
Tcap	Zfp142			Ninj1
Tcf7l1	Arl6ip1			Fam25c
Tcirg1	Celf2			Phip
Tecpr1	Prkacb			Dynll2
Tectb	Spink5			Kcnmb1
Tekt5	Iqch			Lyz2
Tenm2	Prrc1			Otud1
Tex40	Rnd1			Get4
Tfrc	Ctcf			Mtpn
Tgfbr1	Pik3r6			Samhd1
Tgif1	Tnxb			Fgf1
Tgm4	Ccbl1			Agpat3
Tgoln1	Carm1			D030025P21Rik
Tha1	Adprh			Mir365-2
Thap3	Nup133			Mea1
Thbs3	Tcf21			Kat2a
Them6	Cd4			Enah
Thra	Zfp663			1700016G22Rik
Thrap3	Pfpl			Nnmt
Ticam1	Zfp93			Rpl30
Tie1	Ugt1a5			Rpl38
Tjp3	F630206G17Rik			Pla2g4a
Tk1	Gimap4			Brpf3
Tlcd1	Hist1h2bn			Fgd3
Tlcd2	4930568K20Rik			Zdhhc4
Tle2	Tgfb2			Dusp19
Tle6	Emp3			Nfe2l3
Tmbim1	Olfr1441			Themis3
Tmbim6	Mesp1			Wibg
Tmc8	Mylk2			Mir3108
Tmco6	Fam193b			4933421O10Rik
Tmem107	Dgka			Steap4
Tmem110	Dpf2			Timm44
Tmem115	Atp2a3			B930003M22Rik
Tmem120a	Tln2			Hrsp12
Tmem120b	Zscan2			Lalba
Tmem134	Sash1			Llgl1
Tmem145	Sec11a			C030046E11Rik
Tmem150a	Dse			0610038L08Rik
Tmem180	4933405L10Rik			Slc25a26
Tmem184b	Ddost			AI463170
Tmem194	Fam178b			Cdh15
Tmem199	Mir719			Vps54
Tmem203	Sgk1			4931409K22Rik
Tmem208	Arv1			Atp9b
Tmem210	Pam			Gimap8
Tmem213	Hspb7			Dnaic2
Tmem233	Igj			Fam35a
Tmem235	Celsr1			Kcnj14
Tmem248	Tbata			Hist1h2br
Tmem59l	Ttc16			Car6
Tmem88	Sncg			Arhgap29
Tmem97	Prox2			Clec10a
Tmub2	Lmnb2			Lig3
Tnf	Fam76b			Mir687
Tnfaip1	2410004I01Rik			Tm7sf3
Tnfrsf10b	Neto2			Heatr2
Tnfrsf1a	Fas			Olfr151
Tnfrsf1b	Snx10			4930579G24Rik
Tnfrsf8	Prss56			Usp34
Tnfsf12	Gm5617			Fam118a
Tnfsf13	Hist1h2bk			Ddx23
Tnk2	Dusp14			B230217O12Rik
Tnrc18	Hist1h2ae			Vangl2
Tns1	Iqck			B230216N24Rik
Tom1l2	Cnbd2			Nctc1
Tomm40l	Gkn3			3300005D01Rik
Tonsl	Pdss2			Adamts6
Tor4a	Twsg1			Eno1
Tpgs1	Atp6v0e2			Sec24b
Tpm1	Chrnd			Arhgap12
Tpm4	Pwwp2b			Mir466g
Tprg	Kif18a			Rfx7
Tprgl	Tbc1d16			Btd
Tprn	Gm9054			Dap
Tpx2	Hist1h2bp			Rusc2
Tradd	Gm10640			Cwc27
Traf4	Ccdc50			Amz1
Trappc3	Nup210			Plvap
Trappc6a	4933439C10Rik			Filip1
Trib1	Cnpy3			Olfr1361
Trim14	Kbtbd4			Cnot8
Trim46	Nckap1			Tmbim4
Trim62	Micu2			Smcr7
Trim8	Coq7			Pop1
Triobp	Rfx3			Supt4a
Trmt1	Snora41			Mir421
Trp53bp2	Nbeal1			D930007P13Rik
Trp53cor1	Snora21			Pinx1
Trp53tg5	A430078G23Rik			Mertk
Trp73	Sgcg			Txnrd2
Tsc2	2810408I11Rik			Slc38a11
Tsen54	Sacs			Top2a
Tshb	Cxcr6			AU016765
Tspan1	Rbp7			Fam175b
Tspan11	Scarna13			Olfr1425
Tspan14	Mir1967			Prr7
Tspan2	Cdca3			Styk1
Tspan4	Rem1			Slc8a3
Tspan9	Adcy6			Mir125a
Ttc7	1700011E24Rik			Sh3gl3
Ttll1	Sec23ip			Carf
Tuba4a	Mnx1			Faxc
Tubb2a	Tmed11			Olfr1359
Tubb4b	Grwd1			Cdr2
Tubd1	4933433H22Rik			Ndrg3
Tubg1	Plekhm1			Kdm2b
Tubgcp6	G6pdx			Tex9
Tusc2	4930417O13Rik			Psme4
Tvp23a	Kcnh3			Mcrs1
Txn2	Arhgef12			Fbxl14
U2af1l4	Hiat1			Lcn5
Uba52	Mir3095			Iqce
Ubald1	Klrg2			Nr2f6
Ube3b	Bst2			Fgl1
Ubqln4	Nxnl1			Smarcc2
Ubtf	Cox14			Emcn
Ubxn11	Mtmr2			Vamp1
Ufc1	Usp16			Calm2
Uhrf1	Cdkl1			Xpo6
Uhrf1bp1l	Fbxo30			Dguok
Unc93b1	Mapk7			Zfp397
Upk1a	Ppat			Ube2v1
Upk2	Zwint			Hist1h4m
Urb1	Abca1			Trmt13
Usb1	Glrx5			Slc35d2
Usf1	Acta1			Pex6
Usp21	Golim4			Inmt
Usp39	Ak5			Ptn
Vamp2	Nt5dc1			E130006D01Rik
Vamp5	Ctxn1			Aadacl2
Vamp8	Klhdc4			Tdrd7
Vars2	Pin1			Srsf1
Vdr	Pkib			4931406P16Rik
Vgll4	Mrpl4			Tmem70
Vhl	Ankrd29			Adam11
Vkorc1	Tesk1			Itpripl2
Vmp1	Cd80			Slit2
Vps13d	Eef1b2			Hoga1
Vps18	Mob1a			5031439G07Rik
Vps28	Prm3			2021-03-03
Vps52	Slc47a1			Tmem92
Vsig8	Zc3hc1			E130308A19Rik
Vtn	Zdhhc14			Zfp827
Vwa7	Ninj1			Ppp2r5d
Wars	Fam25c			Sox7
Wasf2	Mir5114			Nadk2
Wbp1	Phip			Pank3
Wbp1l	Gpr30			Ano8
Wbp7	Dynll2			BC005561
Wbscr25	Kcnmb1			Hnrpll
Wbscr27	Lyz2			Nek3
Wdr11	Otud1			Pikfyve
Wdr18	Get4			Med21
Wdr25	Mtpn			Slc35f6
Wdr31	Samhd1			Tnfaip8l1
Wdr46	Fgf1			Dennd5a
Wdr54	Agpat3			Gm3086
Wdr55	D030025P21Rik			Cyth1
Wdr81	Mir365-2			Nqo1
Wipf2	Mea1			Aldh3a1
Wrap73	Kat2a			Nfatc4
Wwc1	Enah			Lpin3
Xbp1	1700016G22Rik			Nes
Yars	Nnmt			Manf
Ybey	Rpl30			Klhdc3
Yif1b	Rpl38			Mir293
Yod1	Pla2g4a			Flnc
Ypel3	Slc23a2			Alox12
Yy1	Brpf3			Anapc5
Zbp1	Fgd3			Rad51b
Zbtb22	Zdhhc4			Ghdc
Zbtb32	Dusp19			Foxl1
Zbtb38	St3gal1			Sorcs2
Zbtb42	Nfe2l3			Pdlim7
Zbtb48	Themis3			Ccdc97
Zbtb7a	Wibg			Ugt1a1
Zbtb7b	Igsf23			4931406H21Rik
Zc3h12a	Mir3108			Aadac
Zc3h4	4933421O10Rik			Zfp110
Zcchc14	Steap4			Abi2
Zdhhc18	Timm44			Cdk2ap1
Zdhhc3	B930003M22Rik			A930007I19Rik
Zdhhc6	Hrsp12			Abhd8
Zfhx3	Lalba			Stxbp4
Zfp296	B230217C12Rik			9430069I07Rik
Zfp319	Llgl1			BC029214
Zfp36	C030046E11Rik			Brat1
Zfp36l1	0610038L08Rik			Glis3
Zfp36l2	Slc25a26			Lrrc42
Zfp395	AI463170			Tgfbr3
Zfp444	Cdh15			Mir295
Zfp503	Egfl8			Rcan1
Zfp541	Prrt1			Pla2g12b
Zfp598	Vps54			Ccdc63
Zfp646	4931409K22Rik			Chsy1
Zfp668	Atp9b			Mir702
Zfp683	Gimap8			Pofut2
Zfp710	Dnaic2			Tango6
Zfp787	Fam35a			Mir291b
Zfp957	Kcnj14			Ranbp3l
Zfyve19	Hist1h2br			Hist1h4j
Zfyve27	Car6			S1pr1
Zmiz1	Arhgap29			Gtl3
Zmynd10	Racgap1			Dgkg
Zmynd19	Clec10a			Tiam2
Zmynd8	Lig3			Isg20l2
Zswim4	Mir687			Pdgfc
	H13			Zkscan16
	Tm7sf3			Gaa
	Heatr2			Pno1
	Styxl1			Set
	Olfr151			Hmgxb4
	4930579G24Rik			Lgr6
	Usp34			Lipm
	Fam118a			Smpdl3a
	Ddx23			Thsd1
	B230217O12Rik			Gm6634
	Vangl2			Igsf3
	B230216N24Rik			Wnt5b
	Nctc1			Ugt1a6a
	3300005D01Rik			Man2a1
	Adamts6			2021-09-04
	Eno1			1600029O15Rik
	Sec24b			Myrfl
	Arhgap12			Dnali1
	Mir466g			Ap3s2
	Rfx7			Cbx6
	Btd			Hist1h2bg
	Dap			Gimap9
	Rusc2			Qk
	Cwc27			Mir142
	Amz1			1190003K10Rik
	Plvap			Hist1h2ah
	Filip1			Lsp1
	Olfr1361			4930528A17Rik
	Cnot8			Cox17
	Tmbim4			Lrp11
	Smcr7			Map2k3
	Pop1			Farp1
	Supt4a			Nup54
	Mir421			Ndfip1
	D930007P13Rik			Lrfn1
	Pinx1			Pom121l2
	Mertk			Crtc3
	Txnrd2			Myl2
	Slc38a11			Pdcd2
	Top2a			Stk19
	Gm15401			Mpo
	Ift20			Kcne1
	AU016765			Cryga
	Pip4k2b			Clic4
	Fam175b			Adm
	Olfr1425			Galnt1
	Prr7			Ctr9
	Styk1			Shisa4
	Slc8a3			Ttc39d
	Mir125a			Kif9
	Sh3gl3			Gip
	Carf			Adprhl2
	Faxc			Gm11961
	Olfr1359			Patl1
	Cdr2			Pla1a
	Ndrg3			Neo1
	Kdm2b			Nop56
	Tex9			Gm14492
	Psme4			Slco3a1
	Mcrs1			5930430L01Rik
	Itpkc			Rnf144b
	Fbxl14			B4galt7
	Lcn5			Gm15179
	Iqce			Cacng8
	Nr2f6			Prelp
	Fgl1			Mpzl1
	Smarcc2			Tmem59
	Emcn			Prf1
	Vamp1			Afap1
	Calm2			7530416G11Rik
	Xpo6			9330111N05Rik
	Dguok			Mir148a
	Bphl			Gpc2
	Zfp397			Slc25a45
	Ube2v1			Hist1h2be
	Hist1h4m			Atp6v1e2
	Trmt13			Mir675
	Avpi1			Rab2a
	Slc35d2			Coq3
	Pex6			D930032P07Rik
	Inmt			Wdr73
	Ppib			Ppp2r2a
	Gm11648			Dpysl5
	Ptn			Gm5506
	E130006D01Rik			Tgfb1
	Aadacl2			Immt
	Tdrd7			Rsph6a
	Srsf1			Sertad1
	4931406P16Rik			Tbkbp1
	Tmem70			Prkcdbp
	Adam11			Bag1
	Itpripl2			1110036E04Rik
	Slit2			Inpp5f
	Hoga1			Dus2l
	5031439G07Rik			Fpr2
	2021-03-03			Parp1
	Tmem92			4930402H24Rik
	E130308A19Rik			Ostn
	Zfp827			Smlr1
	Ppp2r5d			Suox
	Sox7			Cckbr
	Nadk2			Cxadr
	Pank3			Lsm3
	Ano8			Bmp10
	BC005561			Rffl
	Hnrpll			Hspb8
	Nek3			Dolk
	Pikfyve			Dcaf8
	Med21			Vps37c
	Slc35f6			Tepp
	Tnfaip8l1			Plxnd1
	Faim2			Rcbtb2
	Dennd5a			Gm10069
	Gm3086			E230008N13Rik
	Cyth1			Olfr281
	Nqo1			Gpr84
	Aldh3a1			2021-03-10
	Nfatc4			1700019L03Rik
	Lpin3			Ago3
	Zfhx3			Il5
	Nes			8430423G03Rik
	Manf			Chrna1
	Klhdc3			Dnajb8
	Mir293			Schip1
	Flnc			Peli1
	Alox12			Sfrs18
	Anapc5			Mthfsd
	Neat1			Cdcp2
	Rad51b			Zfp839
	Ghdc			D930016D06Rik
	Foxl1			Hist1h2bm
	Sorcs2			4930542H20Rik
	Pdlim7			Rspo1
	Ccdc97			Ppm1h
	Ugt1a1			1700066B17Rik
	4931406H21Rik			Tbc1d2b
	Aadac			Hbs1l
	Zfp110			D14Abb1e
	Abi2			Slc35a3
	Cdk2ap1			Xpr1
	A930007I19Rik			C530008M17Rik
	Abhd8			Mir3100
	Stxbp4			Mef2a
	G630071F17Rik			4930500L23Rik
	9430069I07Rik			Megf10
	BC029214			Prss16
	Rps6kb1			Rad18
	Brat1			C8g
	Glis3			Shprh
	Lrrc42			Slc2a12
	Tgfbr3			Lclat1
	Mir295			Crhr2
	Rcan1			Ttc25
	Pla2g12b			Uso1
	Ccdc63			Tecta
	Chsy1			Bzrap1
	Mir702			Kcnmb3
	Pofut2			Trio
[truncated: 5,895 more rows]
