# Supplementary material for: ΔNp63 regulates a common landscape of enhancer associated genes in non-small cell lung cancer
Source: Nat Commun. 2022 Feb 1;13:614. doi: 10.1038/s41467-022-28202-1 (PMC8807845; doi:10.1038/s41467-022-28202-1)
Supplement: Supplementary file 10 — Supplementary Dataset 7 [file 41467_2022_28202_MOESM10_ESM.xlsx]

## Sheet: Sheet1
Primer Name	Sequence
mouse - control gene desert primers	Mouse ChIP primers – gene desert (#103720, Active Motif)
mouse + control GAPDH primers	Mouse ChIP primers +control GAPDH (#103726, Active Motif)
BCL9L-A FWD	TGG AGG GTT CAT GCT CCT
BCL9L-A REV	GAT CTC GTT CGC CCT GTT
BCL9L-B FWD	GAG AGG TAG GAT GGG AGA GAA A
BCL9L-B REV	GCT GTA GCC CGT GAT GTT
BCL9L-C FWD	CTG CAG CTG GGC TCT TC
BCL9L-C REV	GGA GGC TCC TGC ATT CTT G
BCL9L-D FWD	CCA CTA CGC CTG GCT AAT TT
BCL9L-D REV	GCA GAT CAC AAG GTC AAG AGT
KRT5-A FWD	CCT GCA AGT CTG AGG AAT GT
KRT5-A REV	TGT TGA TTT CCA GCC CAT AGT
KRT5-B FWD	CTC GGC TCT CAG CCT CT
KRT5-B REV	GGC ATG GCG ATG ACC TC
KRT5-C FWD	GAG GTG CTG GAG AGA ACA G
KRT5-C REV	CCC AGT TCT GGA AGG GAT AAA
KRT5-D FWD	GAG GAT GTG CAG AGG GAA TG
KRT5-D REV	ACA AAG TGA GTA CCA GGG AAA G
ETV5-A FWD	CGA CCA GAA TTG GGT CTC TT
ETV5-A REV	CAG CGA GTT TGT GTG GAA TG
ETV5-B FWD	AGT CAC CAG TAC GTT CCT TTG
ETV5-B REV	CAG CTA GGC CAA CTG AAA TAG A
ETV5-C FWD	CTC TCG ACT TTC CAC CTC TTT G
ETV5-C REV	GAG GGT AGT TAG GGA ACT CTG T
ETV5-D FWD	TCC CAA AGT GCT GGG ATT AC
ETV5-D REV	GTA GAG ACA GGG TTT CGC TAT G
