# Supplementary material for: ΔNp63 regulates a common landscape of enhancer associated genes in non-small cell lung cancer
Source: Nat Commun. 2022 Feb 1;13:614. doi: 10.1038/s41467-022-28202-1 (PMC8807845; doi:10.1038/s41467-022-28202-1)
Supplement: Supplementary file 11 — Supplementary Dataset 8 [file 41467_2022_28202_MOESM11_ESM.xlsx]

## Sheet: Sheet1
Primer Name	Sequence
GAPDH-F	TCA CCA CCA TGG AGA AGG C
GAPDH-R	GCT AAG CAG TTG GTG GTG CA
mouse ETV5-F	TCA GTC TGA TAA CTT GGT GCT TC
mouse ETV5-R	GGC TTC CTA TCG TAG GCA CAA
mouse BCL9L-F	AGC AGC ACC TAA TGG GCA AAG
mouse BCL9L-R	GGA TAA GTC GAA CTC AGG AAT GC
mouse DNp63F1	CAA AAC CCT GGA AGC AGA AA
mouse TA&DNp63R1	GAG GAG CCG TTC TGA ATC TG
mouse Tead4-F	TGG ACA TCC GCC AAA TCT ATG
mouse Tead4-R	CCC AGA ACT TCA CAA GGA AGA A
	CCC AGA ACT TCA CAA GGA AGA A
	CCC AGA ACT TCA CAA GGA AGA A
mouse DSP-F	GCT GAA GAA CAC TCT AGC CCA
mouse DSP-R	ACT GCT GTT TCC TCT GAG ACA
mouse PPP1R13L-F	GCC TAC GAG AAA AAG TCT TCA CA
mouse PPP1R13L-R	CTC TCT CCA GGG TAA GAG CTG
mouse Krt5-F	TCT GCC ATC ACC CCA TCT GT
mouse Krt5-R	CCT CCG CCA GAA CTG TAG GA
mouse SFN-F	GTG TGT GCG ACA CCG TAC T
mouse SFN-R	CTC GGC TAG GTA GCG GTA G
mouse JAG2-F	TCC TCC TGC TGC TTT GTG AT
mouse JAG2-R	TGT CAG GCA GGT CCC TTG
human GAPDH qRT FW	TCT CTG CTC CTC CTG TTC
human GAPDH qRT Rev	GCC CAA TAC GAC CAA ATC C
human DNp63-F	GAA AAC AAT GCC CAG ACT CAA
human DNp63-R	TGC GCG TGG TCT GTG TTA
human CSTA-F	AAA CCC GCC ACT CCA GAA ATC
human CSTA-R	CAC CTG CTC CTA CCT TAA TGT AG
human DSP-F	GCA GGA TGT ACT ATT CTC GGC
human DSP-R	CCT GGA TGG TGT TCT GGT TCT
human RHOV-F	CCT CAT CGT CAG CTA CAC CTG
human RHOV-R	GAA CGA AGT CGG TCA AAA TCC
human Krt13-F	GAC CGC CAC CAT TGA AAA CAA
human Krt13-R	TCC AGG TCA GTC TTA GAC AGA G
human Krt5-F	CCA AGG TTG ATG CAC TGA TGG
human Krt5-R	TGT CAG AGA CAT GCG TCT GC
human FAM83F-F	CGT CGG CTT CTA CAT GCC C
human FAM83F-R	GCT CTA CGT TCT GTC CTG TCA
human BCL9L-F	TCT CGC CTA GCA ACT CAA GTC
human BCL9L-R	GAG CAC CAT TCG TCC CCA C
human ETV5-F	TCA GCA AGT CCC TTT TAT GGT C
human ETV5-R	GCT CTT CAG AAT CGT GAG CCA
human TEAD4-F	GAA CGG GGA CCC TCC AAT G
human TEAD4-R	GCG AGC ATA CTC TGT CTC AAC
