# Supplementary material for: ΔNp63 regulates a common landscape of enhancer associated genes in non-small cell lung cancer
Source: Nat Commun. 2022 Feb 1;13:614. doi: 10.1038/s41467-022-28202-1 (PMC8807845; doi:10.1038/s41467-022-28202-1)
Supplement: Supplementary file 12 — Supplementary Dataset 9 [file 41467_2022_28202_MOESM12_ESM.xlsx]

## Sheet: Sheet1
Primer Name	Sequence
F1	AAA CTC GAG TGT ACA AAA AAG CAG GCT TTA AAG
R2	AAA GCT AGC TAA TGC CAA CTT TGT ACA AGA AAG CTG
F2 ETV5 1	GTA GAT ACA GCA GTA GGA CTT GTT TTA GAG CTA GAA ATA GCA A
F2 ETV5 2	GTC TGT GTT GTA CTA AAA CTA GTT TTA GAG CTA GAA ATA GCA A
F2 ETV5 3	GTG TCG TCA AAG TAT AAT CGG TTT TAG AGC TAG AAA TAG CAA
F2 ETV5 4	GCA GGG ACT TCA AGA GGG CTT GTT TTA GAG CTA GAA ATA GCA A
R1 ETV5 1	AAG TCC TAC TGC TGT ATC TAC GGT GTT TCG TCC TTT CC
R1 ETV5 2	TAG TTT TAG TAC AAC ACA GAC GGT GTT TCG TCC TTT CC
R1 ETV5 3	CGA TTA TAC TTT GAC GAC ACG GTG TTT CGT CCT TTC C
R1 ETV5 4	AAG CCC TCT TGA AGT CCC TGC GGT GTT TCG TCC TTT CC
F2 BCL9L 1	GCC TGG AAG TCC CCA CAT CGG TTT TAG AGC TAG AAA TAG CAA
F2 BCL9L 2	GAG CTC AAA ACC ACC CCA AAG GTT TTA GAG CTA GAA ATA GCA A
F2 BCL9L 3	GGC TTT CAC GTC ATC ACA GGG TTT TAG AGC TAG AAA TAG CAA
F2 BCL9L 4	GGG AAG TGT GGA GAG CTA CTG TTT TAG AGC TAG AAA TAG CAA
R1 BCL9L 1	CGA TGT GGG GAC TTC CAG GCG GTG TTT CGT CCT TTC C
R1 BCL9L 2	CTT TGG GGT GGT TTT GAG CTC GGT GTT TCG TCC TTT CC
R1 BCL9L 3	CCT GTG ATG ACG TGA AAG CCG GTG TTT CGT CCT TTC C
R1 BCL9L 4	AGT AGC TCT CCA CAC TTC CCG GTG TTT CGT CCT TTC C
F2 Krt5v2 1	GCC AGC CAA AGC ATT TAC CCA GTT TTA GAG CTA GAA ATA GCA A
F2 Krt5v2 2	GAC CCC TTA ATC CAT GGT CAG GTT TTA GAG CTA GAA ATA GCA A
F2 Krt5v2 3	GAG GTG GAT GAA TCA TAA CAC GTT TTA GAG CTA GAA ATA GCA A
F2 Krt5v2 4	GCA AAC ATG AAG GAT GCT CAA GTT TTA GAG CTA GAA ATA GCA A
R1 Krt5v2 1	TGG GTA AAT GCT TTG GCT GGC GGT GTT TCG TCC TTT CC
R1 Krt5v2 2	CTG ACC ATG GAT TAA GGG GTC GGT GTT TCG TCC TTT CC
R1 Krt5v2 3	GTG TTA TGA TTC ATC CAC CTC GGT GTT TCG TCC TTT CC
R1 Krt5v2 4	TTG AGC ATC CTT CAT GTT TGC GGT GTT TCG TCC TTT CC
AscIDNp63F	GGG CGC GCC ATG TTG TAC CTG GAA AAC AAT GCC C
PacIDNp63-R	GTT AAT TAA CTA CTC CCC CTC CTC TTT GAT GCG CTG T
