# Supplementary material for: ΔNp63 regulates a common landscape of enhancer associated genes in non-small cell lung cancer
Source: Nat Commun. 2022 Feb 1;13:614. doi: 10.1038/s41467-022-28202-1 (PMC8807845; doi:10.1038/s41467-022-28202-1)
Supplement: Supplementary file 14 — Source Data [file 41467_2022_28202_MOESM14_ESM.xlsx]

## Sheet: Inventory
Panel Name	Source Data
Figure 1a	Data available from the corresponding authors upon reasonable request.
Figure 1b	NC_Napoli_Flores_Source Data.xlsx
Figure 1c	NC_Napoli_Flores_Source Data.xlsx
Figure 1d	Data available from the corresponding authors upon reasonable request.
Figure 1e	NC_Napoli_Flores_Source Data.xlsx
Figure 1f	NC_Napoli_Flores_Source Data.xlsx
Figure 1g	NC_Napoli_Flores_Source Data.xlsx
Figure 1h	NC_Napoli_Flores_Source Data.xlsx
Figure 1i	NC_Napoli_Flores_Source Data.xlsx
Figure 1j	Data available from the corresponding authors upon reasonable request.
Figure 1k	Data available from the corresponding authors upon reasonable request.
Figure 1l	Data available from the corresponding authors upon reasonable request.
Figure 1m	Data available from the corresponding authors upon reasonable request.
Figure 1n	Data available from the corresponding authors upon reasonable request.
Figure 1o	Data available from the corresponding authors upon reasonable request.
Figure 1p	Data available from the corresponding authors upon reasonable request.
Figure 1q	Data available from the corresponding authors upon reasonable request.
Figure 1r	NC_Napoli_Flores_Source Data.xlsx
Figure 2a	Data available from the corresponding authors upon reasonable request.
Figure 2b	Data available from the corresponding authors upon reasonable request.
Figure 2c	Data available from the corresponding authors upon reasonable request.
Figure 2d	Data available from the corresponding authors upon reasonable request.
Figure 2e	Data available from the corresponding authors upon reasonable request.
Figure 2f	Data available from the corresponding authors upon reasonable request.
Figure 2g	Data available from the corresponding authors upon reasonable request.
Figure 2h	Data available from the corresponding authors upon reasonable request.
Figure 2i	Data available from the corresponding authors upon reasonable request.
Figure 2j	Data available from the corresponding authors upon reasonable request.
Figure 2k	Data available from the corresponding authors upon reasonable request.
Figure 2l	Data available from the corresponding authors upon reasonable request.
Figure 2m	Data available from the corresponding authors upon reasonable request.
Figure 2n	Data available from the corresponding authors upon reasonable request.
Figure 2o	Data available from the corresponding authors upon reasonable request.
Figure 2p	Data available from the corresponding authors upon reasonable request.
Figure 2q	NC_Napoli_Flores_Source Data.xlsx
Figure 2r	NC_Napoli_Flores_Source Data.xlsx
Figure 2s	NC_Napoli_Flores_Source Data.xlsx
Figure 2t	NC_Napoli_Flores_Source Data.xlsx
Figure 3a	Data available from the corresponding authors upon reasonable request.
Figure 3b	Data available from the corresponding authors upon reasonable request.
Figure 3c	Data available from the corresponding authors upon reasonable request.
Figure 3d	Data available from the corresponding authors upon reasonable request.
Figure 3e	Data available from the corresponding authors upon reasonable request.
Figure 3f	Data available from the corresponding authors upon reasonable request.
Figure 3g	Data available from the corresponding authors upon reasonable request.
Figure 3h	Data available from the corresponding authors upon reasonable request.
Figure 3i	Data available from the corresponding authors upon reasonable request.
Figure 3j	Data available from the corresponding authors upon reasonable request.
Figure 3k	Data available from the corresponding authors upon reasonable request.
Figure 3l	Data available from the corresponding authors upon reasonable request.
Figure 3m	Data available from the corresponding authors upon reasonable request.
Figure 3n	Data available from the corresponding authors upon reasonable request.
Figure 3o	Data available from the corresponding authors upon reasonable request.
Figure 3p	Data available from the corresponding authors upon reasonable request.
Figure 3q	Data available from the corresponding authors upon reasonable request.
Figure 3r	Data available from the corresponding authors upon reasonable request.
Figure 3s	Data available from the corresponding authors upon reasonable request.
Figure 3t	Data available from the corresponding authors upon reasonable request.
Figure 3u	Data available from the corresponding authors upon reasonable request.
Figure 3v	Data available from the corresponding authors upon reasonable request.
Figure 3w	Data available from the corresponding authors upon reasonable request.
Figure 3x	Data available from the corresponding authors upon reasonable request.
Figure 3y	Data available from the corresponding authors upon reasonable request.
Figure 3z	NC_Napoli_Flores_Source Data.xlsx
Figure 3a'	NC_Napoli_Flores_Source Data.xlsx
Figure 4a	NC_Napoli_Flores_Source Data.xlsx
Figure 4b	NC_Napoli_Flores_Source Data.xlsx
Figure 4c	NC_Napoli_Flores_Source Data.xlsx
Figure 4d	NC_Napoli_Flores_Source Data.xlsx
Figure 4e	Data available from the corresponding authors upon reasonable request.
Figure 4f	NC_Napoli_Flores_Source Data.xlsx
Figure 4g	NC_Napoli_Flores_Source Data.xlsx
Figure 4h	Data available from the corresponding authors upon reasonable request.
Figure 4i	Data available from the corresponding authors upon reasonable request.
Figure 4j	Data available from the corresponding authors upon reasonable request.
Figure 4k	Data available from the corresponding authors upon reasonable request.
Figure 4l	Data available from the corresponding authors upon reasonable request.
Figure 4m	Data available from the corresponding authors upon reasonable request.
Figure 4n	Data available from the corresponding authors upon reasonable request.
Figure 4o	Data available from the corresponding authors upon reasonable request.
Figure 4p	Data available from the corresponding authors upon reasonable request.
Figure 4q	Data available from the corresponding authors upon reasonable request.
Figure 4r	Data available from the corresponding authors upon reasonable request.
Figure 4s	Data available from the corresponding authors upon reasonable request.
Figure 4t	Data available from the corresponding authors upon reasonable request.
Figure 4u	NC_Napoli_Flores_Source Data.xlsx
Figure 5a	Data available from the corresponding authors upon reasonable request.
Figure 5b	Supplementary Dataset 1
Figure 5c	Data available from the corresponding authors upon reasonable request.
Figure 5d	NC_Napoli_Flores_Source Data.xlsx
Figure 5e	NC_Napoli_Flores_Source Data.xlsx
Figure 5f	NC_Napoli_Flores_Source Data.xlsx
Figure 5g	Data available from the corresponding authors upon reasonable request.
Figure 5h	Data available from the corresponding authors upon reasonable request.
Figure 6a	Data available from the corresponding authors upon reasonable request.
Figure 6b	Data available from the corresponding authors upon reasonable request.
Figure 6c	NC_Napoli_Flores_Source Data.xlsx
Figure 6d	NC_Napoli_Flores_Source Data.xlsx
Figure 6e	Data available from the corresponding authors upon reasonable request.
Figure 6f	Data available from the corresponding authors upon reasonable request.
Figure 7a	Supplementary Dataset 5
Figure 7b	Data available from the corresponding authors upon reasonable request.
Figure 7c	NC_Napoli_Flores_Source Data.xlsx
Figure 7d	NC_Napoli_Flores_Source Data.xlsx
Figure 7e	NC_Napoli_Flores_Source Data.xlsx
Figure 7f	NC_Napoli_Flores_Source Data.xlsx
Figure 7g	NC_Napoli_Flores_Source Data.xlsx
Figure 7h	NC_Napoli_Flores_Source Data.xlsx
Figure 8a	NC_Napoli_Flores_Source Data.xlsx
Figure 8b	NC_Napoli_Flores_Source Data.xlsx
Figure 8c	NC_Napoli_Flores_Source Data.xlsx
Figure 8d	Supplementary Dataset 6
Figure 8e	https://pubmed.ncbi.nlm.nih.gov/26477306/
Figure 8f	http://www.cancer.gov/about-nci/organization/ccg/research/structural-genomics/tcga
Supplementary Figure 1a	Data available from the corresponding authors upon reasonable request.
Supplementary Figure 1b	Data available from the corresponding authors upon reasonable request.
Supplementary Figure 1c	Data available from the corresponding authors upon reasonable request.
Supplementary Figure 1d	Data available from the corresponding authors upon reasonable request.
Supplementary Figure 1e	Data available from the corresponding authors upon reasonable request.
Supplementary Figure 1f	Data available from the corresponding authors upon reasonable request.
Supplementary Figure 1g	Data available from the corresponding authors upon reasonable request.
Supplementary Figure 1h	Data available from the corresponding authors upon reasonable request.
Supplementary Figure 1i	Data available from the corresponding authors upon reasonable request.
Supplementary Figure 1j	NC_Napoli_Flores_Source Data.xlsx
Supplementary Figure 1k	NC_Napoli_Flores_Source Data.xlsx
Supplementary Figure 2a	Data available from the corresponding authors upon reasonable request.
Supplementary Figure 2b	Data available from the corresponding authors upon reasonable request.
Supplementary Figure 3a	NC_Napoli_Flores_Source Data.xlsx
Supplementary Figure 3b	NC_Napoli_Flores_Source Data.xlsx
Supplementary Figure 3c	NC_Napoli_Flores_Source Data.xlsx
Supplementary Figure 3d	NC_Napoli_Flores_Source Data.xlsx
Supplementary Figure 3e	NC_Napoli_Flores_Source Data.xlsx
Supplementary Figure 4a	NC_Napoli_Flores_Source Data.xlsx
Supplementary Figure 4b	NC_Napoli_Flores_Source Data.xlsx
Supplementary Figure 4c	NC_Napoli_Flores_Source Data.xlsx
Supplementary Figure 4d	NC_Napoli_Flores_Source Data.xlsx
Supplementary Figure 4e	NC_Napoli_Flores_Source Data.xlsx

## Sheet: Figure 1b
	Lox-KrasG12D								ΔNp63Δ/Δ; Lox-KrasG12D
Grade 1	21	46	48	32	56	95	17	33	26	12	5	2	1	5	5	1	6	3
Grade 2+	16	10	14	10	19	64	10	11	0	0	0	0	0	1	0	0	0	0

## Sheet: Figure 1c
Tumor	# of positive cells	# of cancer cells	% of ∆Np63 positive cells
A	67	126	0.531746
B	54	173	0.312139
C	44	296	0.148649
D	201	482	0.417012
E	175	368	0.475543
F	154	477	0.322851
G	309	814	0.379607
H	29	192	0.151042

## Sheet: Figure 1e
H1944		H358		H2009
siNT	siΔNp63 #1	siNT	siΔNp63 #1	siNT	siΔNp63 #1
23	0	64	53	63	1
17	3	79	29	66	5
37	0	65	45	98	2

## Sheet: Figure 1f
shNT	shΔNp63 #1
57	16
83	46
61	26
44	14
57	44
50	42

## Sheet: Figure 1g
shNT	shΔNp63 #1
100	56
130	45
95	61
109	42

## Sheet: Figure 1h
shNT	shΔNp63 #1
1267.5	256
171.5	62.5
288	220.5
526.5	256
526.5	550
600	196
726	288
320	196
384	196
416	288
1080	108

## Sheet: Figure 1i
shNT	shΔNp63 #1
171.5	108
196	0
550	0
700	0
936	220.5
550	62.5
650	144
445.5	48

## Sheet: Figure 1r
	H520 shNT			H520 shΔNp63 #1
Ki67	65	75	55	24	33	12
ΔNp63	95	98	87	7	11	6
Casp3	1	0	3	20	27	18

## Sheet: Figure 2q
	ΔNp63fl/fl					ΔNp63Δ/Δ
	exp 1	exp 2	exp 3	exp 4	exp 5	exp 1	exp 2	exp 3	exp 4	exp 5
SE	2.236	4.736	1.538	6.552	3.287	24.831	41.289	35.275	22.184	17.873
HE	1.462	2.836	12.337	1.936	4.216	6.862	14.183	19.432	7.154	12.261
ES	2.528	8.517	4.205	7.491	3.253	20.182	31.834	27.781	18.269	22.374

[truncated: 38 more sheets: Figure 2r, Figure 2s, Figure 2t, Figure 3z, Figure 3a,, Figure 4a, Figure 4b, Figure 4c, Figure 4d, Figure 4f, Figure 4g, Figure 4u, Figure 5d, Figure 5e, Figure 5f, Figure 6c, Figure 6d, Figure 7c, Figure 7d, Figure 7e …]
